# Supplementary material for: Crystal structure and Hirshfeld surface analysis of two 5,11-methano­benzo[g][1,2,4]triazolo[1,5-c][1,3,5]oxa­diazo­cine derivatives
Source: Acta Crystallogr E Crystallogr Commun. 2019 Mar 26;75(Pt 4):492–8. doi: 10.1107/S2056989019003700 (PMC6509692; doi:10.1107/S2056989019003700)
Supplement: Supplementary file 1 [file e-75-00492-sup1.cif]

##############################################################################
#                                                                            #
# This CIF contains the data in a paper accepted for publication in          #
# Acta Crystallographica Section E. It conforms to the requirements of       #
# Notes for Authors for Acta Crystallographica Section E, and has been       #
# peer reviewed under the auspices of the IUCr Commission on Journals.       #
#                                                                            #
# Full details of the Crystallographic Information File format               #
# are given in the paper "The Crystallographic Information File (CIF):       #
# a New Standard Archive File for Crystallography" by S. R. Hall, F. H.      #
# Allen and I. D. Brown [Acta Cryst. (1991), A47, 655-685].                  #
#                                                                            #
# The current version of the core CIF dictionary is obtainable from          #
# ftp://ftp.iucr.org/pub/cif_core.dic.                                       #
#                                                                            #
# Software is freely available for graphical display of the structure(s)     #
# in this CIF. For information consult the CIF software page                 #
# http://www.iucr.org/resources/cif/software.                                #
#                                                                            #
# This file may be used for bona fide research purposes within the           #
# scientific community so long as proper attribution is given to the journal # 
# article from which it was obtained.                                        #
#                                                                            #
##############################################################################
data_I
_database_code_depnum_ccdc_archive 'CCDC 1882558'
_audit_creation_method     'SHELXL-2018/3'
_chemical_name_systematic
;\
9-Bromo-2,5-dimethyl-11,12-dihydro-5<i>H</i>-5,11-methanobenzo[<i>g</i>]\
[1,2,4]triazolo[1,5-<i>c</i>][1,3,5]oxadiazocine
;
_chemical_name_common     ?
_chemical_formula_moiety     'C13 H13 Br N4 O'
_chemical_formula_sum     'C13 H13 Br N4 O'
_chemical_formula_iupac     'C13 H13 Br N4 O'
_chemical_formula_weight     321.18
_chemical_melting_point     ?
_space_group_crystal_system     triclinic
_space_group_name_H-M_alt     'P -1'
_space_group_name_Hall     '-P 1'
loop_
    _space_group_symop_operation_xyz
    'x, y, z'
    '-x, -y, -z'
_cell_length_a     6.1446(6)
_cell_length_b     9.7407(8)
_cell_length_c     11.6801(11)
_cell_angle_alpha     109.657(7)
_cell_angle_beta     92.325(8)
_cell_angle_gamma     91.664(7)
_cell_volume     657.13(11)
_cell_formula_units_Z     2
_cell_measurement_reflns_used     9169
_cell_measurement_theta_min     2.36
_cell_measurement_theta_max     31.52
_cell_measurement_temperature     296(2)
_exptl_crystal_description     'prism'
_exptl_crystal_colour     'colourless'
_exptl_crystal_size_max     0.340
_exptl_crystal_size_mid     0.190
_exptl_crystal_size_min     0.110
_exptl_crystal_density_diffrn     1.623
_exptl_crystal_density_meas     ?
_exptl_crystal_density_method     ?
_exptl_crystal_F_000     324
_exptl_absorpt_coefficient_mu     3.125
_exptl_absorpt_correction_type     integration
_exptl_absorpt_process_details
;
(X-RED32; Stoe & Cie, 2002)
;
_exptl_absorpt_correction_T_min     0.4765
_exptl_absorpt_correction_T_max     0.7478
_diffrn_ambient_temperature     296(2)
_diffrn_source     'sealed X-ray tube, 12 x 0.4 mm long-fine focus'
_diffrn_radiation_type     MoK\a
_diffrn_radiation_wavelength     0.71073
_diffrn_measurement_device_type     'Stoe IPDS 2'
_diffrn_measurement_method     'rotation method'
_diffrn_detector_area_resol_mean     6.67
_diffrn_reflns_number     12939
_diffrn_reflns_av_R_equivalents     0.0509
_diffrn_reflns_av_unetI/netI     0.0501
_diffrn_reflns_theta_min     2.365
_diffrn_reflns_theta_max     31.209
_diffrn_reflns_theta_full     25.242
_diffrn_measured_fraction_theta_max     0.997
_diffrn_measured_fraction_theta_full     0.999
_diffrn_reflns_limit_h_min     -8
_diffrn_reflns_limit_h_max     8
_diffrn_reflns_limit_k_min     -14
_diffrn_reflns_limit_k_max     13
_diffrn_reflns_limit_l_min     -16
_diffrn_reflns_limit_l_max     16
_refine_special_details     ?
_reflns_number_total     4242
_reflns_number_gt     2223
_reflns_threshold_expression     'I > 2\s(I)'
_refine_ls_structure_factor_coef     Fsqd
_refine_ls_matrix_type     full
_refine_ls_R_factor_all     0.1014
_refine_ls_R_factor_gt     0.0450
_refine_ls_wR_factor_gt     0.0968
_refine_ls_wR_factor_ref     0.1150
_refine_ls_goodness_of_fit_ref     0.980
_refine_ls_restrained_S_all     0.980
_refine_ls_number_reflns     4242
_refine_ls_number_parameters     178
_refine_ls_number_restraints     1
_refine_ls_hydrogen_treatment     mixed
_refine_ls_weighting_scheme     calc
_refine_ls_weighting_details
                      'w=1/[\s^2^(Fo^2^)+(0.0513P)^2^] where P=(Fo^2^+2Fc^2^)/3'
_atom_sites_solution_hydrogens     mixed
_atom_sites_solution_primary     direct
_atom_sites_solution_secondary     difmap
_refine_ls_shift/su_max     0.000
_refine_ls_shift/su_mean     0.000
_refine_diff_density_max     0.284
_refine_diff_density_min     -0.703
_refine_ls_extinction_method     none
_refine_ls_extinction_coef     .
loop_
    _atom_type_symbol
    _atom_type_description
    _atom_type_scat_dispersion_real
    _atom_type_scat_dispersion_imag
    _atom_type_scat_source
    'C' 'C' 0.0033 0.0016
                         'International Tables Vol C Tables 4.2.6.8 and 6.1.1.4'
    'H' 'H' 0.0000 0.0000
                         'International Tables Vol C Tables 4.2.6.8 and 6.1.1.4'
    'Br' 'Br' -0.2901 2.4595
                         'International Tables Vol C Tables 4.2.6.8 and 6.1.1.4'
    'N' 'N' 0.0061 0.0033
                         'International Tables Vol C Tables 4.2.6.8 and 6.1.1.4'
    'O' 'O' 0.0106 0.0060
                         'International Tables Vol C Tables 4.2.6.8 and 6.1.1.4'
_computing_data_collection
;
X-AREA (Stoe & Cie, 2002)
;
_computing_cell_refinement
;
X-AREA (Stoe & Cie, 2002)
;
_computing_data_reduction
;
X-RED32 (Stoe & Cie, 2002)
;
_computing_structure_solution
;
SHELXT2017 (Sheldrick, 2015a)
;
_computing_structure_refinement
;
SHELXL2018 (Sheldrick, 2015b)
;
_computing_molecular_graphics
;
Mercury (Macrae <i>et al.</i>,  2008) and PLATON (Spek, 2009)
;
_computing_publication_material
;
WinGX (Farrugia, 2012), SHELXL2018 (Sheldrick, 2015b),
PLATON (Spek, 2009) and publCIF (Westrip, 2010)
;
loop_
    _atom_site_type_symbol
    _atom_site_label
    _atom_site_fract_x
    _atom_site_fract_y
    _atom_site_fract_z
    _atom_site_U_iso_or_equiv
    _atom_site_adp_type
    _atom_site_calc_flag
    _atom_site_occupancy
    _atom_site_disorder_assembly
    _atom_site_disorder_group
    Br Br1 0.50800(8) -0.00902(3) 0.68588(4) 0.09386(19) Uani d 1 . .
    O O1 0.1825(3) 0.59496(18) 0.89977(14) 0.0477(4) Uani d 1 . .
    N N1 0.5602(3) 0.5822(2) 0.66868(17) 0.0408(4) Uani d 1 . .
    H H1A 0.613(4) 0.519(2) 0.6116(19) 0.041(7) Uiso d 1 . .
    N N2 0.2699(3) 0.63495(19) 0.54765(16) 0.0406(4) Uani d 1 . .
    N N3 0.0498(3) 0.7412(2) 0.70145(17) 0.0452(4) Uani d 1 . .
    N N4 0.2379(3) 0.69449(19) 0.74411(16) 0.0392(4) Uani d 1 . .
    C C1 0.5355(4) 0.2973(3) 0.7486(2) 0.0473(5) Uani d 1 . .
    H H1 0.669578 0.280839 0.713372 0.057 Uiso calc 1 . .
    C C2 0.4059(5) 0.1815(3) 0.7523(2) 0.0532(6) Uani d 1 . .
    C C3 0.2065(5) 0.2025(3) 0.8038(2) 0.0541(6) Uani d 1 . .
    H H3 0.120166 0.123167 0.805244 0.065 Uiso calc 1 . .
    C C4 0.1360(4) 0.3423(3) 0.8533(2) 0.0483(6) Uani d 1 . .
    H H4 0.002492 0.357929 0.889189 0.058 Uiso calc 1 . .
    C C5 0.2649(4) 0.4592(2) 0.84915(19) 0.0414(5) Uani d 1 . .
    C C6 0.4666(4) 0.4381(2) 0.79711(19) 0.0402(5) Uani d 1 . .
    C C7 0.6010(4) 0.5663(2) 0.7867(2) 0.0415(5) Uani d 1 . .
    H H7 0.756370 0.552230 0.799071 0.050 Uiso calc 1 . .
    C C8 0.5347(4) 0.7044(3) 0.8840(2) 0.0465(5) Uani d 1 . .
    H H8A 0.576019 0.701721 0.964269 0.056 Uiso calc 1 . .
    H H8B 0.607448 0.789210 0.874330 0.056 Uiso calc 1 . .
    C C9 0.2895(4) 0.7133(2) 0.87046(19) 0.0433(5) Uani d 1 . .
    C C10 0.1984(5) 0.8514(3) 0.9542(2) 0.0613(7) Uani d 1 . .
    H H10A 0.042029 0.844207 0.945156 0.092 Uiso calc 1 . .
    H H10B 0.251676 0.933353 0.933786 0.092 Uiso calc 1 . .
    H H10C 0.243425 0.864266 1.037001 0.092 Uiso calc 1 . .
    C C11 0.3650(4) 0.6328(2) 0.65048(19) 0.0355(4) Uani d 1 . .
    C C12 0.0793(4) 0.7029(2) 0.5845(2) 0.0437(5) Uani d 1 . .
    C C13 -0.0777(5) 0.7335(3) 0.4974(3) 0.0612(7) Uani d 1 . .
    H H13A -0.030509 0.821212 0.483641 0.092 Uiso calc 1 . .
    H H13B -0.219248 0.745678 0.530443 0.092 Uiso calc 1 . .
    H H13C -0.085106 0.653506 0.421778 0.092 Uiso calc 1 . .
loop_
    _atom_site_aniso_label
    _atom_site_aniso_U_11
    _atom_site_aniso_U_22
    _atom_site_aniso_U_33
    _atom_site_aniso_U_12
    _atom_site_aniso_U_13
    _atom_site_aniso_U_23
    Br1 0.1300(4) 0.04262(16) 0.1075(3) 0.01035(16) 0.0421(2) 0.01877(15)
    O1 0.0489(10) 0.0537(9) 0.0436(9) 0.0088(7) 0.0140(7) 0.0188(7)
    N1 0.0360(10) 0.0454(9) 0.0406(10) 0.0051(8) 0.0096(8) 0.0129(8)
    N2 0.0446(11) 0.0401(9) 0.0375(9) 0.0031(8) 0.0050(8) 0.0134(7)
    N3 0.0408(11) 0.0513(10) 0.0448(11) 0.0092(8) 0.0046(9) 0.0170(8)
    N4 0.0369(10) 0.0436(9) 0.0364(9) 0.0062(8) 0.0065(8) 0.0118(7)
    C1 0.0491(14) 0.0480(12) 0.0449(13) 0.0068(10) 0.0054(10) 0.0152(10)
    C2 0.0699(18) 0.0412(11) 0.0495(14) 0.0020(11) 0.0044(13) 0.0163(10)
    C3 0.0623(17) 0.0528(13) 0.0510(14) -0.0091(12) 0.0021(12) 0.0237(11)
    C4 0.0442(14) 0.0637(14) 0.0422(12) -0.0030(11) 0.0054(10) 0.0249(11)
    C5 0.0450(13) 0.0485(11) 0.0329(10) 0.0042(10) 0.0029(9) 0.0164(9)
    C6 0.0393(13) 0.0452(11) 0.0363(11) 0.0010(9) -0.0012(9) 0.0145(9)
    C7 0.0326(12) 0.0454(11) 0.0458(12) 0.0020(9) 0.0009(9) 0.0147(9)
    C8 0.0479(14) 0.0454(11) 0.0423(12) -0.0034(10) -0.0057(10) 0.0111(9)
    C9 0.0495(14) 0.0434(11) 0.0350(11) 0.0058(10) 0.0063(10) 0.0098(9)
    C10 0.0732(19) 0.0571(14) 0.0457(14) 0.0131(13) 0.0099(13) 0.0051(11)
    C11 0.0351(12) 0.0344(9) 0.0367(11) -0.0019(8) 0.0059(9) 0.0114(8)
    C12 0.0441(13) 0.0452(11) 0.0433(13) 0.0040(10) 0.0045(10) 0.0163(9)
    C13 0.0602(18) 0.0716(17) 0.0561(15) 0.0146(14) 0.0005(13) 0.0267(13)
_geom_special_details
;
 All esds (except the esd in the dihedral angle between two l.s. planes)
 are estimated using the full covariance matrix.  The cell esds are taken
 into account individually in the estimation of esds in distances, angles
 and torsion angles; correlations between esds in cell parameters are only
 used when they are defined by crystal symmetry.  An approximate (isotropic)
 treatment of cell esds is used for estimating esds involving l.s. planes.
;
loop_
    _geom_bond_atom_site_label_1
    _geom_bond_atom_site_label_2
    _geom_bond_site_symmetry_2
    _geom_bond_distance
    _geom_bond_publ_flag
    Br1 C2 . 1.892(2) ?
    O1 C5 . 1.375(3) ?
    O1 C9 . 1.456(3) ?
    N1 C11 . 1.346(3) ?
    N1 C7 . 1.451(3) ?
    N1 H1A . 0.825(16) ?
    N2 C11 . 1.321(3) ?
    N2 C12 . 1.374(3) ?
    N3 C12 . 1.311(3) ?
    N3 N4 . 1.388(3) ?
    N4 C11 . 1.350(3) ?
    N4 C9 . 1.445(3) ?
    C1 C2 . 1.375(4) ?
    C1 C6 . 1.383(3) ?
    C1 H1 . 0.9300 ?
    C2 C3 . 1.377(4) ?
    C3 C4 . 1.378(4) ?
    C3 H3 . 0.9300 ?
    C4 C5 . 1.383(3) ?
    C4 H4 . 0.9300 ?
    C5 C6 . 1.393(3) ?
    C6 C7 . 1.518(3) ?
    C7 C8 . 1.519(3) ?
    C7 H7 . 0.9800 ?
    C8 C9 . 1.517(4) ?
    C8 H8A . 0.9700 ?
    C8 H8B . 0.9700 ?
    C9 C10 . 1.511(3) ?
    C10 H10A . 0.9600 ?
    C10 H10B . 0.9600 ?
    C10 H10C . 0.9600 ?
    C12 C13 . 1.482(4) ?
    C13 H13A . 0.9600 ?
    C13 H13B . 0.9600 ?
    C13 H13C . 0.9600 ?
loop_
    _geom_angle_atom_site_label_1
    _geom_angle_atom_site_label_2
    _geom_angle_atom_site_label_3
    _geom_angle_site_symmetry_1
    _geom_angle_site_symmetry_3
    _geom_angle
    _geom_angle_publ_flag
    C5 O1 C9 . . 116.13(17) ?
    C11 N1 C7 . . 115.79(18) ?
    C11 N1 H1A . . 119.1(17) ?
    C7 N1 H1A . . 114.7(17) ?
    C11 N2 C12 . . 103.07(18) ?
    C12 N3 N4 . . 101.80(18) ?
    C11 N4 N3 . . 109.66(17) ?
    C11 N4 C9 . . 125.84(19) ?
    N3 N4 C9 . . 124.48(18) ?
    C2 C1 C6 . . 120.1(2) ?
    C2 C1 H1 . . 119.9 ?
    C6 C1 H1 . . 119.9 ?
    C1 C2 C3 . . 121.2(2) ?
    C1 C2 Br1 . . 118.6(2) ?
    C3 C2 Br1 . . 120.20(19) ?
    C2 C3 C4 . . 119.4(2) ?
    C2 C3 H3 . . 120.3 ?
    C4 C3 H3 . . 120.3 ?
    C3 C4 C5 . . 119.7(2) ?
    C3 C4 H4 . . 120.2 ?
    C5 C4 H4 . . 120.2 ?
    O1 C5 C4 . . 116.1(2) ?
    O1 C5 C6 . . 122.9(2) ?
    C4 C5 C6 . . 121.0(2) ?
    C1 C6 C5 . . 118.6(2) ?
    C1 C6 C7 . . 120.8(2) ?
    C5 C6 C7 . . 120.5(2) ?
    N1 C7 C6 . . 110.99(18) ?
    N1 C7 C8 . . 108.26(18) ?
    C6 C7 C8 . . 108.33(19) ?
    N1 C7 H7 . . 109.7 ?
    C6 C7 H7 . . 109.7 ?
    C8 C7 H7 . . 109.7 ?
    C9 C8 C7 . . 108.11(18) ?
    C9 C8 H8A . . 110.1 ?
    C7 C8 H8A . . 110.1 ?
    C9 C8 H8B . . 110.1 ?
    C7 C8 H8B . . 110.1 ?
    H8A C8 H8B . . 108.4 ?
    N4 C9 O1 . . 109.02(17) ?
    N4 C9 C10 . . 111.4(2) ?
    O1 C9 C10 . . 105.3(2) ?
    N4 C9 C8 . . 106.70(19) ?
    O1 C9 C8 . . 109.36(18) ?
    C10 C9 C8 . . 114.9(2) ?
    C9 C10 H10A . . 109.5 ?
    C9 C10 H10B . . 109.5 ?
    H10A C10 H10B . . 109.5 ?
    C9 C10 H10C . . 109.5 ?
    H10A C10 H10C . . 109.5 ?
    H10B C10 H10C . . 109.5 ?
    N2 C11 N1 . . 128.76(19) ?
    N2 C11 N4 . . 110.04(19) ?
    N1 C11 N4 . . 121.19(19) ?
    N3 C12 N2 . . 115.4(2) ?
    N3 C12 C13 . . 122.9(2) ?
    N2 C12 C13 . . 121.7(2) ?
    C12 C13 H13A . . 109.5 ?
    C12 C13 H13B . . 109.5 ?
    H13A C13 H13B . . 109.5 ?
    C12 C13 H13C . . 109.5 ?
    H13A C13 H13C . . 109.5 ?
    H13B C13 H13C . . 109.5 ?
loop_
    _geom_torsion_atom_site_label_1
    _geom_torsion_atom_site_label_2
    _geom_torsion_atom_site_label_3
    _geom_torsion_atom_site_label_4
    _geom_torsion_site_symmetry_1
    _geom_torsion_site_symmetry_2
    _geom_torsion_site_symmetry_3
    _geom_torsion_site_symmetry_4
    _geom_torsion
    _geom_torsion_publ_flag
    C12 N3 N4 C11 . . . . 0.2(2) ?
    C12 N3 N4 C9 . . . . 178.8(2) ?
    C6 C1 C2 C3 . . . . 0.0(4) ?
    C6 C1 C2 Br1 . . . . -179.53(18) ?
    C1 C2 C3 C4 . . . . -0.4(4) ?
    Br1 C2 C3 C4 . . . . 179.14(19) ?
    C2 C3 C4 C5 . . . . 0.8(4) ?
    C9 O1 C5 C4 . . . . -165.8(2) ?
    C9 O1 C5 C6 . . . . 14.7(3) ?
    C3 C4 C5 O1 . . . . 179.6(2) ?
    C3 C4 C5 C6 . . . . -0.8(3) ?
    C2 C1 C6 C5 . . . . 0.0(3) ?
    C2 C1 C6 C7 . . . . -176.2(2) ?
    O1 C5 C6 C1 . . . . 179.9(2) ?
    C4 C5 C6 C1 . . . . 0.4(3) ?
    O1 C5 C6 C7 . . . . -3.9(3) ?
    C4 C5 C6 C7 . . . . 176.6(2) ?
    C11 N1 C7 C6 . . . . 72.2(2) ?
    C11 N1 C7 C8 . . . . -46.6(2) ?
    C1 C6 C7 N1 . . . . 81.8(3) ?
    C5 C6 C7 N1 . . . . -94.2(2) ?
    C1 C6 C7 C8 . . . . -159.5(2) ?
    C5 C6 C7 C8 . . . . 24.5(3) ?
    N1 C7 C8 C9 . . . . 66.4(2) ?
    C6 C7 C8 C9 . . . . -54.0(2) ?
    C11 N4 C9 O1 . . . . -97.7(2) ?
    N3 N4 C9 O1 . . . . 84.0(2) ?
    C11 N4 C9 C10 . . . . 146.5(2) ?
    N3 N4 C9 C10 . . . . -31.8(3) ?
    C11 N4 C9 C8 . . . . 20.3(3) ?
    N3 N4 C9 C8 . . . . -158.00(19) ?
    C5 O1 C9 N4 . . . . 70.6(2) ?
    C5 O1 C9 C10 . . . . -169.73(19) ?
    C5 O1 C9 C8 . . . . -45.7(2) ?
    C7 C8 C9 N4 . . . . -51.2(2) ?
    C7 C8 C9 O1 . . . . 66.6(2) ?
    C7 C8 C9 C10 . . . . -175.2(2) ?
    C12 N2 C11 N1 . . . . -178.0(2) ?
    C12 N2 C11 N4 . . . . 0.7(2) ?
    C7 N1 C11 N2 . . . . -167.4(2) ?
    C7 N1 C11 N4 . . . . 14.1(3) ?
    N3 N4 C11 N2 . . . . -0.6(2) ?
    C9 N4 C11 N2 . . . . -179.14(19) ?
    N3 N4 C11 N1 . . . . 178.19(18) ?
    C9 N4 C11 N1 . . . . -0.4(3) ?
    N4 N3 C12 N2 . . . . 0.3(3) ?
    N4 N3 C12 C13 . . . . -178.2(2) ?
    C11 N2 C12 N3 . . . . -0.6(3) ?
    C11 N2 C12 C13 . . . . 177.9(2) ?
loop_
    _geom_hbond_atom_site_label_D
    _geom_hbond_atom_site_label_H
    _geom_hbond_atom_site_label_A
    _geom_hbond_site_symmetry_A
    _geom_hbond_distance_DH
    _geom_hbond_distance_HA
    _geom_hbond_distance_DA
    _geom_hbond_angle_DHA
    _geom_hbond_publ_flag
    N1 H1A N2 2_666 0.83(2) 2.13(2) 2.949(3) 174(2) yes
    C8 H8A Cg4 2_667 0.97 2.86 3.823(3) 175 yes
    C2 Br1 Cg1 1_545 1.892(3) 3.3970(10)
                                       4.724(3) 124.10(10)
                                                         yes
_shelx_space_group_comment
;
The symmetry employed for this shelxl refinement is uniquely defined
by the following loop, which should always be used as a source of
symmetry information in preference to the above space-group names.
They are only intended as comments.
;
_shelx_estimated_absorpt_T_min     ?
_shelx_estimated_absorpt_T_max     ?
_shelx_hkl_file
;
  -1   0   0 6068.73   56.38   0
   1   0   0 5766.37   56.44   0
   2   0   0 1478.05   20.64   0
  -2   0   0 1519.85   43.53   0
  -2   0   0 1459.14   20.25   0
  -3   0   0 1675.24   43.55   0
  -3   0   0 1634.41   17.60   0
   3   0   0 1592.81   18.37   0
  -4   0   0  580.64   11.55   0
   4   0   0  581.91   11.70   0
   5   0   0   30.78    4.86   0
  -5   0   0   22.32    6.60   0
   6   0   0   14.81    6.83   0
  -6   0   0   20.07    4.81   0
   7   0   0    3.26    5.65   0
  -7   0   0   12.21    7.58   0
  -8   0   0   -0.34    7.39   0
   8   0   0    2.08    6.21   0
  -8   1   0   -3.17    5.70   0
   8  -1   0    1.18    8.19   0
   7  -1   0   10.39    7.37   0
  -7   1   0    4.59    7.42   0
   6  -1   0    2.71    7.16   0
  -6   1   0    5.73    6.35   0
   5  -1   0   96.60    5.80   0
  -5   1   0  100.85    7.07   0
  -5   1   0   97.62   14.03   0
  -4   1   0    5.87    4.72   0
   4  -1   0    4.14    4.20   0
  -4   1   0    5.86    8.61   0
   4  -1   0    3.64    7.72   0
   3  -1   0    8.16    6.21   0
  -3   1   0    7.36    7.90   0
  -3   1   0   10.25    6.26   0
   3  -1   0    7.55    4.54   0
   2  -1   0 1311.89   25.55   0
  -2   1   0 1382.61   21.55   0
   2  -1   0 1318.23   21.49   0
  -2   1   0 1351.29   25.79   0
  -1   1   0 3038.53   44.94   0
   1  -1   0 3078.97   41.05   0
  -1   1   0 3213.13   42.02   0
   1  -1   0 3145.46   46.15   0
   1   1   0  102.06   12.07   0
   1   1   0  106.60   10.99   0
  -1  -1   0  102.09    8.79   0
  -1  -1   0  100.85   12.06   0
   2   1   0 2469.13   23.99   0
  -2  -1   0 2571.85   46.72   0
  -2  -1   0 2384.27   23.81   0
   3   1   0 1584.55   17.73   0
  -3  -1   0 1549.75   46.69   0
  -3  -1   0 1504.19   16.43   0
  -3  -1   0 1627.33   46.07   0
   4   1   0  550.42    9.96   0
  -4  -1   0  556.73    9.90   0
   5   1   0   14.67    5.09   0
  -5  -1   0   11.76    6.62   0
  -6  -1   0   74.37    7.92   0
   6   1   0   90.94    7.51   0
  -7  -1   0    7.08    7.44   0
   7   1   0   10.88    7.74   0
  -8  -1   0    5.50    7.35   0
   8   1   0    3.35    8.91   0
   8  -2   0   -4.01    6.01   0
  -8   2   0   -0.51    7.79   0
   7  -2   0   10.76    7.58   0
  -7   2   0    1.04    4.81   0
   6  -2   0   86.91    7.93   0
  -6   2   0   89.47    7.81   0
  -5   2   0   22.95    8.72   0
   5  -2   0   19.48    6.64   0
  -5   2   0   18.34    6.46   0
   5  -2   0   21.06    7.24   0
   4  -2   0  304.97   11.10   0
   4  -2   0  310.58    9.00   0
  -4   2   0  303.90    9.72   0
  -4   2   0  288.88   11.22   0
  -3   2   0 1573.38   19.60   0
   3  -2   0 1584.66   21.47   0
  -3   2   0 1444.97   20.80   0
   3  -2   0 1633.66   20.28   0
   2  -2   0 1188.07   18.70   0
  -2   2   0 1192.24   19.26   0
  -2   2   0 1122.98   19.90   0
   2  -2   0 1139.50   21.11   0
   1  -2   0 3103.79   41.65   0
  -1   2   0 3375.54   43.50   0
  -1   2   0 3380.97   32.59   0
   1  -2   0 3210.55   31.96   0
   0  -2   0   43.34    9.45   0
   0  -2   0   41.19    7.63   0
   0   2   0   42.05    7.30   0
   1   2   0 8204.58   53.75   0
   1   2   0 8329.76   48.02   0
  -1  -2   0 8070.11   53.90   0
  -1  -2   0 7804.96   45.59   0
   2   2   0 1029.06   15.03   0
  -2  -2   0 1005.09   20.47   0
   2   2   0  997.08   19.96   0
  -2  -2   0 1028.94   14.57   0
  -3  -2   0  164.35    7.09   0
  -3  -2   0  162.01   11.71   0
   3   2   0  153.65    7.01   0
  -4  -2   0   16.66   12.23   0
   4   2   0   10.35    5.02   0
  -4  -2   0   15.84   11.64   0
  -4  -2   0   25.54    7.39   0
   5   2   0    1.24    4.83   0
  -5  -2   0    3.12    6.70   0
  -6  -2   0    7.29    5.06   0
   6   2   0    3.98    7.39   0
   7   2   0    7.81    5.63   0
  -7  -2   0   -2.88    6.91   0
  -8  -2   0    2.08    8.49   0
   8   2   0    1.33    5.85   0
   8  -3   0    3.91    8.42   0
  -8   3   0    1.63    7.88   0
   7  -3   0    8.87    7.37   0
  -7   3   0    7.22    7.07   0
   6  -3   0    0.89    6.68   0
   6  -3   0    7.41    7.13   0
  -6   3   0   -1.05    6.79   0
  -6   3   0    0.10    6.73   0
  -5   3   0   14.23    6.69   0
  -5   3   0   18.08    8.18   0
   5  -3   0    8.42    6.64   0
   5  -3   0   13.62    6.97   0
   4  -3   0  331.82   10.60   0
   4  -3   0  338.83   10.45   0
  -4   3   0  327.69   10.28   0
  -4   3   0  306.64   10.13   0
  -3   3   0  129.96    7.99   0
   3  -3   0  129.11    8.35   0
  -3   3   0  133.17    8.48   0
   3  -3   0  134.60    6.70   0
   2  -3   0  587.97   13.08   0
  -2   3   0  549.03   11.24   0
  -2   3   0  533.22   14.56   0
   2  -3   0  563.94   15.58   0
  -1   3   0 1798.26   20.32   0
   1  -3   0 1820.35   27.70   0
   1  -3   0 1837.99   20.89   0
  -1   3   0 1941.42   27.33   0
   0  -3   0 5078.54   34.39   0
   0  -3   0 5511.74   41.68   0
   0   3   0 5367.52   35.07   0
   0  -3   0 5884.84   42.05   0
  -1  -3   0 1876.19   21.45   0
  -1  -3   0 1881.91   21.35   0
   1   3   0 1719.93   20.07   0
   1   3   0 1923.16   21.42   0
   2   3   0 2128.67   19.65   0
  -2  -3   0 1985.95   23.10   0
   2   3   0 2068.99   22.59   0
  -2  -3   0 2254.33   19.45   0
  -3  -3   0  966.71   18.21   0
   3   3   0  975.48   13.43   0
  -3  -3   0 1040.69   13.64   0
  -4  -3   0  131.30    6.21   0
   4   3   0  116.18    7.80   0
  -4  -3   0  119.25   11.21   0
  -5  -3   0  449.00    8.78   0
   5   3   0  457.50    8.91   0
  -6  -3   0   29.03    7.55   0
   6   3   0   35.93    5.51   0
   7   3   0   -7.59    7.54   0
  -7  -3   0   -2.27    5.34   0
   8   3   0   -1.23    5.91   0
  -8  -3   0    0.34    8.55   0
  -8   4   0   -1.90    8.09   0
   8  -4   0   -2.41    8.92   0
  -7   4   0    3.03    5.36   0
   7  -4   0    4.10    5.65   0
   7  -4   0    2.60    7.41   0
   6  -4   0    3.95    6.91   0
  -6   4   0    0.31    7.57   0
  -6   4   0    0.13    6.85   0
   6  -4   0    1.41    7.16   0
  -5   4   0  505.63   11.93   0
   5  -4   0  515.61   11.83   0
  -5   4   0  471.90   10.57   0
   5  -4   0  532.43   12.58   0
  -4   4   0  299.72   10.38   0
  -4   4   0  315.07    9.43   0
   4  -4   0  325.25    8.45   0
   4  -4   0  326.70   10.97   0
   3  -4   0  354.64   11.77   0
   3  -4   0  366.40   10.26   0
  -3   4   0  326.73    9.73   0
  -3   4   0  320.06   11.23   0
  -2   4   0 3989.79   25.76   0
   2  -4   0 3792.11   35.10   0
   2  -4   0 4153.20   26.87   0
  -2   4   0 4155.85   35.74   0
   1  -4   0 3344.48   31.52   0
  -1   4   0 3479.08   32.13   0
   1  -4   0 3490.76   24.17   0
  -1   4   0 3349.95   24.19   0
   0  -4   0 1427.90   18.66   0
   0   4   0 1497.62   17.33   0
   0  -4   0 1414.34   19.03   0
   0  -4   0 1494.32   16.61   0
  -1  -4   0   83.43    7.51   0
  -1  -4   0   91.25    6.50   0
   1   4   0   75.82    7.66   0
  -1  -4   0   83.86    6.24   0
  -2  -4   0  508.05   10.86   0
   2   4   0  476.09    9.65   0
   2   4   0  435.11    9.98   0
  -2  -4   0  428.07    9.81   0
  -3  -4   0  144.79    6.03   0
  -3  -4   0  133.31    8.02   0
   3   4   0  145.38    7.68   0
   4   4   0  190.03    6.53   0
  -4  -4   0  184.09    7.97   0
  -4  -4   0  185.99    9.88   0
  -5  -4   0    0.83    8.28   0
   5   4   0    1.99    6.66   0
  -5  -4   0    2.40    6.67   0
   6   4   0    5.04    4.95   0
  -6  -4   0    5.69    4.96   0
  -7  -4   0    8.05    5.98   0
   7   4   0   13.47    7.89   0
  -8  -4   0    2.10    6.22   0
  -8   5   0   -0.27    8.48   0
   8  -5   0   -3.13    8.89   0
   7  -5   0    0.96    8.17   0
  -7   5   0   -5.24    7.39   0
  -7   5   0   -3.38    7.80   0
   7  -5   0    4.17    7.77   0
   6  -5   0   17.62    7.47   0
  -6   5   0   17.43    7.45   0
  -6   5   0   11.82    7.63   0
   6  -5   0   18.33    7.61   0
  -5   5   0   44.60    5.65   0
   5  -5   0   53.86    7.71   0
   5  -5   0   51.90    7.86   0
  -5   5   0   41.05    7.61   0
   4  -5   0    3.49    6.86   0
  -4   5   0    5.20    6.53   0
  -4   5   0    1.44    4.49   0
   4  -5   0    3.94    4.35   0
   3  -5   0  580.45   14.59   0
  -3   5   0  561.81   10.04   0
  -3   5   0  564.92   13.86   0
   3  -5   0  575.37   10.18   0
   2  -5   0  142.92    9.56   0
  -2   5   0  158.22    9.14   0
  -2   5   0  150.89    6.54   0
   2  -5   0  168.18    8.13   0
   1  -5   0  629.29   14.45   0
  -1   5   0  609.47   13.44   0
  -1   5   0  637.05   11.56   0
   1  -5   0  621.43   11.71   0
   0  -5   0 1159.58   16.37   0
   0  -5   0 1178.84   13.78   0
   0  -5   0 1128.30   15.73   0
   0   5   0 1105.04   14.46   0
   1   5   0 2454.29   20.38   0
  -1  -5   0 2377.64   20.03   0
  -1  -5   0 2272.05   19.32   0
  -1  -5   0 2495.29   20.35   0
  -2  -5   0  913.79   13.06   0
  -2  -5   0  958.81   13.40   0
   2   5   0  873.91   13.55   0
   3   5   0  242.94    8.60   0
  -3  -5   0  205.41    7.13   0
  -3  -5   0  218.56    8.28   0
   3   5   0  198.65    7.16   0
  -4  -5   0   39.49    5.29   0
   4   5   0   48.06    5.42   0
  -4  -5   0   41.82    7.35   0
   5   5   0    2.29    4.71   0
  -5  -5   0    7.11    4.94   0
  -5  -5   0   -1.88    6.95   0
  -6  -5   0   21.26    7.98   0
   6   5   0   13.62    7.71   0
  -7  -5   0    6.86    5.75   0
  -8  -5   0    6.19    6.43   0
  -8  -5   0   -0.43    8.60   0
   8  -6   0    2.45    9.56   0
   8  -6   0    2.98   11.31   0
  -8   6   0    0.78    8.84   0
  -7   6   0    3.83    7.93   0
   7  -6   0   -1.62    7.99   0
  -7   6   0   -1.48    7.98   0
   7  -6   0   -0.89   10.55   0
  -6   6   0   11.14    7.16   0
   6  -6   0   14.07    8.23   0
  -6   6   0    3.99    7.11   0
   6  -6   0   13.70    7.63   0
  -5   6   0   20.09    7.14   0
   5  -6   0   19.12    5.03   0
   5  -6   0   18.42    7.11   0
  -5   6   0   11.71    4.84   0
  -4   6   0   89.01    5.75   0
  -4   6   0   95.98    8.36   0
   4  -6   0  102.76    8.78   0
   4  -6   0   99.08    7.37   0
   3  -6   0  253.91    7.31   0
   3  -6   0  280.20   11.51   0
  -3   6   0  272.80   10.82   0
  -3   6   0  252.85    8.60   0
  -2   6   0  465.82   12.38   0
   2  -6   0  469.07   10.54   0
  -2   6   0  444.77   10.24   0
   2  -6   0  476.78   13.49   0
   1  -6   0  703.64   10.20   0
   1  -6   0  723.76   13.47   0
  -1   6   0  717.54   11.19   0
   1  -6   0  702.31   13.09   0
   0   6   0  610.93    9.96   0
   0  -6   0  596.73   11.75   0
   0  -6   0  611.27   12.42   0
   0  -6   0  611.17   10.75   0
  -1  -6   0  695.87   11.98   0
  -1  -6   0  688.56   11.84   0
   1   6   0  644.92   11.82   0
  -1  -6   0  695.79   12.31   0
  -2  -6   0   36.92    5.50   0
   2   6   0   39.96    6.93   0
  -2  -6   0   33.91    7.40   0
  -2  -6   0   22.34    4.95   0
  -3  -6   0  129.78    7.55   0
   3   6   0  129.95    7.94   0
  -3  -6   0  127.72    7.60   0
  -3  -6   0  110.84    5.90   0
  -4  -6   0   35.81    5.67   0
  -4  -6   0   40.87    7.46   0
  -5  -6   0   27.33    7.30   0
  -5  -6   0   19.71    5.68   0
  -6  -6   0    0.70   10.80   0
  -6  -6   0    7.39    7.45   0
  -7  -6   0   -1.92    6.33   0
  -7  -6   0    0.40    8.34   0
  -7   7   0   -2.98    8.83   0
   7  -7   0    6.10   10.47   0
  -7   7   0   -1.29    7.90   0
   7  -7   0    7.96    8.85   0
  -6   7   0   -3.09    7.30   0
   6  -7   0    0.59    9.44   0
  -6   7   0    2.34    7.66   0
   6  -7   0   -0.08    5.67   0
   5  -7   0   33.28    7.38   0
  -5   7   0   27.81    7.79   0
   5  -7   0   23.83    9.92   0
  -5   7   0   29.51    6.99   0
   4  -7   0  109.87    9.19   0
   4  -7   0  103.75    7.75   0
  -4   7   0  106.62    8.60   0
  -4   7   0  106.07    5.96   0
  -3   7   0  298.17    7.62   0
  -3   7   0  300.82   10.93   0
   3  -7   0  324.55   12.49   0
   3  -7   0  316.26    9.10   0
   2  -7   0  578.15    9.93   0
  -2   7   0  568.10    9.01   0
   2  -7   0  526.56   14.33   0
   1  -7   0  407.27   11.41   0
   1  -7   0  385.31    7.84   0
   1  -7   0  390.40    9.30   0
  -1   7   0  386.76    8.05   0
   0   7   0 1445.60   13.62   0
   0  -7   0 1411.75   16.56   0
   0  -7   0 1452.83   13.52   0
   0  -7   0 1459.88   16.02   0
  -1  -7   0 1016.47   12.11   0
   1   7   0  978.40   12.15   0
  -1  -7   0 1107.13   13.78   0
  -1  -7   0 1078.73   14.23   0
  -2  -7   0  571.87    9.55   0
   2   7   0  560.13   11.28   0
  -2  -7   0  554.63   10.45   0
  -2  -7   0  580.96   10.51   0
  -3  -7   0  222.91    6.94   0
  -3  -7   0  241.52    8.47   0
   3   7   0  231.20    9.31   0
  -3  -7   0  224.36    7.56   0
  -4  -7   0  115.75    7.95   0
  -4  -7   0   82.39    5.85   0
  -4  -7   0  100.27    5.90   0
  -5  -7   0   12.59    8.03   0
  -5  -7   0   -3.25    7.42   0
  -5  -7   0   10.00    7.83   0
  -6  -7   0    9.04    5.53   0
  -6  -7   0    7.30    5.61   0
  -6  -7   0    5.53   10.43   0
  -7  -7   0   16.53    6.05   0
  -7  -7   0    6.65    8.55   0
  -7   8   0    3.05   13.95   0
   7  -8   0    1.74   14.08   0
   7  -8   0    7.29    9.42   0
  -7   8   0   10.00    9.16   0
  -6   8   0   14.97    7.93   0
   6  -8   0    4.72   10.45   0
   6  -8   0   16.60    7.93   0
  -6   8   0    5.40   10.06   0
  -5   8   0   17.36    9.62   0
   5  -8   0   19.02    5.78   0
   5  -8   0   21.60   10.08   0
  -5   8   0   10.89    5.05   0
   4  -8   0   23.85    7.78   0
  -4   8   0   14.50    5.17   0
   4  -8   0   16.74   10.07   0
  -4   8   0   22.36    7.94   0
   3  -8   0    0.12    9.00   0
  -3   8   0   -0.28    7.28   0
   3  -8   0    0.89    7.21   0
   2  -8   0   29.86    9.78   0
   2  -8   0   33.16    5.16   0
  -2   8   0   43.67    5.18   0
   2  -8   0   29.44    7.72   0
   1  -8   0  323.00    9.66   0
   1  -8   0  268.58    7.32   0
   1  -8   0  312.91   10.69   0
  -1   8   0  277.32    8.45   0
   0   8   0   99.09    7.27   0
   0  -8   0  115.11    8.28   0
   0  -8   0  120.34    5.98   0
   0  -8   0  102.48    7.49   0
  -1  -8   0   16.18    6.94   0
  -1  -8   0    5.02    6.55   0
  -1  -8   0    7.63    4.65   0
   1   8   0    6.01    4.64   0
  -2  -8   0  233.78    7.60   0
  -2  -8   0  236.63    7.37   0
  -2  -8   0  207.85    7.04   0
   2   8   0  240.93    7.16   0
  -3  -8   0   46.37    5.66   0
   3   8   0   55.96    5.45   0
  -3  -8   0   53.25    6.93   0
  -3  -8   0   54.51    5.50   0
  -4  -8   0   18.68    7.46   0
  -4  -8   0   13.58    5.13   0
  -4  -8   0    6.78    7.23   0
  -5  -8   0   14.31    5.43   0
  -5  -8   0    8.89    8.06   0
  -5  -8   0    1.33    7.85   0
  -6  -8   0   11.71    8.34   0
  -6  -8   0    7.88   11.18   0
  -6  -8   0   -6.25    8.24   0
  -6   9   0    3.83    5.71   0
   6  -9   0    7.73    6.71   0
   5  -9   0   -1.64    5.82   0
   5  -9   0    3.66   10.13   0
   5  -9   0    6.42    9.73   0
  -5   9   0   -2.56    5.53   0
   4  -9   0   44.49   10.11   0
   4  -9   0   64.61    8.11   0
  -4   9   0   40.10    7.51   0
   4  -9   0   45.95    9.51   0
   3  -9   0  153.90    9.53   0
   3  -9   0  165.95   11.42   0
  -3   9   0  136.62    7.95   0
   3  -9   0  157.95    7.96   0
   2  -9   0  291.19   12.23   0
   2  -9   0  265.67    7.32   0
  -2   9   0  277.94    8.88   0
   2  -9   0  312.77   10.41   0
   1  -9   0  245.69    7.55   0
   1  -9   0  293.61   10.89   0
  -1   9   0  265.62    7.67   0
   1  -9   0  253.34    8.30   0
   0  -9   0  114.05    6.53   0
   0   9   0  109.18    5.85   0
   0  -9   0  116.77    7.44   0
   0  -9   0  113.08    6.24   0
  -1  -9   0  126.44    6.02   0
   1   9   0  141.92    6.27   0
  -1  -9   0  152.66    7.66   0
  -1  -9   0  143.84    6.76   0
  -2  -9   0   28.14    7.37   0
   2   9   0   13.00    6.99   0
  -2  -9   0   20.22    4.83   0
  -2  -9   0   18.72    5.51   0
  -3  -9   0   10.92    5.52   0
  -3  -9   0   23.41    7.14   0
   3   9   0   14.95    5.21   0
  -3  -9   0   20.16    5.08   0
  -4  -9   0   -5.44    6.88   0
  -4  -9   0   -3.99    5.57   0
  -4  -9   0    1.64    5.65   0
  -5  -9   0    3.05    8.06   0
  -5  -9   0   -1.17    5.58   0
  -5  -9   0    7.56    6.16   0
  -6  -9   0    1.39    9.10   0
  -6  -9   0    5.79    6.03   0
  -6  -9   0   -3.41    6.41   0
   6 -10   0   -2.98    6.43   0
  -6  10   0    8.19    8.62   0
   5 -10   0    0.83   11.64   0
   5 -10   0  -10.56    8.69   0
   5 -10   0    2.24   11.54   0
  -5  10   0   14.50    5.65   0
   4 -10   0   23.17    9.37   0
   4 -10   0   31.46    7.83   0
   4 -10   0   25.14   10.07   0
  -4  10   0   30.68    7.81   0
   3 -10   0   51.95   10.44   0
   3 -10   0   54.85    5.82   0
   3 -10   0   59.04    8.56   0
  -3  10   0   45.03    5.81   0
   2 -10   0   47.00    9.79   0
   2 -10   0   27.07    7.49   0
  -2  10   0   36.45    5.34   0
   2 -10   0   38.43    6.00   0
   1 -10   0   87.03    7.83   0
   1 -10   0   75.11    7.59   0
  -1  10   0   86.42    7.45   0
   1 -10   0   98.53    8.94   0
   0  10   0  152.03    8.21   0
   0 -10   0  140.78    6.66   0
   0 -10   0  146.15    7.49   0
   0 -10   0  141.60    6.32   0
   1  10   0  157.86    8.28   0
  -1 -10   0  162.18    9.13   0
  -1 -10   0  136.51    7.76   0
  -1 -10   0  170.63    7.52   0
   2  10   0   88.11    8.48   0
  -2 -10   0   76.30    7.83   0
  -2 -10   0   92.01    8.28   0
  -2 -10   0   89.68    6.20   0
  -3 -10   0   62.12    6.25   0
   3  10   0   62.91    8.33   0
  -3 -10   0   69.94    8.01   0
  -3 -10   0   58.53    6.39   0
  -4 -10   0   14.46    5.70   0
  -4 -10   0    9.74    7.72   0
  -4 -10   0   13.75    7.62   0
  -5 -10   0   -6.19    9.23   0
  -5 -10   0   -3.11    5.73   0
  -5 -10   0    5.39    8.03   0
  -5  11   0    9.37    6.42   0
   5 -11   0    3.39    9.12   0
   4 -11   0   15.44   11.72   0
   4 -11   0   13.02   10.43   0
  -4  11   0    8.42    5.60   0
   4 -11   0   23.18    7.70   0
   3 -11   0    6.90   12.83   0
   3 -11   0    9.27    8.16   0
  -3  11   0   12.53    7.46   0
   3 -11   0   11.18    5.49   0
   2 -11   0   48.74   11.19   0
   2 -11   0   63.48    8.17   0
   2 -11   0   44.04    5.82   0
  -2  11   0   53.06    7.86   0
   1 -11   0  115.69   10.23   0
   1 -11   0  121.38    9.20   0
  -1  11   0  102.54    6.58   0
   1 -11   0  148.04    8.26   0
   0  11   0  118.93    6.55   0
   0 -11   0  114.50    8.21   0
   0 -11   0  115.45    8.29   0
   0 -11   0  110.73    8.82   0
   1  11   0   25.30    7.87   0
  -1 -11   0   41.70    8.20   0
  -1 -11   0   31.63    5.47   0
  -1 -11   0   27.04    5.60   0
   2  11   0   20.77    7.95   0
  -2 -11   0    4.80    5.85   0
  -2 -11   0    8.30    7.32   0
  -2 -11   0    9.19    8.66   0
  -3 -11   0   -1.88    5.69   0
  -3 -11   0    9.04    7.96   0
   3  11   0    6.16    5.46   0
  -3 -11   0    0.84    5.88   0
  -4 -11   0   -0.12    7.79   0
  -4 -11   0   -0.49    5.50   0
  -4 -11   0   18.73    9.56   0
   4 -12   0    4.38   10.82   0
   4 -12   0    1.45   13.28   0
  -4  12   0    4.07    8.27   0
   4 -12   0   14.32    8.78   0
   3 -12   0   11.11   10.11   0
   3 -12   0    4.03    8.16   0
  -3  12   0    6.95    5.47   0
   3 -12   0    6.94    9.12   0
   2 -12   0   25.60    6.27   0
  -2  12   0   32.53    6.41   0
   2 -12   0   51.12    8.74   0
   2 -12   0   51.39   10.38   0
   1 -12   0   13.51    5.90   0
  -1  12   0   13.64    8.19   0
   1 -12   0    7.15    9.09   0
   1 -12   0    8.83    8.37   0
   0 -12   0    8.02    5.58   0
   0 -12   0    6.75    5.98   0
   0 -12   0   11.10    5.76   0
   0  12   0    6.15    8.00   0
  -1 -12   0   16.92    5.62   0
  -1 -12   0   19.20    5.51   0
  -1 -12   0   18.81    8.66   0
   1  12   0   20.73    5.99   0
  -2 -12   0   16.24    5.93   0
  -2 -12   0   28.81    8.99   0
   2  12   0   10.52    6.05   0
  -2 -12   0   19.93    6.35   0
  -3 -12   0    3.01    8.28   0
  -3 -12   0   10.53    8.59   0
  -3 -12   0    8.92    6.00   0
   2 -13   0    5.06   10.30   0
   2 -13   0    8.88    8.82   0
   2 -13   0    8.49    5.85   0
  -2  13   0    6.56    8.24   0
   1 -13   0   -2.10    9.67   0
  -1  13   0    9.11    8.48   0
   1 -13   0   -0.94    8.70   0
   1 -13   0    7.65    8.17   0
   0  13   0    4.99    5.71   0
   0 -13   0   17.06    9.39   0
   0 -13   0   10.31    8.12   0
   0 -13   0   11.32    8.19   0
  -1 -13   0   10.36    8.41   0
  -1 -13   0   14.35    6.58   0
   1  13   0    7.07    8.08   0
  -1 -13   0    4.43    6.59   0
  -2 -13   1   -3.23    6.30   0
  -2 -13   1   -0.54    5.98   0
  -2 -13   1    4.66    6.20   0
  -1 -13   1   -1.67    5.24   0
  -1 -13   1   -2.95    6.00   0
   1  13  -1   -0.35    5.43   0
  -1 -13   1    7.22    8.88   0
   0  13  -1    0.46    7.82   0
   0 -13   1   -2.33    6.19   0
   0 -13   1    5.76    7.69   0
   0 -13   1    4.14    5.74   0
   1 -13   1    9.90    8.07   0
   1 -13   1    4.61    9.00   0
   1 -13   1    4.49    7.92   0
  -1  13  -1   -2.22    5.67   0
   2 -13   1    9.78    9.86   0
   2 -13   1   15.21    8.40   0
   2 -13   1   -0.18    5.75   0
  -2  13  -1    9.80    7.92   0
   3 -13   1   17.30   10.83   0
  -3  13  -1   25.23    8.32   0
  -3 -12   1    9.31    8.72   0
  -3 -12   1  -10.44    5.55   0
  -3 -12   1   -3.57    8.79   0
   2  12  -1    3.12    5.54   0
  -2 -12   1    7.75    8.69   0
  -2 -12   1    5.72    7.97   0
  -2 -12   1    3.62    5.38   0
   1  12  -1    5.19    4.95   0
  -1 -12   1    3.47    6.16   0
  -1 -12   1   -5.75    5.21   0
  -1 -12   1    0.07    7.64   0
   0 -12   1    2.66    5.11   0
   0 -12   1   14.92    8.13   0
   0  12  -1    1.27    7.43   0
   0 -12   1    3.40    7.38   0
   1 -12   1   -0.95    7.57   0
  -1  12  -1    3.01    5.48   0
   1 -12   1   -2.84    8.53   0
   1 -12   1    7.55    7.75   0
  -2  12  -1    9.92    5.61   0
   2 -12   1   -0.20    7.60   0
   2 -12   1   11.67    7.85   0
   2 -12   1    5.31    9.45   0
   3 -12   1    4.96    8.35   0
  -3  12  -1    6.45    8.09   0
   3 -12   1   -2.54    8.05   0
   3 -12   1    3.02    9.83   0
   4 -12   1    6.29   12.44   0
   4 -12   1    6.11   11.05   0
  -4  12  -1   -3.14    8.16   0
   4 -12   1   -0.01    8.06   0
  -5 -11   1    3.12    6.40   0
  -4 -11   1   -0.19    5.86   0
  -4 -11   1    7.37    5.61   0
  -4 -11   1   10.38    5.59   0
  -3 -11   1   20.45    7.44   0
  -3 -11   1    6.15    5.52   0
  -3 -11   1   11.54    5.80   0
  -2 -11   1   23.50    5.84   0
  -2 -11   1   13.49    5.94   0
   2  11  -1   14.76    5.71   0
  -2 -11   1   10.18    5.58   0
   1  11  -1   20.85    5.67   0
  -1 -11   1   22.80    5.63   0
  -1 -11   1   21.01    7.71   0
  -1 -11   1   21.89    7.83   0
   0 -11   1    4.34    5.18   0
   0  11  -1   -1.34    4.92   0
   0 -11   1   -5.80    6.83   0
   0 -11   1    5.53    8.06   0
  -1  11  -1   -0.58    7.39   0
   1 -11   1   -2.90    6.72   0
   1 -11   1    4.57    5.67   0
   1 -11   1   -0.71    5.61   0
   2 -11   1   -7.57    8.21   0
   2 -11   1    1.01    7.04   0
   2 -11   1   -2.78    6.96   0
  -2  11  -1   -1.24    4.86   0
   3 -11   1   13.99    7.20   0
   3 -11   1   -1.38    7.39   0
   3 -11   1    2.58    9.37   0
  -3  11  -1   -0.54    5.30   0
   4 -11   1    0.69    9.92   0
   4 -11   1    7.97    7.89   0
  -4  11  -1    7.87    7.40   0
   4 -11   1   11.13    8.28   0
  -5  11  -1    9.36    8.12   0
   5 -11   1    2.73    9.85   0
   5 -11   1    5.03    6.04   0
   5 -11   1   -0.27    9.18   0
  -5 -10   1   11.78    8.86   0
  -5 -10   1   10.85    8.38   0
  -5 -10   1    9.98    8.29   0
  -4 -10   1    1.60    5.56   0
  -4 -10   1   -3.00    7.58   0
  -4 -10   1    0.84    5.32   0
  -3 -10   1   -3.98    7.43   0
  -3 -10   1   13.50    7.23   0
  -3 -10   1    1.27    7.29   0
  -2 -10   1    2.00    4.98   0
  -2 -10   1    3.67    7.12   0
  -2 -10   1    8.49    7.26   0
   2  10  -1    8.77    7.37   0
  -1 -10   1   20.84    8.01   0
   1  10  -1   21.19    5.04   0
  -1 -10   1   14.78    6.92   0
  -1 -10   1   16.88    4.87   0
   0 -10   1   13.55    7.02   0
   0 -10   1   10.01    7.43   0
   0 -10   1   10.64    6.53   0
   0  10  -1   15.28    5.34   0
   1 -10   1   27.10    8.11   0
   1 -10   1   37.15    7.46   0
  -1  10  -1   32.89    6.96   0
   1 -10   1   31.22    6.80   0
   2 -10   1   22.64    7.50   0
  -2  10  -1   26.37    7.05   0
   2 -10   1   24.19    9.32   0
   2 -10   1   17.09    5.15   0
   3 -10   1   25.18    7.99   0
   3 -10   1   18.34   10.91   0
  -3  10  -1   19.20    5.28   0
   3 -10   1   22.72    7.09   0
   4 -10   1    5.14    9.22   0
  -4  10  -1   11.21    7.20   0
   4 -10   1   15.85    5.75   0
   5 -10   1   14.09    8.31   0
  -5  10  -1    0.34    5.81   0
   5 -10   1    5.80    8.82   0
   6 -10   1    2.31   12.96   0
  -6  10  -1    2.10    6.14   0
   6 -10   1    8.07    8.84   0
  -6  -9   1   -1.19    6.00   0
  -6  -9   1    0.36    8.65   0
  -6  -9   1    6.94    8.16   0
  -5  -9   1   -4.43    5.70   0
  -5  -9   1   -0.87    7.94   0
  -5  -9   1   -1.54    7.94   0
  -4  -9   1   -1.42    4.68   0
  -4  -9   1    2.67    5.20   0
  -4  -9   1    9.17    7.53   0
  -3  -9   1   22.25    5.30   0
  -3  -9   1   12.76    7.06   0
  -3  -9   1   21.26    7.18   0
  -2  -9   1   16.39    5.51   0
   2   9  -1   13.56    6.84   0
  -2  -9   1   13.70    4.98   0
  -2  -9   1    8.88    7.08   0
  -1  -9   1    6.56    5.37   0
  -1  -9   1    4.28    5.19   0
  -1  -9   1    1.91    7.03   0
   1   9  -1    7.83    6.89   0
   0  -9   1    3.14    6.63   0
   0  -9   1   12.39    5.25   0
   0  -9   1    5.23    4.59   0
   0   9  -1   13.08    6.79   0
   1  -9   1   -2.90    6.96   0
  -1   9  -1   14.62    6.92   0
   1  -9   1    1.81    4.83   0
   1  -9   1    2.14    5.88   0
   2  -9   1   40.28    6.93   0
   2  -9   1   20.21    6.62   0
   2  -9   1   32.84    5.29   0
  -2   9  -1   31.79    6.79   0
   3  -9   1    8.68    9.28   0
  -3   9  -1    3.87    5.04   0
   3  -9   1    4.22    7.15   0
  -3   9  -1   12.64    7.52   0
  -4   9  -1    7.94    7.37   0
  -4   9  -1    4.91    8.02   0
   4  -9   1    2.06    9.12   0
   4  -9   1    8.98    7.45   0
   5  -9   1    1.19    5.43   0
  -5   9  -1   -0.69    9.24   0
  -5   9  -1    1.96    7.71   0
   5  -9   1    3.77   10.02   0
  -6   9  -1    9.35    8.36   0
   6  -9   1    0.50   10.26   0
   6  -9   1    2.59    8.66   0
  -6   9  -1   -3.28    9.82   0
  -7   9  -1    0.84    9.16   0
  -7  -8   1    0.53   13.79   0
  -7  -8   1    4.14    8.98   0
  -7  -8   1    1.33   13.85   0
  -7  -8   1    5.47    6.38   0
  -6  -8   1    0.55    8.80   0
  -6  -8   1    6.61    8.50   0
  -6  -8   1    2.05    5.97   0
  -5  -8   1   -3.44    5.76   0
  -5  -8   1    8.37    5.64   0
  -5  -8   1   -0.72    7.67   0
  -4  -8   1    2.02    4.97   0
  -4  -8   1    3.13    4.91   0
  -4  -8   1    3.31    5.10   0
  -3  -8   1   92.01    8.12   0
  -3  -8   1   87.45    7.14   0
  -3  -8   1  118.57    6.27   0
   2   8  -1    1.11    7.03   0
  -2  -8   1   17.36    6.84   0
  -2  -8   1   13.38    6.86   0
  -2  -8   1   16.70    6.47   0
  -1  -8   1  189.56    6.87   0
   1   8  -1  178.50    6.85   0
  -1  -8   1  188.71    6.61   0
  -1  -8   1  189.45    6.62   0
   0  -8   1   19.26    4.67   0
   0  -8   1   27.69    4.61   0
   0  -8   1   23.27    6.94   0
   0   8  -1    7.47    6.47   0
  -1   8  -1   37.48    6.97   0
   1  -8   1   36.90    7.02   0
   1  -8   1   37.72    4.77   0
   1  -8   1   40.17    7.75   0
   2  -8   1   14.43    8.42   0
   2  -8   1    9.77    6.60   0
  -2   8  -1    6.33    4.81   0
  -2   8  -1   10.21    4.88   0
   3  -8   1    5.98    8.85   0
  -3   8  -1   -0.90    6.96   0
   3  -8   1    6.73    5.18   0
  -3   8  -1    4.81    7.34   0
   4  -8   1   23.82    7.32   0
  -4   8  -1   17.41    7.15   0
  -4   8  -1   14.61    5.10   0
   4  -8   1   16.58    8.06   0
   5  -8   1    6.19    7.51   0
  -5   8  -1    1.40    7.48   0
   5  -8   1   -0.03    8.51   0
  -5   8  -1    7.49    6.97   0
   6  -8   1    4.62    8.48   0
   6  -8   1   -0.82    8.13   0
  -6   8  -1    5.71    5.27   0
  -6   8  -1    5.95    7.37   0
   7  -8   1    4.24    8.98   0
   7  -8   1   -0.43    9.59   0
  -7   8  -1    4.69    8.63   0
  -7   8  -1   -0.08    9.14   0
  -7  -7   1    3.50    5.69   0
  -7  -7   1    6.81    5.91   0
  -6  -7   1    5.95    7.65   0
  -6  -7   1    6.60    7.54   0
  -6  -7   1   -0.17    7.77   0
  -5  -7   1    0.89    7.39   0
  -5  -7   1    0.85    7.53   0
  -5  -7   1    7.52    6.96   0
  -4  -7   1   -1.53    4.85   0
  -4  -7   1   15.63    7.07   0
  -4  -7   1   11.50    7.05   0
  -3  -7   1   40.96    7.11   0
  -3  -7   1   28.61    7.05   0
  -3  -7   1   40.59    5.12   0
  -2  -7   1  308.58    7.48   0
  -2  -7   1  288.81    8.90   0
   2   7  -1  279.43    7.47   0
  -2  -7   1  304.81    8.70   0
  -1  -7   1   18.55    5.60   0
   1   7  -1   21.77    5.09   0
  -1  -7   1   24.94    7.29   0
  -1  -7   1   29.20    6.96   0
   0   7  -1   20.14    4.92   0
   0  -7   1   22.80    5.18   0
   0  -7   1   25.52    7.39   0
   0  -7   1   23.01    6.26   0
   1  -7   1    5.32    4.22   0
  -1   7  -1   11.36    4.65   0
  -1   7  -1    6.08    4.63   0
   1  -7   1    7.88    5.31   0
  -2   7  -1    1.78    6.20   0
   2  -7   1    5.01    4.38   0
  -2   7  -1    4.65    4.90   0
   2  -7   1    4.02    7.72   0
  -3   7  -1   27.84    5.22   0
  -3   7  -1   28.77    6.76   0
   3  -7   1   32.85    8.21   0
   3  -7   1   33.11    6.99   0
  -4   7  -1   63.05    7.84   0
   4  -7   1   74.08    8.47   0
   4  -7   1   67.50    5.60   0
  -4   7  -1   54.32    5.18   0
  -5   7  -1    4.08    7.11   0
   5  -7   1    9.06    7.01   0
   5  -7   1    6.73    7.36   0
  -5   7  -1    5.94    6.85   0
  -6   7  -1    0.53    9.40   0
   6  -7   1    5.03    5.50   0
  -6   7  -1   12.52    7.44   0
   6  -7   1    3.12    8.14   0
   7  -7   1    6.03    8.90   0
   7  -7   1    1.94    8.40   0
  -7   7  -1    0.78    8.03   0
  -7  -6   1   16.24    6.18   0
  -7  -6   1   20.27    6.19   0
  -6  -6   1   -1.68    7.77   0
  -6  -6   1    5.90    5.24   0
  -6  -6   1    0.96    9.65   0
  -5  -6   1   -3.14    5.21   0
  -5  -6   1    5.45    6.90   0
  -5  -6   1    3.17    5.05   0
  -4  -6   1    1.66    5.17   0
  -4  -6   1    6.10    6.73   0
  -4  -6   1   -3.36    7.04   0
  -3  -6   1   28.14    4.68   0
  -3  -6   1   15.11    4.55   0
  -3  -6   1   17.05    4.68   0
  -2  -6   1  136.68    7.88   0
  -2  -6   1  148.12    7.95   0
   2   6  -1  131.68    6.45   0
  -2  -6   1  121.64    6.17   0
  -1  -6   1  120.80    8.33   0
  -1  -6   1  121.61    6.27   0
  -1  -6   1   90.97    7.46   0
   1   6  -1  108.93    7.95   0
   0  -6   1   44.51    8.12   0
   0   6  -1   41.02    5.13   0
   0  -6   1   43.38    5.35   0
   0  -6   1   35.69    5.06   0
  -1   6  -1   79.91    7.18   0
  -1   6  -1   80.74    7.30   0
   1  -6   1   72.85    8.12   0
   1  -6   1   75.78    6.88   0
   2  -6   1    0.28    7.26   0
  -2   6  -1    5.93    6.88   0
  -2   6  -1   -0.24    5.73   0
   2  -6   1    1.02    4.76   0
  -3   6  -1   22.80    6.59   0
  -3   6  -1   19.25    6.96   0
   3  -6   1   24.07    6.36   0
   3  -6   1   24.32    5.70   0
   4  -6   1    2.73    7.17   0
  -4   6  -1    6.22    6.59   0
  -4   6  -1   -0.08    4.35   0
   4  -6   1   11.82    6.63   0
  -5   6  -1   21.05    4.94   0
   5  -6   1   28.41    7.97   0
   5  -6   1   40.78    7.58   0
  -5   6  -1   34.04    7.36   0
  -6   6  -1    1.93    7.68   0
   6  -6   1    1.43    8.15   0
  -6   6  -1   11.17    7.78   0
   6  -6   1   -1.10    8.45   0
   7  -6   1   15.74    8.56   0
  -7   6  -1   13.72    7.96   0
   7  -6   1   19.17    8.66   0
  -8   6  -1    4.31    8.77   0
   8  -6   1    2.06    8.60   0
   8  -6   1    2.51    9.26   0
  -8  -5   1    4.75    8.91   0
  -8  -5   1    6.01    6.22   0
  -7  -5   1    7.75    5.48   0
  -7  -5   1   17.35    7.82   0
  -6  -5   1   10.56    5.08   0
  -6  -5   1   11.60   11.39   0
  -6  -5   1    9.55   10.64   0
  -5  -5   1   40.76    5.39   0
  -5  -5   1   38.44    7.72   0
  -4  -5   1    6.30    6.11   0
  -4  -5   1   15.28    6.87   0
  -3  -5   1    7.76    4.61   0
  -3  -5   1    4.66    4.52   0
  -3  -5   1    4.85    6.12   0
  -2  -5   1    5.32    7.02   0
   2   5  -1    8.52    6.75   0
  -2  -5   1    6.12    4.44   0
  -2  -5   1   13.55    6.81   0
  -1  -5   1  875.27   13.33   0
   1   5  -1  834.75   12.91   0
  -1  -5   1  866.82   13.43   0
  -1  -5   1  797.87   11.56   0
   0   5  -1    2.13    6.63   0
   0  -5   1    4.13    5.18   0
   0  -5   1    6.05    6.77   0
   0   5  -1    4.46    6.78   0
   1  -5   1  308.71    9.36   0
  -1   5  -1  288.40    8.49   0
  -1   5  -1  286.14    8.20   0
   1  -5   1  301.77    9.50   0
   2  -5   1   51.24    5.09   0
  -2   5  -1   54.61    6.75   0
  -2   5  -1   38.73    6.78   0
   2  -5   1   46.26    7.33   0
   3  -5   1    2.94    6.55   0
  -3   5  -1    2.26    5.90   0
  -3   5  -1   -0.23    6.56   0
   3  -5   1    4.77    6.61   0
   4  -5   1  274.72   10.11   0
  -4   5  -1  254.30    9.55   0
   4  -5   1  271.98    9.26   0
  -4   5  -1  273.18    8.96   0
   5  -5   1    5.61    7.31   0
  -5   5  -1   -1.31    6.83   0
   5  -5   1    3.28    7.21   0
  -5   5  -1    3.99    6.82   0
   6  -5   1   -2.38    7.29   0
  -6   5  -1    4.09    7.25   0
  -6   5  -1    5.14    7.26   0
   6  -5   1    1.42    7.34   0
  -7   5  -1    4.44    7.68   0
   7  -5   1    9.57    8.42   0
   7  -5   1    3.14    8.47   0
  -8   5  -1    9.92    8.48   0
   8  -5   1    7.23    8.99   0
  -8  -4   1    7.35    6.07   0
  -8  -4   1    5.21    8.69   0
  -7  -4   1    8.68    5.32   0
   6   4  -1   13.43    7.41   0
  -6  -4   1   21.02    5.24   0
  -5  -4   1   50.24    7.50   0
   5   4  -1   53.37    7.07   0
  -5  -4   1   46.55    7.86   0
  -4  -4   1   56.47    7.26   0
  -4  -4   1   72.36    7.24   0
   4   4  -1   66.90    7.20   0
  -3  -4   1  125.18    6.22   0
   3   4  -1  117.39    6.03   0
  -3  -4   1  102.76    6.20   0
  -2  -4   1  967.02   13.83   0
  -2  -4   1 1034.21   14.57   0
  -2  -4   1 1058.84   14.17   0
   2   4  -1  925.69   13.65   0
  -1  -4   1  120.44    6.89   0
  -1  -4   1  114.50    8.25   0
   1   4  -1  119.90    6.89   0
  -1  -4   1  140.51    8.77   0
   0  -4   1    1.67    6.83   0
   0  -4   1   -2.09    6.31   0
   0   4  -1    6.72    6.90   0
   0   4  -1    1.42    6.46   0
   1  -4   1  133.26    6.89   0
   1  -4   1  135.04    7.35   0
  -1   4  -1  141.28    8.27   0
  -1   4  -1  127.95    8.38   0
   2  -4   1   83.04    7.71   0
  -2   4  -1   79.96    7.32   0
   2  -4   1   79.50    7.47   0
  -2   4  -1   80.46    7.44   0
   3  -4   1  291.81   10.04   0
  -3   4  -1  266.72    7.99   0
  -3   4  -1  265.08    9.47   0
   3  -4   1  304.39    9.54   0
  -4   4  -1  166.33    7.22   0
  -4   4  -1  166.38    8.52   0
   4  -4   1  197.17    9.19   0
   4  -4   1  183.78    8.89   0
   5  -4   1    1.93    7.04   0
  -5   4  -1   -1.48    6.69   0
  -5   4  -1   -0.89    7.17   0
   5  -4   1    2.08    7.29   0
  -6   4  -1    4.77    6.68   0
  -6   4  -1    1.59    6.80   0
   6  -4   1    2.08    5.20   0
   6  -4   1    1.67    7.32   0
  -7   4  -1    8.92    7.48   0
   7  -4   1    2.56   10.44   0
   7  -4   1    5.98    7.65   0
  -8   4  -1    0.99    5.44   0
   8  -4   1    2.10    9.65   0
  -8  -3   1   -2.53    8.31   0
   7   3  -1   54.59    8.58   0
  -7  -3   1   66.13    8.19   0
   6   3  -1    1.88    5.23   0
  -6  -3   1    5.38    7.10   0
  -5  -3   1  178.03    6.85   0
   5   3  -1  180.66    6.68   0
  -5  -3   1  171.53   14.00   0
  -5  -3   1  172.76   13.46   0
  -4  -3   1  866.25   18.97   0
  -4  -3   1  883.96   11.90   0
   4   3  -1  881.14   13.15   0
  -3  -3   1   60.99    5.69   0
  -3  -3   1   53.16    7.29   0
   3   3  -1   62.54    5.79   0
  -2  -3   1   36.95    7.49   0
  -2  -3   1   26.62    4.78   0
   2   3  -1   24.96    5.40   0
  -1  -3   1  339.38   10.07   0
  -1  -3   1  385.50   11.65   0
  -1  -3   1  349.34   10.13   0
   1   3  -1  341.93   10.03   0
   0  -3   1  811.77   16.20   0
   0   3  -1  798.99   15.00   0
   0   3  -1  790.22   16.47   0
   0  -3   1  812.43   14.96   0
   1  -3   1   38.33    5.69   0
   1  -3   1   38.76    6.34   0
  -1   3  -1   36.90    7.83   0
  -1   3  -1   35.79    7.42   0
   2  -3   1    2.76    4.23   0
  -2   3  -1    5.26    4.40   0
   2  -3   1    4.84    6.47   0
  -2   3  -1    5.06    4.32   0
  -3   3  -1  229.51    9.34   0
  -3   3  -1  227.27    8.81   0
   3  -3   1  248.60    9.18   0
   3  -3   1  240.90    9.70   0
  -4   3  -1   20.32    6.79   0
  -4   3  -1   19.12    4.43   0
   4  -3   1   18.86    6.67   0
   4  -3   1   23.03    6.39   0
   5  -3   1   31.49    6.76   0
  -5   3  -1   20.19    8.17   0
   5  -3   1   27.25    7.30   0
  -5   3  -1   28.54    6.78   0
   6  -3   1   19.10    5.35   0
   6  -3   1   17.17    8.59   0
  -6   3  -1   11.04    6.83   0
  -7   3  -1    0.17    6.98   0
   7  -3   1    1.83    6.88   0
  -8   3  -1   -0.16    5.53   0
   8  -3   1    6.11    8.53   0
  -8  -2   1   -3.89    5.90   0
   8   2  -1   -0.18    8.79   0
   7   2  -1   24.33    5.68   0
  -7  -2   1   19.29    5.89   0
   6   2  -1   10.01    5.46   0
  -6  -2   1   15.57    4.70   0
  -5  -2   1    9.62    6.75   0
   5   2  -1    6.25    4.99   0
  -4  -2   1   18.61    6.99   0
   4   2  -1    3.64    5.07   0
  -4  -2   1    4.68    8.11   0
  -4  -2   1    4.35    7.68   0
   3   2  -1  150.87    8.46   0
  -3  -2   1  165.65    8.42   0
  -3  -2   1  147.41    9.46   0
   2   2  -1    6.42    5.23   0
  -2  -2   1    6.55    4.61   0
  -2  -2   1    4.31    7.13   0
  -1  -2   1 8232.86   47.99   0
  -1  -2   1 8938.42   53.76   0
  -1  -2   1 8985.82   50.72   0
   0  -2   1 2087.57   29.79   0
   0   2  -1 2143.97   29.44   0
   0  -2   1 1976.60   26.51   0
   0   2  -1 2074.98   27.83   0
   1  -2   1   59.91    7.16   0
  -1   2  -1   59.83    7.98   0
  -1   2  -1   58.00    7.12   0
   1  -2   1   55.76    7.75   0
  -2   2  -1    8.28    6.45   0
   2  -2   1    5.53    6.64   0
  -2   2  -1    4.35    4.81   0
   2  -2   1    4.00    6.82   0
  -3   2  -1    5.23    6.04   0
  -3   2  -1   -3.10    6.12   0
   3  -2   1    1.88    6.09   0
   3  -2   1    1.72    4.54   0
  -4   2  -1   47.90    7.22   0
   4  -2   1   60.84    9.05   0
   4  -2   1   60.52    7.32   0
  -4   2  -1   55.06    9.08   0
  -5   2  -1  141.36    7.41   0
   5  -2   1  154.53   11.69   0
   5  -2   1  154.97    7.99   0
  -6   2  -1   14.93    5.13   0
   6  -2   1   10.34    5.06   0
   7  -2   1   10.49    6.70   0
  -7   2  -1    4.57    7.01   0
   8  -2   1    4.90    8.31   0
  -8   2  -1   -1.58    5.28   0
   8   1  -1    2.66    7.69   0
  -8  -1   1    5.60    6.03   0
   7   1  -1    4.39    5.11   0
  -7  -1   1    7.01    7.12   0
  -6  -1   1   46.42    7.43   0
   6   1  -1   46.47    7.15   0
  -5  -1   1   10.01    6.40   0
   5   1  -1    5.95    6.22   0
  -4  -1   1    3.55    4.90   0
   4   1  -1    6.79    6.88   0
  -4  -1   1    2.63    7.96   0
   3   1  -1  156.91    8.74   0
  -3  -1   1  136.79   10.14   0
  -3  -1   1  153.84    8.58   0
   2   1  -1   11.77    7.53   0
  -2  -1   1   10.38    7.11   0
  -1  -1   1 1916.77   29.15   0
   0   1  -1   80.30   11.07   0
   1  -1   1  166.01   11.96   0
   1  -1   1  173.32   11.78   0
  -1   1  -1  181.28   10.51   0
  -1   1  -1  170.53   12.75   0
  -2   1  -1 1516.27   31.82   0
   2  -1   1 1603.65   20.08   0
   2  -1   1 1544.29   32.41   0
  -2   1  -1 1669.71   20.82   0
   3  -1   1 1605.52   18.32   0
   3  -1   1 1597.90   33.87   0
  -3   1  -1 1677.04   17.75   0
  -4   1  -1    2.81    4.87   0
   4  -1   1    7.58    6.62   0
  -5   1  -1   15.42    6.27   0
   5  -1   1   14.93    6.48   0
   6  -1   1   18.33    6.66   0
  -6   1  -1   29.52    7.12   0
   7  -1   1   15.16    7.32   0
  -7   1  -1    5.10    5.02   0
   8  -1   1   -4.80    5.65   0
  -8   1  -1    9.27    7.79   0
  -8   0   1    4.53    5.27   0
   8   0  -1    5.17    8.43   0
   7   0  -1   16.73    5.33   0
  -7   0   1   12.96    5.30   0
   6   0  -1    1.42    5.14   0
  -6   0   1   -6.21    6.55   0
  -5   0   1   56.29   11.56   0
   5   0  -1   69.20    6.76   0
  -5   0   1   61.20    6.77   0
  -4   0   1  152.92    6.90   0
  -4   0   1  155.13   11.00   0
   4   0  -1  163.50    8.42   0
   3   0  -1  126.75    7.97   0
  -3   0   1  128.35    9.55   0
  -3   0   1  120.59    7.84   0
   2   0  -1 3989.42   41.22   0
  -2   0   1 4233.77   44.81   0
   2   0  -1 4318.27   37.17   0
  -2   0   1 4550.34   38.05   0
   1   0  -1 1959.95   33.10   0
   1   0  -1 2194.61   41.06   0
  -1   0   1 2236.14   40.64   0
  -1   0   1 1956.26   33.39   0
   1   0   1 4311.88   40.59   0
   1   0   1 4008.16   70.72   0
  -1   0  -1 4203.37   40.19   0
  -2   0  -1   20.08    7.55   0
   2   0   1   16.63    7.49   0
  -3   0  -1  664.17   11.65   0
   3   0   1  717.02   11.79   0
  -4   0  -1   80.41    7.49   0
   4   0   1   71.55    5.82   0
  -5   0  -1   49.94    6.79   0
   5   0   1   42.63    5.05   0
   6   0   1   71.46    5.18   0
  -6   0  -1   54.25    7.55   0
   7   0   1   -1.73    5.53   0
  -7   0  -1    6.26    7.34   0
   8   0   1    6.65    6.06   0
  -8   0  -1    2.23    8.00   0
  -8   1   1    1.52    7.74   0
   8  -1  -1    7.44    8.00   0
   7  -1  -1    4.64    7.19   0
  -7   1   1   -0.81    6.50   0
  -6   1   1    7.97    9.99   0
   6  -1  -1    8.97    7.22   0
  -6   1   1    0.48    6.76   0
   5  -1  -1   20.51    5.04   0
  -5   1   1   19.77    6.87   0
  -5   1   1   19.48    7.55   0
   4  -1  -1   39.87    6.84   0
   4  -1  -1   35.63    8.29   0
  -4   1   1   35.62    6.47   0
  -4   1   1   33.28    7.43   0
   3  -1  -1   24.03    6.28   0
   3  -1  -1   21.43    6.28   0
  -3   1   1   27.69    6.33   0
  -3   1   1   19.99    6.46   0
   2  -1  -1  169.90    9.59   0
  -2   1   1  187.24   11.04   0
  -2   1   1  171.27    8.68   0
   2  -1  -1  181.21   11.02   0
  -1   1   1  889.80   18.92   0
   1  -1  -1  845.64   19.29   0
   0  -1  -1 2593.17   34.87   0
   0   1   1 2586.52   34.58   0
   0  -1  -1 2348.64   40.48   0
   0   1   1 2517.32   42.58   0
  -1  -1  -1   11.01    8.59   0
   1   1   1   12.50    8.62   0
   1   1   1   13.47    8.81   0
  -1  -1  -1   11.05    8.40   0
   2   1   1  177.79    7.59   0
  -2  -1  -1  177.31    8.87   0
  -2  -1  -1  181.40   15.15   0
   2   1   1  166.30   14.40   0
   3   1   1   88.19    6.25   0
  -3  -1  -1   98.29    7.67   0
  -4  -1  -1  213.69    8.68   0
   4   1   1  192.71    8.72   0
  -5  -1  -1    2.01    4.80   0
   5   1   1   -1.91    6.73   0
   6   1   1   10.32    7.77   0
  -6  -1  -1   11.36    5.38   0
   7   1   1   -3.45    7.52   0
  -7  -1  -1   11.00    6.97   0
   8   1   1    7.44    5.66   0
  -8  -1  -1   -0.86    8.23   0
  -8   2   1    4.47    5.57   0
   8  -2  -1    9.06    8.27   0
  -7   2   1    3.51    5.16   0
   7  -2  -1    7.66    5.69   0
  -6   2   1    7.03    6.90   0
   6  -2  -1   10.65    7.10   0
  -6   2   1    4.73    6.91   0
  -5   2   1  119.19    8.98   0
   5  -2  -1  128.14    8.54   0
   5  -2  -1  125.44    8.21   0
  -5   2   1  130.37    8.00   0
   4  -2  -1  215.18    9.40   0
   4  -2  -1  218.40    9.66   0
  -4   2   1  205.81    8.35   0
  -4   2   1  187.21    8.56   0
  -3   2   1  917.95   15.21   0
   3  -2  -1  890.55   18.16   0
  -3   2   1  853.44   16.98   0
   3  -2  -1  887.40   15.08   0
  -2   2   1  433.07   10.82   0
  -2   2   1  469.38   18.53   0
   2  -2  -1  464.59   17.98   0
   2  -2  -1  451.87   10.95   0
   1  -2  -1 1745.18   42.46   0
  -1   2   1 1697.55   21.51   0
  -1   2   1 1881.26   43.56   0
   1  -2  -1 1716.17   21.69   0
   0   2   1  369.75   14.04   0
   0   2   1  382.55   13.06   0
   0  -2  -1  374.78   12.71   0
   0  -2  -1  372.18   14.62   0
   1   2   1  674.07   16.30   0
   1   2   1  654.88   13.79   0
  -1  -2  -1  659.44   15.43   0
  -1  -2  -1  649.78   14.73   0
  -2  -2  -1  825.53   12.77   0
   2   2   1  765.54   13.28   0
   2   2   1  778.43   17.98   0
  -2  -2  -1  776.11   18.07   0
   3   2   1  111.12    6.11   0
  -3  -2  -1  113.79   10.71   0
  -3  -2  -1  115.09    8.03   0
  -4  -2  -1   55.79    7.46   0
   4   2   1   50.64    5.38   0
   5   2   1   40.04    7.46   0
  -5  -2  -1   49.90    7.31   0
   6   2   1  147.88    6.56   0
  -6  -2  -1  143.08    6.56   0
   7   2   1   14.39    7.67   0
  -7  -2  -1   11.12    5.46   0
  -8  -2  -1   -0.04    8.29   0
   8   2   1    8.51    8.45   0
  -8   3   1    5.09    5.52   0
   8  -3  -1    7.68    8.31   0
  -7   3   1    2.08    7.53   0
  -7   3   1    4.58    5.51   0
   7  -3  -1   12.19    8.21   0
   6  -3  -1   28.28    7.58   0
   6  -3  -1   22.19    7.18   0
  -6   3   1   14.26    7.56   0
  -6   3   1   23.90    7.06   0
  -5   3   1    5.63    6.60   0
   5  -3  -1    1.15    7.02   0
   5  -3  -1    4.53    6.36   0
  -5   3   1    7.11    6.65   0
  -4   3   1   11.36    7.14   0
  -4   3   1   11.30    6.21   0
   4  -3  -1   15.08    6.23   0
   4  -3  -1   12.67    7.29   0
   3  -3  -1  300.87    9.74   0
  -3   3   1  307.23   12.90   0
  -3   3   1  293.63    9.55   0
   3  -3  -1  317.79   12.45   0
   2  -3  -1  660.06   13.19   0
   2  -3  -1  664.40   20.08   0
  -2   3   1  701.99   21.13   0
  -2   3   1  628.27   11.61   0
   1  -3  -1  906.64   13.82   0
   1  -3  -1  929.06   22.55   0
   1  -3  -1  917.32   23.02   0
  -1   3   1  951.50   14.92   0
   0   3   1 2041.26   21.40   0
   0  -3  -1 2174.06   26.05   0
   0  -3  -1 2090.07   21.16   0
  -1  -3  -1 1553.38   19.41   0
   1   3   1 1457.20   18.27   0
  -1  -3  -1 1375.38   18.32   0
   1   3   1 1411.84   18.26   0
   2   3   1   87.41    7.31   0
  -2  -3  -1   98.17    8.04   0
  -2  -3  -1   98.16    7.55   0
   2   3   1  111.04    7.86   0
  -3  -3  -1   93.57    7.14   0
   3   3   1   82.44    7.70   0
   3   3   1   92.83    7.17   0
  -3  -3  -1   90.61    8.17   0
  -4  -3  -1   -0.78    4.73   0
   4   3   1    6.06    4.62   0
  -4  -3  -1    0.73    8.97   0
  -5  -3  -1   73.96    5.46   0
   5   3   1   75.95    5.81   0
   6   3   1   29.67    7.30   0
  -6  -3  -1   25.63    5.37   0
   7   3   1    1.40    7.33   0
  -7  -3  -1   -6.00    5.31   0
  -8  -3  -1    9.62    6.26   0
   8   3   1    4.87    6.18   0
  -8   4   1    2.20    8.25   0
   8  -4  -1    3.46   10.62   0
  -7   4   1   42.12    8.49   0
   7  -4  -1   31.73    9.62   0
  -7   4   1   30.65    8.33   0
   7  -4  -1   47.00    8.49   0
   6  -4  -1    0.28    7.50   0
   6  -4  -1    2.12    7.20   0
  -6   4   1    1.07    7.29   0
  -6   4   1    0.32    7.32   0
  -5   4   1    4.45    6.70   0
   5  -4  -1    1.07    6.89   0
  -5   4   1    3.11    6.93   0
   5  -4  -1    2.42    7.32   0
  -4   4   1  537.18   14.64   0
  -4   4   1  472.63    9.59   0
   4  -4  -1  611.12   16.80   0
   4  -4  -1  562.28   11.08   0
   3  -4  -1  635.53   12.03   0
  -3   4   1  620.89   11.87   0
   3  -4  -1  651.37   17.34   0
  -3   4   1  635.92   17.47   0
   2  -4  -1  177.74   12.29   0
  -2   4   1  158.43    8.10   0
   2  -4  -1  176.48    8.12   0
  -2   4   1  168.60   11.76   0
   1  -4  -1  213.09   10.25   0
  -1   4   1  207.62    7.50   0
   1  -4  -1  201.88    8.83   0
   1  -4  -1  210.68   11.37   0
   0  -4  -1 1671.21   19.72   0
   0  -4  -1 1551.55   16.71   0
   0  -4  -1 1550.91   19.39   0
   0   4   1 1638.70   17.10   0
   1   4   1   34.70    7.22   0
  -1  -4  -1   32.30    5.36   0
   1   4   1   34.68    7.24   0
  -1  -4  -1   24.59    4.83   0
   2   4   1  163.97    8.30   0
  -2  -4  -1  154.08    6.97   0
  -2  -4  -1  166.62    6.96   0
   2   4   1  159.94    6.76   0
   3   4   1   34.78    7.11   0
   3   4   1   36.54    5.03   0
  -3  -4  -1   25.50    6.28   0
  -3  -4  -1   32.01    4.71   0
  -4  -4  -1    3.46    6.61   0
  -4  -4  -1    8.80    6.59   0
   4   4   1   -1.54    4.67   0
  -5  -4  -1   42.43    7.29   0
   5   4   1   42.86    5.24   0
  -5  -4  -1   46.14   10.58   0
  -6  -4  -1    2.83    7.61   0
   6   4   1    5.81    5.32   0
  -7  -4  -1    1.58    7.88   0
   7   4   1   -0.28    7.82   0
  -8  -4  -1   -2.41    7.85   0
   8   4   1    6.03    5.52   0
  -8   5   1    1.03    9.32   0
   8  -5  -1   -1.35   11.73   0
  -7   5   1   17.30    7.94   0
   7  -5  -1   13.74    8.48   0
   7  -5  -1   13.84   10.47   0
  -7   5   1   24.43    8.14   0
   6  -5  -1    4.27    7.46   0
  -6   5   1    1.74    4.85   0
   6  -5  -1    0.30    7.30   0
  -6   5   1   -3.07    8.39   0
  -5   5   1   74.80    9.59   0
  -5   5   1   76.91    8.11   0
   5  -5  -1   83.78    8.55   0
   5  -5  -1   80.70    8.02   0
  -4   5   1   27.93    4.56   0
   4  -5  -1   34.11    7.87   0
   4  -5  -1   30.64    5.08   0
  -4   5   1   32.59    7.71   0
  -3   5   1   52.09    8.56   0
  -3   5   1   53.86    5.19   0
   3  -5  -1   57.29    5.27   0
   3  -5  -1   57.72   10.62   0
   2  -5  -1  504.32   10.59   0
  -2   5   1  500.94    9.46   0
   2  -5  -1  525.98   15.74   0
   1  -5  -1  684.93   15.69   0
   1  -5  -1  720.90   10.93   0
  -1   5   1  676.47   11.46   0
   1  -5  -1  698.09   14.84   0
   0  -5  -1  717.45   12.12   0
   0   5   1  668.25   10.92   0
   0  -5  -1  717.27   13.71   0
   0  -5  -1  724.22   12.31   0
  -1  -5  -1  688.14   11.65   0
   1   5   1  672.19   11.78   0
  -1  -5  -1  703.08   11.97   0
  -1  -5  -1  715.12   11.49   0
  -2  -5  -1  411.09   10.30   0
   2   5   1  428.41    9.18   0
  -2  -5  -1  445.04   10.70   0
   2   5   1  413.12    9.36   0
  -3  -5  -1   69.44    7.10   0
  -3  -5  -1   55.60    5.84   0
   3   5   1   52.19    6.81   0
   3   5   1   55.55    5.17   0
  -4  -5  -1   27.77    7.11   0
  -4  -5  -1   36.70    7.29   0
   4   5   1   23.30    7.16   0
   5   5   1    3.98    5.16   0
  -5  -5  -1    3.95    7.41   0
  -5  -5  -1   -0.56    5.05   0
   6   5   1   -3.24    7.47   0
  -6  -5  -1    7.18    5.25   0
  -7  -5  -1    4.75    5.62   0
   7   5   1   -0.23    5.59   0
  -8   6   1   -0.16   10.51   0
  -8   6   1   -0.68   10.96   0
  -8   6   1    4.33    9.26   0
   8  -6  -1    0.49    9.25   0
  -7   6   1    8.04    9.74   0
   7  -6  -1    6.97   11.81   0
  -7   6   1   12.94    8.63   0
   7  -6  -1    6.19    5.95   0
   6  -6  -1   30.86    9.72   0
  -6   6   1   23.68    7.68   0
  -6   6   1   26.01    9.49   0
   6  -6  -1   34.83    8.42   0
  -5   6   1   29.92    5.26   0
   5  -6  -1   33.39    9.78   0
   5  -6  -1   38.43    7.43   0
  -5   6   1   31.51    9.09   0
  -4   6   1   15.65    8.54   0
   4  -6  -1    8.59    6.66   0
   4  -6  -1   16.52    8.70   0
  -4   6   1   23.02    4.41   0
  -3   6   1   53.91    9.56   0
   3  -6  -1   60.43    9.03   0
  -3   6   1   51.56    6.94   0
   3  -6  -1   56.44    5.43   0
   2  -6  -1  163.72    9.64   0
  -2   6   1  145.26    7.57   0
   2  -6  -1  160.18   11.44   0
   2  -6  -1  151.04    6.05   0
   1  -6  -1  681.89   13.29   0
   1  -6  -1  704.50   10.86   0
  -1   6   1  709.55   11.00   0
   1  -6  -1  688.69   14.50   0
   0   6   1  164.44    7.90   0
   0  -6  -1  163.96    7.86   0
   0  -6  -1  175.29    7.40   0
   0  -6  -1  180.14    7.86   0
  -1  -6  -1  528.33   11.25   0
   1   6   1  526.72    9.85   0
  -1  -6  -1  505.97   10.49   0
  -1  -6  -1  530.92   11.00   0
  -2  -6  -1  167.82    8.48   0
   2   6   1  158.98    6.41   0
  -2  -6  -1  164.63    7.82   0
   3   6   1  126.98    8.00   0
  -3  -6  -1  109.41    7.69   0
   3   6   1  109.67    5.94   0
  -3  -6  -1  138.10    8.06   0
   4   6   1   67.95    5.86   0
  -4  -6  -1   69.56    5.61   0
  -4  -6  -1   60.10    7.80   0
   5   6   1   19.06    5.07   0
  -5  -6  -1   13.27    5.28   0
  -5  -6  -1   13.35    9.23   0
  -6  -6  -1   10.29    5.69   0
  -6  -6  -1    8.07   11.84   0
   6   6   1    5.64    5.58   0
  -7  -6  -1   -0.23    8.41   0
   7  -7  -1    0.23    8.96   0
  -7   7   1    9.24    7.88   0
  -6   7   1    3.54   13.56   0
   6  -7  -1    1.52   17.78   0
  -6   7   1    6.30    5.52   0
   6  -7  -1   10.85    5.93   0
   5  -7  -1   25.56    5.62   0
   5  -7  -1   28.20   11.79   0
  -5   7   1   29.78   11.46   0
  -5   7   1   36.13    7.58   0
   4  -7  -1  136.47   11.83   0
   4  -7  -1  133.06    7.60   0
  -4   7   1  108.37    6.32   0
   3  -7  -1  344.79   14.74   0
  -3   7   1  308.55    7.74   0
   3  -7  -1  349.35   13.58   0
   3  -7  -1  312.52    7.89   0
  -2   7   1  469.18    8.60   0
   2  -7  -1  531.36   12.99   0
   2  -7  -1  503.17    8.68   0
   2  -7  -1  496.51   15.15   0
   1  -7  -1  234.23    7.90   0
  -1   7   1  208.81    6.66   0
   1  -7  -1  239.72    7.96   0
   1  -7  -1  254.63   10.71   0
   0  -7  -1   10.90    6.34   0
   0  -7  -1   10.27    6.02   0
   0   7   1    2.96    4.51   0
   0  -7  -1    3.54    4.48   0
   1   7   1   24.02    6.92   0
  -1  -7  -1    7.35    6.44   0
  -1  -7  -1   13.24    4.78   0
  -1  -7  -1    4.70    6.60   0
  -2  -7  -1  100.27    5.96   0
  -2  -7  -1  100.45    6.15   0
  -2  -7  -1   88.71    5.67   0
   2   7   1  103.53    5.91   0
  -3  -7  -1   -0.76    4.81   0
  -3  -7  -1    3.52    4.57   0
  -3  -7  -1    9.70    6.61   0
   3   7   1   -4.34    6.92   0
   4   7   1   14.27    7.35   0
  -4  -7  -1   14.31    7.25   0
  -4  -7  -1   22.15    7.18   0
  -5  -7  -1   16.64    7.78   0
  -5  -7  -1    6.74    7.96   0
  -6  -7  -1    4.60    5.73   0
  -6  -7  -1   -0.30    5.35   0
  -6  -7  -1    1.81   10.57   0
  -7  -7  -1   -1.21    6.12   0
  -7  -7  -1   -8.79    6.12   0
  -7   8   1    3.16    9.11   0
   7  -8  -1   -7.38    9.50   0
  -6   8   1    6.57    5.57   0
   6  -8  -1    4.34    8.07   0
  -5   8   1   40.08    7.81   0
   5  -8  -1   21.33    7.78   0
   4  -8  -1   65.43    7.98   0
   4  -8  -1   72.50   11.31   0
   4  -8  -1   80.38   13.10   0
  -4   8   1   62.04    7.44   0
   3  -8  -1   86.44   11.81   0
   3  -8  -1   74.77    7.78   0
   3  -8  -1   85.82    9.94   0
  -3   8   1   71.93    5.96   0
   2  -8  -1   73.34    7.26   0
  -2   8   1   72.98    7.04   0
   2  -8  -1   85.49    8.04   0
   2  -8  -1   68.79   10.59   0
  -1   8   1   84.66    5.85   0
   1  -8  -1   87.93    7.33   0
   1  -8  -1   91.23    8.35   0
   1  -8  -1   86.08    5.54   0
   0  -8  -1  706.09   12.47   0
   0  -8  -1  713.31   10.95   0
   0   8   1  695.09   10.04   0
   0  -8  -1  691.52   11.91   0
   1   8   1  280.89    9.05   0
  -1  -8  -1  265.21    7.33   0
  -1  -8  -1  264.85    7.68   0
  -1  -8  -1  303.91    8.78   0
  -2  -8  -1   41.89    7.58   0
  -2  -8  -1   34.94    5.93   0
  -2  -8  -1   35.65    5.38   0
   2   8   1   38.15    7.05   0
   3   8   1   39.61    5.58   0
  -3  -8  -1   58.24    7.39   0
  -3  -8  -1   48.87    5.64   0
  -3  -8  -1   59.65    7.77   0
   4   8   1   20.24    7.99   0
  -4  -8  -1   17.54    5.50   0
  -4  -8  -1   24.36    5.41   0
  -4  -8  -1   18.49    7.44   0
  -5  -8  -1   -6.19    8.48   0
  -5  -8  -1   -6.18    7.68   0
  -5  -8  -1   -2.08    5.38   0
  -6  -8  -1    2.51    9.07   0
  -6  -8  -1    5.11    5.89   0
  -6  -8  -1    4.64    8.11   0
  -6   9   1    7.79    5.72   0
   6  -9  -1    6.00    8.75   0
  -5   9   1    7.84    5.31   0
   5  -9  -1    4.99    5.92   0
   4  -9  -1   16.67   10.67   0
  -4   9   1   14.39    7.11   0
   4  -9  -1   22.35    7.55   0
   4  -9  -1   15.16   11.45   0
   3  -9  -1   52.58   10.11   0
   3  -9  -1   52.72    7.18   0
  -3   9   1   46.04    5.15   0
   3  -9  -1   45.70   11.85   0
  -2   9   1  201.95    8.39   0
   2  -9  -1  246.20   11.87   0
   2  -9  -1  228.96    9.86   0
   2  -9  -1  206.84    7.10   0
   1  -9  -1  282.99    8.51   0
   1  -9  -1  310.53    8.70   0
  -1   9   1  287.68    7.34   0
   1  -9  -1  293.14   11.17   0
   0   9   1   89.17    5.73   0
   0  -9  -1   95.27    6.53   0
   0  -9  -1   94.44    5.95   0
   0  -9  -1  102.31    7.58   0
   1   9   1   49.61    5.43   0
  -1  -9  -1   54.04    5.76   0
  -1  -9  -1   54.16    5.56   0
  -1  -9  -1   53.48    5.41   0
   2   9   1   21.27    7.59   0
  -2  -9  -1   26.67    7.61   0
  -2  -9  -1   17.96    5.34   0
  -2  -9  -1   20.38    5.24   0
  -3  -9  -1   17.91    5.24   0
  -3  -9  -1   24.39    7.11   0
  -3  -9  -1   27.50    7.44   0
   3   9   1   16.98    7.38   0
  -4  -9  -1   27.23    7.58   0
  -4  -9  -1   10.86    7.43   0
  -4  -9  -1   20.86    8.04   0
  -5  -9  -1    3.11    9.00   0
  -5  -9  -1   -3.65    6.07   0
  -5  -9  -1    6.66    8.25   0
  -6  -9  -1   -0.70    6.26   0
  -6  -9  -1   10.92    9.74   0
  -6  -9  -1    6.04    5.99   0
  -6  10   1    5.61    5.46   0
   5 -10  -1   -1.63    8.12   0
  -5  10   1   -1.19    8.02   0
   4 -10  -1   13.52   11.97   0
   4 -10  -1   10.00   14.23   0
  -4  10   1   14.44    5.65   0
   4 -10  -1    7.34    7.40   0
  -3  10   1  123.42    8.30   0
   3 -10  -1  137.03    8.50   0
   3 -10  -1  115.02   13.39   0
   3 -10  -1  142.09   10.10   0
  -2  10   1  112.74    8.27   0
   2 -10  -1   92.60    9.11   0
   2 -10  -1   98.48   11.09   0
   2 -10  -1  106.21    7.98   0
   1 -10  -1   69.78    8.55   0
  -1  10   1   54.21    5.27   0
   1 -10  -1   65.31    9.52   0
   1 -10  -1   58.91    7.50   0
   0 -10  -1   78.50    8.21   0
   0 -10  -1   77.25    5.80   0
   0 -10  -1   88.14    7.69   0
   0  10   1   73.80    5.85   0
  -1 -10  -1  102.09    8.49   0
  -1 -10  -1  100.45    6.07   0
  -1 -10  -1  112.19    8.46   0
   1  10   1   96.48    6.00   0
  -2 -10  -1   37.68    8.05   0
   2  10   1   39.55    5.83   0
  -2 -10  -1   26.02    5.53   0
  -2 -10  -1   38.60    5.55   0
   3  10   1   -0.05    7.91   0
  -3 -10  -1   -0.31    6.99   0
  -3 -10  -1    6.57    7.91   0
  -3 -10  -1   13.47    5.52   0
  -4 -10  -1    3.02    7.82   0
  -4 -10  -1    6.25    7.79   0
  -4 -10  -1    0.66    5.34   0
  -5 -10  -1    5.38    8.57   0
  -5 -10  -1    9.99    8.58   0
  -5 -10  -1    1.76    6.55   0
   5 -11  -1   11.73    9.14   0
  -5  11   1   -4.06    5.95   0
   4 -11  -1   28.29    8.40   0
  -4  11   1   12.65    5.74   0
   3 -11  -1   25.54   10.74   0
   3 -11  -1   22.21   12.98   0
  -3  11   1   16.98    7.85   0
   3 -11  -1    5.31    5.64   0
  -2  11   1   11.41    7.10   0
   2 -11  -1    2.57    5.15   0
   2 -11  -1    5.27    7.50   0
   2 -11  -1    6.13    9.63   0
   1 -11  -1   15.82    5.47   0
   1 -11  -1   24.06    8.03   0
  -1  11   1   37.04    5.55   0
   1 -11  -1   32.76    6.44   0
   0  11   1   78.19    6.06   0
   0 -11  -1   71.02    5.97   0
   0 -11  -1   91.83    8.94   0
   0 -11  -1   76.73    8.22   0
  -1 -11  -1   38.77    8.56   0
  -1 -11  -1   42.26    7.97   0
   1  11   1   47.90    7.61   0
  -1 -11  -1   22.16    5.64   0
  -2 -11  -1   21.36    5.71   0
  -2 -11  -1    4.83    5.72   0
  -2 -11  -1   20.83    6.23   0
   2  11   1   34.68    7.94   0
  -3 -11  -1    4.80    5.52   0
  -3 -11  -1    7.87    5.93   0
  -3 -11  -1   24.61    8.07   0
   3  11   1   11.33    8.43   0
  -4 -11  -1   -2.55    5.50   0
  -4 -11  -1   10.78    8.65   0
  -4 -11  -1    6.12    5.87   0
  -3  12   1   -3.47    7.95   0
   3 -12  -1    2.75   10.30   0
   3 -12  -1    2.71    9.09   0
   3 -12  -1    3.77    8.24   0
   2 -12  -1   29.68   10.92   0
  -2  12   1   39.63    6.10   0
   2 -12  -1   62.48    9.52   0
   2 -12  -1   22.86    6.08   0
   1 -12  -1  107.67    9.97   0
   1 -12  -1   65.85    8.65   0
  -1  12   1   70.01    6.64   0
   1 -12  -1   79.82    9.04   0
   0  12   1   25.30    8.11   0
   0 -12  -1   26.12    7.82   0
   0 -12  -1   23.77    9.06   0
   0 -12  -1   22.95    8.36   0
  -1 -12  -1   14.36    8.21   0
  -1 -12  -1   -0.93    8.41   0
   1  12   1    8.39    5.79   0
  -1 -12  -1    3.79    7.81   0
  -2 -12  -1   11.36    8.08   0
  -2 -12  -1   11.08    6.23   0
   2  12   1   -3.07    6.06   0
  -2 -12  -1    6.78    6.07   0
  -3 -12  -1    9.62    8.71   0
   3  12   1    3.36    6.48   0
  -3 -12  -1    0.84    5.81   0
   1 -13  -1    2.66    9.83   0
  -1  13   1    3.43    5.73   0
   0 -13  -1    9.10    9.60   0
   0 -13  -1   -6.20    5.72   0
   0  13   1   16.89    8.73   0
  -2 -13   2   10.65    8.51   0
  -2 -13   2    5.11    8.62   0
  -2 -13   2    3.83    6.49   0
  -1 -13   2   13.59    6.58   0
  -1 -13   2   10.74    5.53   0
  -1 -13   2   16.85    8.89   0
   0 -13   2   18.04    8.04   0
   0 -13   2    5.56    5.70   0
   0 -13   2   12.77    9.19   0
   0  13  -2    9.84    8.07   0
   1 -13   2   18.58    8.27   0
   1 -13   2   35.99    8.04   0
   1 -13   2   32.03    9.30   0
  -1  13  -2   23.13    5.88   0
  -2  13  -2   12.96    8.25   0
   2 -13   2   20.22    9.97   0
   2 -13   2    0.59    8.16   0
   2 -13   2   20.45    8.76   0
   3 -13   2   10.10   10.45   0
   3 -13   2   -5.28    6.13   0
   3 -13   2    8.42    8.66   0
  -3  13  -2   -7.61    8.60   0
  -4 -12   2    7.16    6.35   0
  -4 -12   2    1.48    5.89   0
  -4 -12   2    4.30    6.21   0
  -3 -12   2   18.40    8.34   0
  -3 -12   2   10.57    8.03   0
  -3 -12   2    4.52    6.04   0
  -2 -12   2   48.50    6.32   0
  -2 -12   2   49.95    6.78   0
  -2 -12   2   60.52    8.83   0
  -1 -12   2   56.86    7.46   0
  -1 -12   2   67.57    8.68   0
  -1 -12   2   55.65    6.96   0
   1  12  -2   53.91    7.82   0
   0 -12   2   92.42    6.35   0
   0 -12   2   96.27    8.34   0
   0 -12   2  107.59    9.38   0
   0  12  -2   84.43    6.07   0
   1 -12   2   40.05    6.97   0
   1 -12   2   52.11    8.49   0
   1 -12   2   32.14    7.39   0
  -1  12  -2   26.88    5.52   0
   2 -12   2   27.68    7.69   0
   2 -12   2   27.73    9.27   0
   2 -12   2   20.59    8.40   0
  -2  12  -2    8.70    7.61   0
   3 -12   2   36.08    8.90   0
   3 -12   2   40.43    8.32   0
   3 -12   2   54.50    8.21   0
  -3  12  -2   33.35    8.44   0
   4 -12   2    0.77    7.83   0
  -4  12  -2   -1.06    6.02   0
   4 -12   2    4.74   10.68   0
   4 -12   2    0.41    8.96   0
  -5 -11   2   -3.77    6.39   0
  -5 -11   2    1.60    8.50   0
  -5 -11   2   -2.64    6.31   0
  -4 -11   2    2.19    8.04   0
  -4 -11   2   -2.81    7.87   0
  -4 -11   2   15.84    5.83   0
  -3 -11   2   13.51    5.69   0
  -3 -11   2    9.09    7.63   0
  -3 -11   2    4.82    5.54   0
  -2 -11   2   33.89    7.81   0
  -2 -11   2   22.46    5.51   0
  -2 -11   2   20.86    5.41   0
  -1 -11   2   75.87    5.98   0
   1  11  -2   70.50    6.10   0
  -1 -11   2   66.48    6.00   0
  -1 -11   2   63.32    6.53   0
   0 -11   2  101.39    6.85   0
   0 -11   2  101.94    6.14   0
   0 -11   2  104.36    8.07   0
   0  11  -2   84.68    5.94   0
  -1  11  -2   81.24    6.14   0
   1 -11   2   75.15    8.13   0
   1 -11   2   93.57    8.59   0
   1 -11   2   91.10    7.69   0
   2 -11   2   98.50    8.86   0
   2 -11   2   94.42    6.31   0
   2 -11   2   99.52    8.26   0
  -2  11  -2   93.43    7.94   0
  -3  11  -2   13.17    5.29   0
   3 -11   2   21.30   11.02   0
   3 -11   2   21.42    7.74   0
   3 -11   2   20.01    8.50   0
   4 -11   2   17.18   10.04   0
  -4  11  -2    9.26    6.07   0
   4 -11   2   11.90    7.49   0
  -5  11  -2    6.39    8.49   0
  -5  11  -2    4.66    8.11   0
   5 -11   2    6.31    6.24   0
   5 -11   2    3.48    9.80   0
  -5 -10   2    5.79    6.31   0
  -5 -10   2   -3.18    5.90   0
  -5 -10   2    2.19    6.20   0
  -4 -10   2   47.66    7.81   0
  -4 -10   2   40.50    5.64   0
  -4 -10   2   28.93    5.77   0
  -3 -10   2  155.44    7.12   0
  -3 -10   2  187.14    7.15   0
  -3 -10   2  174.68    7.43   0
  -2 -10   2   51.98    7.29   0
  -2 -10   2   46.89    5.30   0
  -2 -10   2   51.77    5.65   0
  -1 -10   2  141.14    6.25   0
   1  10  -2  150.44    8.09   0
  -1 -10   2  162.18    6.53   0
  -1 -10   2  166.39    8.54   0
   0 -10   2  220.26    9.40   0
   0 -10   2  236.92    8.60   0
   0 -10   2  203.90    8.17   0
   0  10  -2  201.79    8.35   0
   1 -10   2  263.58    8.57   0
   1 -10   2  283.35    9.47   0
   1 -10   2  281.89    8.70   0
  -1  10  -2  260.12    8.49   0
   2 -10   2  125.00    7.62   0
   2 -10   2  112.57    5.95   0
  -2  10  -2  109.85    5.95   0
   3 -10   2   43.02    8.11   0
  -3  10  -2   29.20    7.21   0
  -3  10  -2   47.85    8.18   0
   3 -10   2   38.79    5.57   0
   4 -10   2   53.57    6.00   0
  -4  10  -2   41.34    8.08   0
  -4  10  -2   41.80    5.71   0
   4 -10   2   54.53   10.44   0
   5 -10   2    6.78    8.36   0
  -5  10  -2   11.18    7.54   0
   5 -10   2    1.76    9.55   0
  -5  10  -2    6.87    7.96   0
  -6  10  -2   -0.34    8.00   0
  -6  10  -2   -0.34   10.52   0
   6 -10   2    2.65    6.42   0
   6 -10   2    3.28    9.49   0
  -6  -9   2   -1.58    8.31   0
  -6  -9   2    7.70    8.24   0
  -6  -9   2    1.21    8.15   0
  -5  -9   2   -3.32    5.60   0
  -5  -9   2   11.26    8.08   0
  -5  -9   2   10.03    7.69   0
  -4  -9   2   26.88    6.47   0
  -4  -9   2   15.56    5.48   0
  -4  -9   2   21.62    5.82   0
  -3  -9   2   -0.59    5.22   0
  -3  -9   2    5.38    5.33   0
  -3  -9   2   -1.14    4.92   0
  -2  -9   2   73.32    6.38   0
  -2  -9   2   86.36    5.78   0
   2   9  -2   78.64    6.25   0
  -2  -9   2   80.13    7.60   0
   1   9  -2  248.36    8.73   0
  -1  -9   2  281.63    9.63   0
  -1  -9   2  242.06    6.71   0
  -1  -9   2  272.28    7.95   0
   0  -9   2  624.11   11.34   0
   0   9  -2  651.14    9.40   0
   0  -9   2  599.82    8.96   0
   0  -9   2  652.64   11.91   0
   1  -9   2  259.31    7.26   0
  -1   9  -2  236.71    7.28   0
   1  -9   2  245.00    8.56   0
  -2   9  -2   74.75    7.39   0
   2  -9   2   76.98    7.57   0
  -2   9  -2   90.66    8.10   0
   2  -9   2  101.65    9.42   0
   3  -9   2  322.21   12.37   0
  -3   9  -2  280.71    7.68   0
   3  -9   2  309.69    9.41   0
  -3   9  -2  328.62   10.20   0
  -4   9  -2   22.82    7.97   0
  -4   9  -2   21.56    7.57   0
   4  -9   2   24.85    5.75   0
   4  -9   2   34.14    9.57   0
   5  -9   2   11.82    7.65   0
  -5   9  -2   19.27    7.78   0
  -5   9  -2    9.55    7.62   0
   5  -9   2   17.51    9.06   0
   6  -9   2    0.86    8.34   0
  -6   9  -2    3.20    5.40   0
  -6   9  -2    2.10    8.42   0
   6  -9   2    1.09    9.35   0
   7  -9   2   -3.85    9.70   0
  -7   9  -2    5.64   11.11   0
  -7  -8   2    0.55   11.02   0
  -7  -8   2    2.89    6.11   0
  -7  -8   2    1.81   10.99   0
  -7  -8   2    2.81    6.28   0
  -6  -8   2    8.76    5.72   0
  -6  -8   2   -8.10    8.01   0
  -6  -8   2    4.58    8.42   0
  -5  -8   2   27.87    7.56   0
  -5  -8   2    4.36    7.45   0
  -5  -8   2    5.54    5.67   0
  -4  -8   2   13.94    5.05   0
  -4  -8   2   18.06    7.25   0
  -4  -8   2    9.09    5.41   0
  -3  -8   2   27.26    4.90   0
  -3  -8   2   34.08    7.29   0
  -3  -8   2   32.48    7.15   0
   2   8  -2  668.10   10.11   0
  -2  -8   2  678.29   11.28   0
  -2  -8   2  742.43   10.67   0
  -2  -8   2  747.22   10.24   0
  -1  -8   2  181.99    6.98   0
   1   8  -2  181.28    6.48   0
  -1  -8   2  165.97    6.18   0
  -1  -8   2  203.74    8.43   0
   0   8  -2   -0.44    4.69   0
   0  -8   2    6.61    7.33   0
   0  -8   2    0.74    6.05   0
   0  -8   2   11.65    4.60   0
  -1   8  -2   96.65    5.47   0
   1  -8   2  100.31    5.41   0
  -1   8  -2  108.64    7.28   0
   1  -8   2   97.23    6.56   0
   2  -8   2  499.78   12.37   0
  -2   8  -2  509.57   11.12   0
  -2   8  -2  499.29    8.85   0
   2  -8   2  466.12    9.93   0
  -3   8  -2   34.12    5.57   0
  -3   8  -2   39.54    5.46   0
   3  -8   2   53.75    8.97   0
   3  -8   2   35.95    7.27   0
  -4   8  -2    5.27    6.64   0
   4  -8   2    1.91    6.56   0
  -4   8  -2    6.01    7.16   0
   4  -8   2    7.24    8.27   0
  -5   8  -2   34.80    5.88   0
   5  -8   2   40.21    9.25   0
   5  -8   2   36.80    5.95   0
  -5   8  -2   33.34    8.40   0
  -6   8  -2    6.86    5.80   0
  -6   8  -2    0.87    7.57   0
   6  -8   2    7.38    8.34   0
   6  -8   2   13.97    8.48   0
  -7   8  -2   -1.55    7.94   0
   7  -8   2    2.21   10.07   0
   7  -8   2    6.21   10.80   0
  -7  -7   2    5.84    8.74   0
  -7  -7   2    3.52   14.95   0
  -7  -7   2    2.48   14.83   0
  -7  -7   2    8.40    8.50   0
  -6  -7   2    6.94    8.07   0
  -6  -7   2    6.27    7.91   0
  -6  -7   2   13.46    8.06   0
  -5  -7   2   16.96    5.49   0
  -5  -7   2   18.69    7.53   0
  -5  -7   2   10.80    7.51   0
  -4  -7   2   70.96    7.65   0
  -4  -7   2  104.70    7.70   0
  -4  -7   2   83.30    5.72   0
  -3  -7   2  513.98   10.07   0
  -3  -7   2  523.42   10.25   0
  -3  -7   2  468.57   10.23   0
  -2  -7   2   60.83    7.66   0
  -2  -7   2   68.75    5.14   0
  -2  -7   2   69.32    5.31   0
  -1  -7   2  532.51   11.49   0
   1   7  -2  516.11   10.56   0
  -1  -7   2  523.45    9.41   0
  -1  -7   2  548.90   11.02   0
   0  -7   2 1124.46   13.01   0
   0  -7   2 1141.38   13.89   0
   0   7  -2 1089.82   12.66   0
  -1   7  -2 1022.40   11.66   0
   1  -7   2 1119.31   12.89   0
  -1   7  -2 1078.08   14.65   0
   1  -7   2 1052.37   15.41   0
  -2   7  -2  503.41   10.92   0
   2  -7   2  474.48   10.33   0
  -2   7  -2  452.53   10.28   0
   2  -7   2  493.38   11.71   0
   3  -7   2   44.21    6.95   0
  -3   7  -2   33.00    4.84   0
  -3   7  -2   36.92    7.19   0
   3  -7   2   35.25    8.17   0
  -4   7  -2  240.99    8.29   0
  -4   7  -2  232.12    8.51   0
   4  -7   2  260.80    8.80   0
   4  -7   2  252.05   10.65   0
  -5   7  -2   14.95    5.14   0
  -5   7  -2   19.53    7.38   0
   5  -7   2   24.29    7.36   0
   5  -7   2   20.32    6.13   0
   6  -7   2    2.19    8.35   0
  -6   7  -2    2.02    5.49   0
   6  -7   2    7.85    8.39   0
  -6   7  -2    7.93    7.73   0
  -7   7  -2    1.47    8.02   0
   7  -7   2   -1.50    8.65   0
   7  -7   2    0.73    8.58   0
  -7  -6   2    9.27    5.70   0
  -7  -6   2   -4.24    6.05   0
  -6  -6   2   19.62    8.15   0
  -6  -6   2   20.95    5.53   0
  -6  -6   2   11.71    5.46   0
  -5  -6   2   47.76    5.33   0
  -5  -6   2   70.09    7.63   0
  -5  -6   2   50.26    8.18   0
  -4  -6   2   94.63    5.72   0
  -4  -6   2  121.67    7.49   0
  -4  -6   2  109.13    7.69   0
  -3  -6   2   63.73    7.09   0
  -3  -6   2   63.27    6.54   0
  -3  -6   2   76.27    7.12   0
  -2  -6   2  235.35    8.51   0
  -2  -6   2  244.73    8.85   0
  -2  -6   2  233.80    7.08   0
  -1  -6   2 1826.48   18.00   0
  -1  -6   2 1740.87   15.91   0
  -1  -6   2 1715.93   17.02   0
   1   6  -2 1688.14   16.74   0
   0   6  -2  958.88   12.09   0
   0  -6   2  981.94   12.03   0
   0   6  -2  973.56   13.94   0
   0  -6   2 1040.03   14.80   0
  -1   6  -2  428.30    8.74   0
  -1   6  -2  483.25   11.11   0
   1  -6   2  470.62    9.93   0
   1  -6   2  484.78   12.09   0
  -2   6  -2  133.82    8.19   0
  -2   6  -2  127.09    6.31   0
   2  -6   2  127.19    7.88   0
   2  -6   2  130.26    8.48   0
   3  -6   2  352.46    9.32   0
   3  -6   2  330.91   10.53   0
  -3   6  -2  323.09    7.73   0
  -3   6  -2  321.08    8.54   0
   4  -6   2    9.68    7.21   0
   4  -6   2    7.68    6.51   0
  -4   6  -2   12.92    6.43   0
  -4   6  -2    8.35    4.82   0
   5  -6   2    1.71    7.00   0
  -5   6  -2    2.52    4.59   0
  -5   6  -2    5.97    6.89   0
   5  -6   2   -0.98    7.22   0
  -6   6  -2   10.78    7.11   0
   6  -6   2    2.04    7.78   0
   6  -6   2   10.01    8.09   0
  -7   6  -2    3.74    7.48   0
   7  -6   2    2.87    8.17   0
   7  -6   2   10.31   10.83   0
   8  -6   2    8.96    9.25   0
   8  -6   2    0.68   10.68   0
  -8   6  -2    1.82    8.44   0
  -8  -5   2    4.42    5.54   0
  -8  -5   2   -4.45    6.60   0
  -7  -5   2    5.41    7.94   0
  -7  -5   2    3.10    7.87   0
  -6  -5   2    4.22    8.52   0
  -6  -5   2    0.80    9.10   0
  -6  -5   2    1.93    4.86   0
  -6  -5   2    0.46    7.41   0
  -5  -5   2    3.74    7.27   0
  -5  -5   2   10.52    5.42   0
  -5  -5   2    2.26    4.88   0
  -4  -5   2   34.15    7.05   0
  -4  -5   2   26.79    6.79   0
  -4  -5   2   25.32    4.88   0
  -3  -5   2  142.31    7.96   0
  -3  -5   2  111.42    7.34   0
  -3  -5   2  147.51    7.96   0
  -2  -5   2 2766.32   19.31   0
  -2  -5   2 2730.57   20.17   0
  -2  -5   2 2697.97   20.96   0
  -1  -5   2  628.31   12.05   0
  -1  -5   2  649.57   12.45   0
  -1  -5   2  568.27   10.16   0
   1   5  -2  577.49   10.01   0
   0  -5   2 1081.59   14.56   0
   0   5  -2 1060.69   13.96   0
   0  -5   2 1042.20   13.79   0
   0   5  -2 1003.31   12.90   0
   1  -5   2 1717.13   18.90   0
  -1   5  -2 1656.26   16.86   0
   1  -5   2 1677.76   16.43   0
  -1   5  -2 1675.69   18.45   0
   2  -5   2  372.37    9.63   0
  -2   5  -2  319.35    9.17   0
  -2   5  -2  374.22    9.29   0
   2  -5   2  374.86    8.48   0
  -3   5  -2  529.39   11.14   0
  -3   5  -2  504.83   11.01   0
   3  -5   2  519.37   11.27   0
   3  -5   2  537.72   10.99   0
  -4   5  -2  104.89    6.10   0
  -4   5  -2  105.72    7.85   0
   4  -5   2  118.47    7.94   0
   4  -5   2  119.71    8.12   0
  -5   5  -2   59.53    7.71   0
   5  -5   2   67.22    6.12   0
  -5   5  -2   59.93    7.82   0
   5  -5   2   61.96    8.04   0
   6  -5   2    1.00    5.55   0
   6  -5   2    2.59    7.98   0
  -6   5  -2    6.60    6.78   0
  -7   5  -2   10.55    7.81   0
   7  -5   2   18.29    7.85   0
   7  -5   2   22.52   10.09   0
  -8   5  -2    5.35    6.13   0
   8  -5   2   -0.48    9.38   0
  -8  -4   2   -0.16    5.97   0
  -8  -4   2   -0.68    6.06   0
  -7  -4   2    9.62    7.65   0
  -7  -4   2   11.35    7.92   0
  -6  -4   2   12.32    5.39   0
  -6  -4   2   14.42   11.03   0
  -6  -4   2   17.24    5.28   0
  -6  -4   2   10.96    9.03   0
  -5  -4   2    8.52    6.27   0
  -5  -4   2   13.72    7.04   0
  -5  -4   2    9.51    7.20   0
  -4  -4   2   11.79    6.56   0
  -4  -4   2   12.16    5.16   0
  -4  -4   2   -0.99    5.00   0
  -3  -4   2  462.82    9.29   0
  -3  -4   2  442.40   10.38   0
  -3  -4   2  394.47   10.43   0
  -2  -4   2  152.00    6.82   0
  -2  -4   2  138.02    6.49   0
  -2  -4   2  156.45    6.86   0
  -1  -4   2  361.14    9.23   0
  -1  -4   2  354.83    9.51   0
   0   4  -2 1878.72   18.89   0
   0  -4   2 2167.60   19.94   0
   0  -4   2 2264.16   22.76   0
   0   4  -2 2098.97   21.17   0
   1  -4   2 1273.75   15.46   0
  -1   4  -2 1254.63   15.46   0
  -1   4  -2 1297.03   17.17   0
   1  -4   2 1269.61   18.61   0
   2  -4   2 1555.84   17.84   0
  -2   4  -2 1581.34   18.04   0
  -2   4  -2 1499.40   17.40   0
   2  -4   2 1449.46   17.14   0
   3  -4   2  202.12    8.55   0
  -3   4  -2  187.79    8.19   0
  -3   4  -2  191.71    7.08   0
   3  -4   2  193.81    7.66   0
  -4   4  -2  182.24    7.35   0
  -4   4  -2  197.17    8.33   0
   4  -4   2  202.36    7.23   0
   4  -4   2  199.34    9.30   0
   5  -4   2   49.65    7.61   0
  -5   4  -2   49.05    7.18   0
   5  -4   2   57.88    6.04   0
   6  -4   2   15.80    9.56   0
   6  -4   2   12.74    5.52   0
  -6   4  -2   10.89    6.78   0
   7  -4   2   -0.52    7.49   0
  -7   4  -2    3.10    5.13   0
   8  -4   2    6.98    6.97   0
  -8   4  -2   -1.64    5.37   0
  -8  -3   2   -1.83    8.62   0
  -8  -3   2    9.82    6.41   0
  -7  -3   2    4.35    5.42   0
  -6  -3   2    4.81    7.02   0
  -5  -3   2  485.95    9.19   0
   5   3  -2  500.05   10.33   0
  -5  -3   2  440.49   13.98   0
  -5  -3   2  440.44   14.61   0
  -4  -3   2  313.41   11.24   0
  -4  -3   2  344.46    8.60   0
   4   3  -2  335.25    9.93   0
  -3  -3   2  520.08   12.21   0
  -3  -3   2  634.01   11.63   0
  -2  -3   2 1310.45   17.13   0
  -2  -3   2 1319.52   16.01   0
  -2  -3   2 1327.26   16.29   0
  -1  -3   2 8861.21   43.71   0
  -1  -3   2 8729.33   43.84   0
   1   3  -2 9166.96   44.78   0
   0  -3   2 2041.23   21.96   0
   0  -3   2 2035.98   23.21   0
   0   3  -2 2089.17   24.03   0
   1  -3   2  626.97   13.41   0
  -1   3  -2  637.30   13.12   0
  -1   3  -2  590.25   13.12   0
   1  -3   2  582.21   13.05   0
   2  -3   2  574.16   12.63   0
  -2   3  -2  551.00   12.01   0
   2  -3   2  573.73   12.64   0
  -2   3  -2  528.13   12.11   0
  -3   3  -2   90.02    6.01   0
   3  -3   2  102.60    6.23   0
  -3   3  -2   87.04    7.30   0
   3  -3   2   94.96    7.58   0
   4  -3   2  274.56   11.27   0
  -4   3  -2  260.70    8.91   0
   4  -3   2  269.64    9.14   0
   5  -3   2   21.56    6.49   0
   5  -3   2   17.28    8.48   0
  -5   3  -2   19.29    6.38   0
  -6   3  -2   10.20    4.79   0
   6  -3   2    8.59   11.56   0
   6  -3   2    7.59    7.04   0
   7  -3   2    0.71    5.19   0
  -7   3  -2   11.24    7.06   0
  -8   3  -2    3.18    7.47   0
   8  -3   2    1.28    7.94   0
  -8  -2   2   -0.08    8.26   0
  -8  -2   2    5.12    5.82   0
  -7  -2   2    3.57    7.63   0
   6   2  -2    3.15    4.89   0
  -6  -2   2    5.23    4.76   0
  -5  -2   2    5.62    8.21   0
  -5  -2   2    5.48    8.42   0
   5   2  -2    1.97    6.67   0
  -5  -2   2    9.40    4.62   0
   4   2  -2   74.98    7.69   0
  -4  -2   2   64.34    7.41   0
  -4  -2   2   65.60    7.60   0
   3   2  -2  100.13    6.29   0
  -3  -2   2  110.80    7.99   0
  -2  -2   2  846.19   15.10   0
  -2  -2   2  806.50   14.66   0
   1   2  -2 1238.38   20.49   0
  -1  -2   2 1282.83   20.29   0
   0  -2   2  301.27   13.51   0
   0   2  -2  295.27   11.60   0
   1  -2   2 1377.65   20.25   0
  -1   2  -2 1329.50   19.85   0
   1  -2   2 1436.49   21.40   0
  -2   2  -2 1256.36   16.32   0
   2  -2   2 1325.19   18.13   0
   2  -2   2 1134.79   19.91   0
  -3   2  -2 1297.07   15.17   0
   3  -2   2 1306.77   23.16   0
   3  -2   2 1397.61   16.69   0
   4  -2   2   52.46    9.41   0
  -4   2  -2   49.10    5.27   0
   4  -2   2   52.00    7.14   0
   5  -2   2  144.43    7.71   0
  -5   2  -2  143.33    6.04   0
   6  -2   2   44.02    5.29   0
  -6   2  -2   49.00    5.29   0
  -7   2  -2   -0.35    6.76   0
   7  -2   2    1.77    7.18   0
  -8   2  -2    9.58    7.85   0
   8  -2   2   13.68    8.38   0
  -8  -1   2    2.25    8.00   0
   7   1  -2    7.60    5.10   0
  -7  -1   2    6.40    7.57   0
  -6  -1   2   27.31   16.33   0
  -6  -1   2   28.94   15.31   0
   6   1  -2   35.65    4.81   0
  -6  -1   2   22.96    5.07   0
  -5  -1   2   26.24    4.66   0
   5   1  -2   32.50    6.46   0
  -5  -1   2   29.97    9.15   0
  -4  -1   2  355.43    9.01   0
   4   1  -2  371.16   10.13   0
  -4  -1   2  381.25   12.67   0
  -3  -1   2   26.35    4.64   0
   3   1  -2   26.92    4.86   0
  -3  -1   2   22.42    6.25   0
  -2  -1   2  813.88   15.81   0
  -2  -1   2  717.04   15.44   0
  -2  -1   2  737.75   15.51   0
  -1  -1   2  672.78   17.17   0
   1   1  -2  421.26   14.32   0
   0  -1   2 1322.94   25.16   0
   0   1  -2 1410.98   24.99   0
  -1   1  -2  265.54   12.63   0
   1  -1   2  249.39   12.21   0
   2  -1   2  674.34   12.82   0
   2  -1   2  645.78   20.09   0
  -2   1  -2  601.82   13.23   0
  -3   1  -2  241.08    9.00   0
   3  -1   2  256.21   17.33   0
   3  -1   2  250.43    9.21   0
  -4   1  -2   94.26    5.97   0
   4  -1   2   94.60    6.05   0
   5  -1   2   82.79    5.53   0
  -5   1  -2   84.97    5.74   0
  -6   1  -2   16.81    6.79   0
   6  -1   2   11.33    6.86   0
  -7   1  -2   -5.57    7.66   0
   7  -1   2   15.62    7.40   0
  -8   1  -2   -1.97    5.77   0
   8  -1   2   -0.61    8.12   0
  -8   0   2    7.17    5.86   0
   7   0  -2    7.79    7.24   0
  -7   0   2    6.51    7.09   0
  -6   0   2   30.99    7.04   0
   6   0  -2   27.37    7.36   0
  -6   0   2   26.94    9.29   0
   5   0  -2    4.22    4.60   0
  -5   0   2    4.13    8.54   0
  -5   0   2    6.48    5.96   0
   4   0  -2    3.79    4.83   0
  -4   0   2    2.26    6.35   0
  -4   0   2    8.33    6.46   0
   3   0  -2 1168.38   17.89   0
  -3   0   2 1309.77   18.16   0
  -3   0   2 1150.34   18.08   0
   3   0  -2 1250.00   18.03   0
   2   0  -2 2772.33   27.92   0
  -2   0   2 3058.38   33.70   0
  -2   0   2 3010.18   29.41   0
   1   0  -2 2264.13   27.61   0
  -1   0   2 2471.42   41.50   0
   1   0  -2 2536.99   43.55   0
  -1   0   2 2325.96   27.76   0
   0   0   2 5826.67   53.60   0
   0   0   2 5920.54   48.28   0
   0   0  -2 5816.69   54.41   0
   0   0  -2 5952.64   48.71   0
  -1   0  -2 8975.29   49.86   0
   1   0   2 9669.28   51.96   0
  -1   0  -2 9302.07   65.41   0
   1   0   2 8816.08   65.36   0
   2   0   2  815.14   25.49   0
  -2   0  -2  841.21   13.98   0
   2   0   2  860.15   14.22   0
  -3   0  -2   47.15    5.71   0
   3   0   2   42.05    5.29   0
   4   0   2  575.83   11.16   0
  -4   0  -2  544.10    9.59   0
   5   0   2    4.42    4.78   0
  -5   0  -2    6.35    6.72   0
   6   0   2   10.57    5.26   0
  -6   0  -2   24.09    7.67   0
   7   0   2    0.73    7.48   0
  -7   0  -2    6.21    7.27   0
  -8   0  -2   -1.32    6.09   0
   8   0   2   -3.69    8.56   0
  -8   1   2    4.33    5.49   0
  -7   1   2    5.48   13.26   0
   7  -1  -2    4.18    5.47   0
  -7   1   2    2.71    4.90   0
  -6   1   2   62.37    5.80   0
   6  -1  -2   61.37    5.88   0
  -6   1   2   55.23    8.22   0
  -5   1   2  119.20    7.87   0
  -5   1   2  107.29    8.74   0
   5  -1  -2  114.11    6.71   0
   4  -1  -2   85.27    7.16   0
   4  -1  -2   90.65    5.98   0
  -4   1   2   83.60    6.10   0
  -4   1   2   92.53    7.27   0
   3  -1  -2  303.13   11.60   0
   3  -1  -2  295.54    9.53   0
  -3   1   2  301.05   11.21   0
  -3   1   2  281.87    8.78   0
  -2   1   2    7.41    4.41   0
   2  -1  -2    6.65    4.33   0
  -2   1   2    7.60    8.80   0
  -1   1   2  886.15   16.29   0
   1  -1  -2  865.09   16.43   0
   0  -1  -2    5.87    5.76   0
   0   1   2   10.18    8.59   0
   0  -1  -2    9.54    8.68   0
   0   1   2   13.47    8.14   0
   1   1   2 1152.69   21.61   0
  -1  -1  -2 1158.02   18.61   0
  -1  -1  -2 1144.87   20.82   0
   1   1   2 1138.41   17.72   0
   2   1   2  475.75   16.89   0
   2   1   2  503.44   11.31   0
  -2  -1  -2  496.45   11.44   0
  -2  -1  -2  494.92   16.65   0
  -3  -1  -2  204.92    8.68   0
   3   1   2  170.04    6.96   0
   3   1   2  176.41   16.75   0
   4   1   2  155.09    8.16   0
  -4  -1  -2  161.89    6.60   0
   5   1   2    5.72    6.96   0
  -5  -1  -2   -3.03    6.98   0
   6   1   2    6.53    4.91   0
  -6  -1  -2    1.61    4.85   0
  -7  -1  -2    7.04    5.50   0
   7   1   2    6.46    7.70   0
  -8  -1  -2   -3.31    5.74   0
   8   1   2   -2.67    5.90   0
  -8   2   2    5.35    7.68   0
   7  -2  -2    8.07    7.66   0
  -7   2   2    3.35    7.94   0
  -7   2   2    3.88    9.24   0
  -6   2   2    1.98    4.91   0
  -6   2   2    4.95    7.09   0
   6  -2  -2    1.20    6.70   0
   6  -2  -2   -0.69    7.12   0
   5  -2  -2    7.77    6.33   0
  -5   2   2    5.04    4.79   0
   5  -2  -2   11.30    6.62   0
  -5   2   2   12.52    6.76   0
  -4   2   2    1.75    4.04   0
  -4   2   2    0.69    6.25   0
   4  -2  -2    1.89    6.67   0
   4  -2  -2    0.27    5.79   0
  -3   2   2    2.09    7.75   0
   3  -2  -2    3.23    7.89   0
  -3   2   2    5.35    5.88   0
   3  -2  -2   -4.87    5.91   0
  -2   2   2 1286.69   17.11   0
   2  -2  -2 1202.71   15.81   0
   1  -2  -2  473.98   25.35   0
   1  -2  -2  485.56   12.05   0
  -1   2   2  491.86   12.14   0
   1  -2  -2  492.96   26.62   0
   0   2   2 1838.08   26.38   0
   0  -2  -2 1886.10   21.68   0
   0  -2  -2 1979.92   27.28   0
   0   2   2 2115.77   22.82   0
   1   2   2 1598.04   21.01   0
  -1  -2  -2 1589.83   20.50   0
  -1  -2  -2 1568.70   19.89   0
   1   2   2 1730.70   20.11   0
  -2  -2  -2  787.96   12.96   0
  -2  -2  -2  712.09   15.65   0
   2   2   2  692.96   14.95   0
   2   2   2  756.32   12.86   0
  -3  -2  -2  195.85   10.41   0
  -3  -2  -2  202.44    8.07   0
   3   2   2  196.38   11.78   0
   3   2   2  203.91    8.43   0
   4   2   2   24.00    4.95   0
  -4  -2  -2   14.24    6.93   0
   5   2   2  193.61    6.61   0
  -5  -2  -2  165.20    6.65   0
   6   2   2   16.22    5.16   0
  -6  -2  -2   15.33    5.27   0
  -7  -2  -2   10.11    7.16   0
   7   2   2   -3.85    7.47   0
   8   2   2    8.63    6.05   0
  -8  -2  -2   11.89    6.02   0
  -8   3   2   -0.40    8.37   0
  -8   3   2    2.62    7.95   0
  -7   3   2   11.05    7.97   0
  -7   3   2   19.20    7.64   0
   7  -3  -2   11.67    7.83   0
   6  -3  -2    9.31    7.49   0
  -6   3   2    3.13    6.91   0
   6  -3  -2    1.79    6.61   0
  -6   3   2    2.37    7.39   0
  -5   3   2   52.64    7.60   0
   5  -3  -2   47.77    7.56   0
   5  -3  -2   40.25    5.40   0
  -5   3   2   45.23    7.49   0
   4  -3  -2    5.09    7.58   0
   4  -3  -2    5.52    5.89   0
  -4   3   2    1.30    4.48   0
  -4   3   2    3.04    9.02   0
  -3   3   2  181.70   14.55   0
  -3   3   2  172.47    8.56   0
   3  -3  -2  184.85    8.63   0
   3  -3  -2  186.60   15.19   0
   2  -3  -2  179.79    8.43   0
  -2   3   2  175.59    7.02   0
   1  -3  -2  348.91   15.02   0
   1  -3  -2  309.95    9.68   0
  -1   3   2  330.66    8.75   0
   1  -3  -2  365.28   17.13   0
   0   3   2  148.40    9.05   0
   0   3   2  132.62    8.54   0
   0  -3  -2  145.33    8.76   0
   0  -3  -2  143.90    8.69   0
   1   3   2   26.50    7.23   0
  -1  -3  -2   27.83    7.54   0
   1   3   2   34.39    5.18   0
  -1  -3  -2   22.02    4.52   0
  -2  -3  -2   88.92    6.95   0
  -2  -3  -2   80.23    7.65   0
   2   3   2   91.38    6.16   0
   2   3   2   73.24    7.04   0
   3   3   2  444.30    8.33   0
   3   3   2  438.61   13.09   0
  -3  -3  -2  441.47   13.01   0
  -3  -3  -2  433.33    9.76   0
  -4  -3  -2   34.28    6.83   0
  -4  -3  -2   40.49    8.12   0
   4   3   2   27.38    6.54   0
  -5  -3  -2    0.58    4.56   0
   5   3   2   -3.83    6.83   0
   6   3   2   39.28    7.45   0
  -6  -3  -2   45.78    5.64   0
  -7  -3  -2   11.69    7.55   0
   7   3   2   14.95    5.90   0
  -8  -3  -2    2.88    6.29   0
   8   3   2   -9.93    7.73   0
  -8   4   2    3.85    8.80   0
  -8   4   2    0.60    8.39   0
  -8   4   2    0.25    8.99   0
  -7   4   2    3.69    7.63   0
  -7   4   2    3.19    8.25   0
   7  -4  -2    5.10    7.35   0
   6  -4  -2    3.80    7.68   0
  -6   4   2    3.21    8.56   0
  -6   4   2   -1.92    5.24   0
   6  -4  -2   -0.33    7.43   0
   5  -4  -2  121.62   10.85   0
  -5   4   2  118.21    6.83   0
  -5   4   2  121.67    9.16   0
   5  -4  -2  125.59    8.44   0
   4  -4  -2 1194.80   28.76   0
   4  -4  -2 1108.91   13.42   0
  -4   4   2 1060.46   13.58   0
  -4   4   2 1145.90   27.51   0
  -3   4   2  386.20    9.94   0
   3  -4  -2  416.23    8.83   0
   3  -4  -2  423.63   29.66   0
   2  -4  -2    5.64    8.37   0
   2  -4  -2    7.64    8.94   0
  -2   4   2    6.36    4.83   0
   2  -4  -2   14.41    6.52   0
   1  -4  -2 2400.31   31.30   0
   1  -4  -2 2441.88   29.60   0
   1  -4  -2 2449.86   19.75   0
  -1   4   2 2329.97   18.93   0
   0  -4  -2 1053.16   16.21   0
   0  -4  -2 1049.14   13.91   0
   0   4   2 1162.94   14.58   0
   1   4   2  164.81    8.42   0
  -1  -4  -2  168.34    6.92   0
   1   4   2  167.37    6.86   0
  -1  -4  -2  170.25    8.20   0
   2   4   2  127.72    6.37   0
  -2  -4  -2  130.36    8.25   0
   2   4   2  126.72    6.54   0
  -2  -4  -2  139.30    7.77   0
  -3  -4  -2   -4.78    4.74   0
   3   4   2    1.16    6.07   0
  -3  -4  -2   -2.01    5.34   0
   3   4   2    2.66    4.86   0
  -4  -4  -2   21.64    7.38   0
   4   4   2   21.13    6.50   0
  -4  -4  -2   31.94    4.86   0
   4   4   2   24.27    7.10   0
   5   4   2    7.96    4.84   0
  -5  -4  -2   -1.70    6.92   0
  -5  -4  -2    3.93   10.04   0
  -6  -4  -2    9.83    5.28   0
   6   4   2    2.10    7.30   0
   7   4   2    6.87    5.67   0
  -7  -4  -2    3.22    7.92   0
   8   4   2   13.45    8.58   0
  -8  -4  -2    2.51    6.03   0
  -8   5   2    5.16    9.40   0
   8  -5  -2    0.64   11.21   0
  -8   5   2    1.61   11.96   0
  -8   5   2    1.10   10.67   0
  -7   5   2    2.03   11.18   0
  -7   5   2    7.38    8.17   0
  -7   5   2    7.89   11.60   0
   7  -5  -2   10.27    8.22   0
  -6   5   2    1.41    9.13   0
   6  -5  -2    3.99    7.73   0
  -6   5   2    2.70    7.69   0
   5  -5  -2    2.64    4.67   0
   5  -5  -2    1.57   11.53   0
  -5   5   2   -2.65    6.46   0
  -5   5   2    0.64   11.02   0
   4  -5  -2  310.38    9.23   0
  -4   5   2  284.01    7.40   0
   3  -5  -2   14.57   13.17   0
   3  -5  -2   15.69   13.47   0
   3  -5  -2   14.73    6.97   0
  -3   5   2   11.74    6.69   0
  -2   5   2  102.80    6.11   0
   2  -5  -2  130.95   11.03   0
   2  -5  -2  127.34   11.15   0
   2  -5  -2  122.34    7.93   0
  -1   5   2  314.96    9.05   0
   1  -5  -2  358.06    8.11   0
   1  -5  -2  345.99   11.44   0
   1  -5  -2  362.96   12.56   0
   0  -5  -2  273.05    8.43   0
   0  -5  -2  261.02    9.78   0
   0  -5  -2  251.92    7.38   0
   0   5   2  281.65    7.59   0
  -1  -5  -2  224.15    8.84   0
   1   5   2  228.86    9.22   0
   1   5   2  198.88    7.10   0
  -1  -5  -2  207.59    8.59   0
   2   5   2  148.09    8.51   0
   2   5   2  141.29    8.29   0
  -2  -5  -2  152.52    8.38   0
  -2  -5  -2  147.17    6.65   0
   3   5   2   90.51    7.44   0
  -3  -5  -2   90.17    6.06   0
   3   5   2   85.49    7.73   0
  -3  -5  -2   93.06    5.78   0
   4   5   2   17.89    6.45   0
  -4  -5  -2   11.61    7.03   0
  -4  -5  -2    7.81    6.51   0
   4   5   2   13.59    7.20   0
  -5  -5  -2   11.26    5.04   0
   5   5   2   17.83    7.00   0
  -5  -5  -2    3.40    7.64   0
   6   5   2   -1.52    5.24   0
  -6  -5  -2   -0.67    7.56   0
  -7  -5  -2   12.85    6.05   0
   7   5   2   12.59    8.69   0
  -7   6   2    6.34    8.18   0
   7  -6  -2    5.72    8.48   0
   6  -6  -2    3.88    5.50   0
  -6   6   2    5.58    7.29   0
   5  -6  -2   -2.42    4.71   0
  -5   6   2    2.39    6.75   0
  -4   6   2   18.61    5.52   0
   4  -6  -2   22.99    6.54   0
  -3   6   2   81.32    7.28   0
   3  -6  -2   92.06   13.08   0
   3  -6  -2   84.35    5.83   0
   3  -6  -2   97.41   12.77   0
   2  -6  -2   82.47    7.05   0
   2  -6  -2   90.74   10.33   0
   2  -6  -2   96.97   10.88   0
  -2   6   2   92.10    6.91   0
   1  -6  -2    4.87    6.56   0
   1  -6  -2    3.63    7.48   0
  -1   6   2    3.95    4.33   0
   1  -6  -2    5.27    6.10   0
   0  -6  -2    9.96    5.98   0
   0  -6  -2    5.97    4.50   0
   0  -6  -2    8.45    4.64   0
   0   6   2    5.83    6.65   0
  -1  -6  -2   29.65    6.64   0
  -1  -6  -2   24.45    4.79   0
  -1  -6  -2   27.86    4.82   0
   1   6   2   30.83    5.41   0
   2   6   2    6.99    6.80   0
   2   6   2    8.26    4.64   0
  -2  -6  -2    8.00    5.11   0
  -2  -6  -2    4.57    4.30   0
  -3  -6  -2   14.07    4.90   0
   3   6   2   12.06    5.18   0
   3   6   2   19.35    7.35   0
  -3  -6  -2   14.03    7.02   0
  -4  -6  -2    6.26    7.08   0
   4   6   2   -2.18    4.81   0
  -4  -6  -2   -0.69    6.83   0
   4   6   2    0.34    7.01   0
  -5  -6  -2   17.04    5.55   0
   5   6   2   15.31    7.18   0
  -5  -6  -2    8.90    8.12   0
  -6  -6  -2   -1.93    5.40   0
  -6  -6  -2    3.43   11.51   0
   6   6   2    5.37    5.51   0
  -7  -6  -2    0.02    8.54   0
   7   6   2   -1.53    5.66   0
  -7   7   2   -3.08    8.59   0
   7  -7  -2    7.84    6.33   0
   6  -7  -2    2.52    7.84   0
  -6   7   2    2.85    5.24   0
   5  -7  -2    2.86    7.49   0
  -5   7   2   -6.37    7.74   0
  -4   7   2   40.67    7.09   0
   4  -7  -2   28.80    7.15   0
   3  -7  -2    4.70   10.23   0
   3  -7  -2    3.23    7.22   0
   3  -7  -2    5.09    7.92   0
  -3   7   2   13.28    7.06   0
   2  -7  -2   44.84    9.98   0
  -2   7   2   33.94    5.16   0
   2  -7  -2   34.55    8.82   0
   2  -7  -2   40.31    6.86   0
   1  -7  -2  107.29    7.72   0
   1  -7  -2  107.75    8.92   0
   1  -7  -2   92.69    5.49   0
  -1   7   2  104.46    7.25   0
   0   7   2   89.45    6.94   0
   0  -7  -2   93.31    6.03   0
   0  -7  -2   93.39    7.46   0
   0  -7  -2   77.37    6.85   0
   1   7   2  411.04    8.69   0
  -1  -7  -2  423.24    8.57   0
  -1  -7  -2  458.32   10.11   0
  -1  -7  -2  451.70   10.41   0
   2   7   2  226.84    7.11   0
  -2  -7  -2  218.72    8.37   0
  -2  -7  -2  226.19    6.89   0
  -2  -7  -2  223.67    7.19   0
  -3  -7  -2    3.57    4.78   0
  -3  -7  -2    9.22    6.78   0
   3   7   2    2.29    6.55   0
   4   7   2   13.66    7.46   0
  -4  -7  -2   15.32    5.20   0
   4   7   2   15.23    5.16   0
  -4  -7  -2   11.52    7.11   0
  -5  -7  -2    5.93    7.91   0
  -5  -7  -2   -1.61    7.90   0
   5   7   2   -4.64    5.05   0
  -6  -7  -2   12.94    8.55   0
  -6  -7  -2   -0.58   10.64   0
  -7   8   2   -0.70    6.26   0
   7  -8  -2    3.53    9.04   0
   6  -8  -2   14.62    5.87   0
  -6   8   2   27.99    8.03   0
   5  -8  -2   29.10    7.83   0
  -5   8   2   14.19    7.71   0
  -4   8   2    9.25    4.85   0
   4  -8  -2    7.55    5.18   0
   3  -8  -2    2.71   10.15   0
  -3   8   2    4.00    4.97   0
   3  -8  -2    2.50    9.10   0
   3  -8  -2    8.91    7.04   0
  -2   8   2   13.56    6.84   0
   2  -8  -2    6.15    6.46   0
   2  -8  -2    8.60    4.58   0
   2  -8  -2   11.56    9.19   0
   1  -8  -2   11.23    7.15   0
   1  -8  -2   11.93    8.19   0
  -1   8   2   14.94    5.11   0
   1  -8  -2    9.86    5.13   0
   0  -8  -2   20.55    7.70   0
   0  -8  -2   18.76    6.55   0
   0  -8  -2   13.87    7.08   0
   0   8   2   14.57    4.88   0
  -1  -8  -2   14.98    6.42   0
   1   8   2   20.28    7.45   0
  -1  -8  -2   16.22    6.39   0
  -1  -8  -2    9.07    4.90   0
  -2  -8  -2   -1.52    6.70   0
   2   8   2   -0.56    4.90   0
  -2  -8  -2    4.23    6.26   0
  -2  -8  -2    7.81    5.28   0
  -3  -8  -2    9.82    4.90   0
  -3  -8  -2   12.38    7.45   0
   3   8   2   16.20    7.51   0
  -3  -8  -2   14.31    5.07   0
  -4  -8  -2    8.81    5.33   0
  -4  -8  -2   -9.26    7.49   0
   4   8   2    3.30    7.18   0
  -4  -8  -2    4.32    5.12   0
  -5  -8  -2   -3.77    7.68   0
  -5  -8  -2   -2.64    7.95   0
  -5  -8  -2   -2.97    5.36   0
  -6  -8  -2    7.73    9.61   0
  -6  -8  -2    8.79    8.32   0
  -6  -8  -2   10.95    8.53   0
  -6   9   2   10.69    5.97   0
   6  -9  -2    7.51    5.86   0
  -5   9   2   12.30    8.14   0
   5  -9  -2   12.46    6.13   0
  -4   9   2   -7.31    5.16   0
   4  -9  -2    3.08    5.49   0
   3  -9  -2   63.54   11.77   0
   3  -9  -2   61.05   13.58   0
  -3   9   2   58.51    7.22   0
   3  -9  -2   50.38    5.73   0
   2  -9  -2   15.08    7.78   0
  -2   9   2   14.23    4.97   0
   2  -9  -2   20.59    9.50   0
   2  -9  -2   17.22    5.19   0
   1  -9  -2    8.62    6.85   0
   1  -9  -2   -1.67    4.60   0
   1  -9  -2   -3.55    7.71   0
  -1   9   2    5.35    6.89   0
   0  -9  -2   13.98    6.90   0
   0   9   2   -4.60    7.01   0
   0  -9  -2    6.11    7.06   0
   0  -9  -2    1.32    7.73   0
  -1  -9  -2    8.39    7.59   0
  -1  -9  -2    7.63    7.05   0
  -1  -9  -2   11.58    6.65   0
   1   9   2    4.08    7.15   0
  -2  -9  -2   15.12    7.31   0
  -2  -9  -2   13.85    5.32   0
   2   9   2    6.94    5.70   0
  -2  -9  -2    6.09    5.30   0
  -3  -9  -2    0.62    7.35   0
   3   9   2    6.01    5.03   0
  -3  -9  -2    2.38    5.32   0
  -3  -9  -2   -1.61    6.76   0
   4   9   2    2.07    7.67   0
  -4  -9  -2    3.96    5.46   0
  -4  -9  -2    3.59    7.74   0
  -4  -9  -2   12.30    7.18   0
  -5  -9  -2   -2.38    8.24   0
  -5  -9  -2    0.87    8.48   0
  -5  -9  -2    3.40    5.66   0
   5 -10  -2    8.65    8.81   0
  -5  10   2   -2.46    8.08   0
  -4  10   2   -2.14    5.25   0
   4 -10  -2   12.35    7.84   0
   3 -10  -2    3.14    9.77   0
   3 -10  -2    3.13   11.09   0
  -3  10   2    3.98    7.30   0
   3 -10  -2    0.75    5.34   0
   2 -10  -2   22.28   11.79   0
  -2  10   2    6.58    7.16   0
   2 -10  -2   14.83    7.95   0
   2 -10  -2   11.32    5.75   0
  -1  10   2    1.94    4.90   0
   1 -10  -2    2.20    7.41   0
   1 -10  -2    1.29    8.74   0
   1 -10  -2    0.59    4.86   0
   0  10   2   19.55    5.33   0
   0 -10  -2   10.13    7.79   0
   0 -10  -2    9.38    5.30   0
   0 -10  -2   14.22    7.15   0
  -1 -10  -2    1.24    7.30   0
  -1 -10  -2    3.81    7.41   0
   1  10   2   12.72    7.34   0
  -1 -10  -2    6.81    5.25   0
  -2 -10  -2   -4.19    7.88   0
  -2 -10  -2    5.87    7.75   0
   2  10   2   -0.17    5.29   0
  -2 -10  -2    1.37    7.34   0
  -3 -10  -2    0.83    5.17   0
  -3 -10  -2   -4.32    7.99   0
   3  10   2   -5.84    7.87   0
  -3 -10  -2   -6.56    5.75   0
  -4 -10  -2    9.83    5.99   0
  -4 -10  -2   -0.38    5.58   0
  -4 -10  -2    9.82    5.61   0
   4  10   2   12.71    8.71   0
  -5 -10  -2    3.22    6.84   0
   4 -11  -2   -7.68    7.64   0
  -4  11   2   11.85    5.83   0
   3 -11  -2    4.39   10.52   0
   3 -11  -2    3.57   13.36   0
   3 -11  -2    7.02    5.43   0
  -3  11   2    7.92    5.51   0
  -2  11   2   18.38    7.87   0
   2 -11  -2   22.08   10.17   0
   2 -11  -2   19.06    8.73   0
   2 -11  -2   20.62    7.54   0
   1 -11  -2   18.94    8.04   0
  -1  11   2   29.20    7.50   0
   1 -11  -2   28.42    5.54   0
   1 -11  -2   15.11    6.66   0
   0 -11  -2   10.99    8.67   0
   0 -11  -2    9.18    8.01   0
   0  11   2   -2.92    5.31   0
   0 -11  -2   14.51    5.27   0
  -1 -11  -2   -5.74    5.25   0
   1  11   2   11.84    7.18   0
  -1 -11  -2    5.90    5.67   0
  -1 -11  -2    3.85    5.27   0
  -2 -11  -2    2.02    5.85   0
  -2 -11  -2   -7.66    7.44   0
  -2 -11  -2   -3.98    5.45   0
   2  11   2    0.82    8.10   0
  -3 -11  -2   -1.04    8.47   0
  -3 -11  -2   15.97    8.27   0
  -3 -11  -2   -0.11    5.92   0
   3  11   2    0.57    5.75   0
   3 -12  -2   11.12   14.66   0
   3 -12  -2    1.29    8.27   0
  -3  12   2    8.92    5.83   0
   3 -12  -2   11.02   15.89   0
   2 -12  -2   -2.92    9.55   0
   2 -12  -2    0.32   10.10   0
   2 -12  -2   -5.16    5.59   0
  -2  12   2    5.14    5.52   0
  -1  12   2    1.88    7.97   0
   1 -12  -2   13.55    7.85   0
   1 -12  -2    1.56    8.50   0
   1 -12  -2    6.90    9.47   0
   0 -12  -2    1.37    8.97   0
   0 -12  -2   12.77    5.41   0
   0 -12  -2   -1.07    7.88   0
   0  12   2    1.61    5.67   0
  -1 -12  -2    6.92    8.18   0
  -1 -12  -2   -1.10    8.96   0
   1  12   2   -0.57    5.27   0
  -1 -12  -2   10.41    5.23   0
  -2 -12  -2   -3.13    8.27   0
  -2 -12  -2    5.44    9.49   0
   2  12   2    8.61    8.92   0
  -2 -12  -2    5.99    8.89   0
  -3 -13   3    0.39    7.86   0
  -3 -13   3    5.82    6.45   0
  -3 -13   3   12.26    6.27   0
  -2 -13   3   -2.14    8.23   0
  -2 -13   3   -4.47    6.10   0
  -2 -13   3    7.56    6.02   0
  -1 -13   3    2.84    8.04   0
  -1 -13   3    9.73    6.55   0
  -1 -13   3   14.54    7.81   0
   0 -13   3    4.05    6.30   0
   0 -13   3    9.08    8.32   0
   0 -13   3    9.98    5.80   0
   1 -13   3    1.05    8.10   0
   1 -13   3    7.19    9.10   0
   1 -13   3   -5.43    7.89   0
   2 -13   3    8.10    7.77   0
  -2  13  -3    2.42    7.79   0
   2 -13   3    0.11    7.43   0
   2 -13   3   -0.31    6.24   0
  -3  13  -3    3.25    5.26   0
   3 -13   3   -2.41    6.29   0
   3 -13   3    4.94    7.31   0
   3 -13   3   -9.05    8.54   0
  -4 -12   3   15.40    6.54   0
  -4 -12   3   21.91    7.98   0
  -4 -12   3   13.19    8.65   0
  -3 -12   3   -5.02    7.82   0
  -3 -12   3    2.99    5.74   0
  -3 -12   3    3.58    8.24   0
  -2 -12   3   -2.69    6.87   0
  -2 -12   3    6.93    5.76   0
  -2 -12   3   -3.97    7.25   0
  -1 -12   3   24.81    8.20   0
  -1 -12   3   24.14    8.78   0
  -1 -12   3    5.98    5.19   0
   0 -12   3   48.02    8.92   0
   0 -12   3   43.43    6.30   0
   0 -12   3   43.58    7.59   0
   1 -12   3   29.73    5.49   0
   1 -12   3   53.32    7.66   0
  -1  12  -3   41.80    7.58   0
   1 -12   3   50.68    8.43   0
  -2  12  -3    0.90    5.25   0
   2 -12   3   -1.64    7.32   0
   2 -12   3    4.84    8.75   0
   2 -12   3    8.08    7.32   0
  -3  12  -3    1.33    7.76   0
   3 -12   3   20.77   10.74   0
   3 -12   3   24.66    5.73   0
   3 -12   3   23.55    8.24   0
   4 -12   3    5.58   10.98   0
  -4  12  -3    2.38    8.36   0
   4 -12   3    1.45    6.03   0
  -5 -11   3   11.18    8.03   0
  -5 -11   3    4.92    6.00   0
  -5 -11   3    1.62    6.03   0
  -4 -11   3   11.95    6.02   0
  -4 -11   3    7.43    8.77   0
  -4 -11   3    5.87    5.48   0
  -3 -11   3   -1.00    5.39   0
  -3 -11   3    0.71    5.02   0
  -3 -11   3    1.18    7.91   0
  -2 -11   3   54.61    7.72   0
  -2 -11   3   59.81    7.81   0
  -2 -11   3   36.31    5.88   0
  -1 -11   3   37.72    7.68   0
  -1 -11   3   37.81    7.13   0
  -1 -11   3   56.47    8.23   0
   0 -11   3   57.52    8.94   0
   0 -11   3   57.66    5.98   0
   0  11  -3   50.95    5.60   0
   0 -11   3   40.32    5.67   0
  -1  11  -3    8.64    7.28   0
   1 -11   3   15.89    7.14   0
   1 -11   3    8.99    7.27   0
   1 -11   3   15.66    6.31   0
   2 -11   3   53.68    7.57   0
   2 -11   3   49.98    9.16   0
  -2  11  -3   56.52    7.70   0
   3 -11   3    9.40    5.17   0
  -3  11  -3   13.61    5.15   0
   3 -11   3   14.12   10.85   0
  -3  11  -3   12.14    7.37   0
   4 -11   3   -2.93    7.98   0
  -4  11  -3   -2.42    7.99   0
  -4  11  -3    9.97    7.61   0
   4 -11   3    2.19    9.49   0
  -5  11  -3    6.53    8.58   0
   5 -11   3   -1.03    9.27   0
   5 -11   3    6.04    8.03   0
  -6 -10   3   -2.16    9.10   0
  -6 -10   3    3.86    6.19   0
  -6 -10   3    8.21    8.71   0
  -5 -10   3    1.80    7.78   0
  -5 -10   3   -1.20    8.38   0
  -5 -10   3    8.20    8.70   0
  -4 -10   3    2.88    5.12   0
  -4 -10   3   -0.89    5.31   0
  -4 -10   3   -1.41    5.44   0
  -3 -10   3  101.66    6.12   0
  -3 -10   3   84.67    6.01   0
  -3 -10   3   98.62    6.35   0
  -2 -10   3   46.89    5.57   0
  -2 -10   3   47.77    7.30   0
  -2 -10   3   61.20    5.75   0
  -1 -10   3   26.98    5.51   0
  -1 -10   3   25.17    7.94   0
  -1 -10   3   31.52    7.04   0
   0 -10   3   10.34    6.85   0
   0  10  -3   15.87    5.09   0
   0 -10   3   19.49    7.08   0
   0 -10   3   25.05    7.79   0
  -1  10  -3   52.76    5.68   0
   1 -10   3   64.98    8.28   0
   1 -10   3   49.64    7.33   0
  -2  10  -3   81.68    7.52   0
  -2  10  -3   79.59    7.37   0
   2 -10   3   87.37    7.45   0
   2 -10   3   84.32    9.27   0
   3 -10   3    3.95    9.05   0
   3 -10   3    0.47    6.84   0
  -3  10  -3    0.67    4.76   0
  -3  10  -3   -1.71    4.81   0
   4 -10   3   22.84    9.73   0
  -4  10  -3   17.58    7.77   0
   4 -10   3   13.10    7.92   0
  -4  10  -3   18.48    7.37   0
  -5  10  -3    3.42    5.83   0
   5 -10   3   11.90    7.97   0
   5 -10   3    6.14    9.44   0
   6 -10   3   -4.33    8.49   0
  -6  10  -3    0.89    8.17   0
   6 -10   3   -8.36    8.55   0
  -6  -9   3   -6.32    5.62   0
  -6  -9   3   12.17    8.15   0
  -6  -9   3    5.65    8.56   0
  -5  -9   3   13.50    7.73   0
  -5  -9   3    4.65    8.22   0
  -5  -9   3   18.56    7.56   0
  -4  -9   3   27.86    5.67   0
  -4  -9   3   31.87    5.38   0
  -4  -9   3   49.55    7.79   0
  -3  -9   3   10.38    4.95   0
  -3  -9   3    5.99    5.00   0
  -3  -9   3   14.74    5.20   0
  -2  -9   3   38.71    7.21   0
  -2  -9   3   33.12    7.43   0
  -2  -9   3   32.79    7.50   0
  -1  -9   3   37.08    7.50   0
  -1  -9   3   45.24    4.78   0
  -1  -9   3   45.55    5.87   0
   0  -9   3   12.33    7.04   0
   0   9  -3    8.40    6.39   0
   0  -9   3   20.86    5.31   0
   0  -9   3   17.79    6.42   0
  -1   9  -3  193.57    6.82   0
   1  -9   3  190.78    8.19   0
   1  -9   3  187.92    7.29   0
  -1   9  -3  160.67    7.80   0
   2  -9   3    5.63    7.84   0
  -2   9  -3   -4.38    4.60   0
   2  -9   3    5.68    4.60   0
  -2   9  -3   -1.84    6.50   0
   3  -9   3    1.36    8.42   0
  -3   9  -3    2.11    4.98   0
  -3   9  -3   14.86    6.95   0
   3  -9   3    3.85    7.07   0
  -4   9  -3    7.12    5.40   0
  -4   9  -3    9.00    4.77   0
   4  -9   3   10.20    6.95   0
   4  -9   3   22.43    7.55   0
   5  -9   3    2.42    7.40   0
  -5   9  -3    5.31    7.85   0
   5  -9   3    3.65    8.85   0
  -5   9  -3   10.93    5.21   0
  -6   9  -3    3.30    8.09   0
   6  -9   3    4.15    8.34   0
   6  -9   3   -1.98    8.75   0
  -7   9  -3    1.98    8.55   0
   7  -9   3    2.02    9.90   0
   7  -9   3    9.26    9.92   0
  -7  -8   3    9.88   11.70   0
  -7  -8   3    4.04    8.98   0
  -7  -8   3   -1.21    6.49   0
  -7  -8   3    3.13    9.06   0
  -6  -8   3    5.46    5.93   0
  -6  -8   3   12.16    8.94   0
  -6  -8   3   15.10    8.21   0
  -5  -8   3    4.49    5.46   0
  -5  -8   3    8.83    6.84   0
  -5  -8   3    4.41    5.27   0
  -4  -8   3   63.79    7.66   0
  -4  -8   3   70.16    5.63   0
  -4  -8   3   57.43    7.44   0
  -3  -8   3   42.82    4.95   0
  -3  -8   3   46.66    5.44   0
  -3  -8   3   38.98    7.15   0
  -2  -8   3  293.45    7.34   0
  -2  -8   3  260.23    8.60   0
  -2  -8   3  282.07    7.28   0
  -1  -8   3  688.01   10.20   0
  -1  -8   3  655.92    9.88   0
  -1  -8   3  639.63   10.38   0
   0  -8   3  784.94   12.89   0
   0  -8   3  793.07    9.82   0
   0   8  -3  822.27   12.37   0
   0   8  -3  793.01   10.22   0
   1  -8   3   37.71    7.79   0
  -1   8  -3   50.83    5.04   0
  -1   8  -3   51.84    5.00   0
   1  -8   3   47.53    4.97   0
  -2   8  -3   49.60    5.01   0
   2  -8   3   55.58    8.25   0
  -2   8  -3   55.24    5.38   0
   2  -8   3   44.57    7.07   0
  -3   8  -3  188.46    6.59   0
   3  -8   3  212.50    8.56   0
  -3   8  -3  234.41    9.34   0
   3  -8   3  200.26    7.19   0
  -4   8  -3    3.74    4.41   0
   4  -8   3    0.79    6.70   0
  -4   8  -3   -1.92    6.86   0
   4  -8   3    6.02    5.96   0
   5  -8   3   -3.06    5.13   0
  -5   8  -3    1.74    7.45   0
   5  -8   3  -12.70    8.19   0
  -6   8  -3   10.23    7.44   0
   6  -8   3    2.03    8.79   0
   6  -8   3   -2.83    8.64   0
  -7   8  -3    1.66    8.86   0
   7  -8   3    4.13    9.39   0
   7  -8   3    7.24    9.70   0
  -7  -7   3   -6.93    8.14   0
  -7  -7   3   -6.61    8.34   0
  -7  -7   3    0.85   10.82   0
  -7  -7   3   -1.21   10.16   0
  -6  -7   3   10.75    5.53   0
  -6  -7   3    6.96    7.90   0
  -6  -7   3    5.66    5.70   0
  -5  -7   3   16.21    7.41   0
  -5  -7   3   -3.25    7.04   0
  -5  -7   3    1.13    5.19   0
  -4  -7   3   20.99    5.13   0
  -4  -7   3   20.94    5.51   0
  -4  -7   3   36.92    7.40   0
  -3  -7   3  366.79    8.19   0
  -3  -7   3  348.97    7.78   0
  -3  -7   3  314.94    8.05   0
  -2  -7   3  410.55    8.46   0
  -2  -7   3  418.32    9.55   0
  -2  -7   3  381.73    9.71   0
  -1  -7   3  185.37    8.14   0
  -1  -7   3  193.26    8.51   0
  -1  -7   3  207.98    9.13   0
   0  -7   3  387.15    9.23   0
   0  -7   3  378.71    7.83   0
   0   7  -3  387.50    9.00   0
   0   7  -3  414.21   10.61   0
  -1   7  -3  322.40    9.54   0
   1  -7   3  328.76   10.45   0
  -1   7  -3  298.78    7.41   0
   1  -7   3  292.24    8.51   0
  -2   7  -3  484.35    9.56   0
   2  -7   3  515.53   11.83   0
   2  -7   3  482.54    9.13   0
  -2   7  -3  473.69   10.34   0
  -3   7  -3   15.36    6.45   0
   3  -7   3   18.80    7.30   0
  -3   7  -3    8.31    4.55   0
   3  -7   3    8.77    4.66   0
  -4   7  -3   62.45    8.16   0
  -4   7  -3   66.49    6.88   0
   4  -7   3   71.16    6.64   0
   4  -7   3   63.28    7.37   0
   5  -7   3   13.71    7.33   0
  -5   7  -3   15.66    7.24   0
   5  -7   3   16.66    8.21   0
   6  -7   3   12.87    7.69   0
   6  -7   3   16.19    8.16   0
  -6   7  -3   11.12    5.57   0
   7  -7   3    2.64    8.99   0
  -7   7  -3    6.52    7.80   0
   7  -7   3   -2.04    8.85   0
  -7  -6   3    4.58    8.37   0
  -7  -6   3    4.30    8.15   0
  -7  -6   3    6.86   12.25   0
  -7  -6   3    7.61   12.13   0
  -6  -6   3   18.09    7.52   0
  -6  -6   3   23.32    6.03   0
  -6  -6   3   20.36    9.70   0
  -6  -6   3   19.57    7.86   0
  -5  -6   3   16.03    7.55   0
  -5  -6   3   30.64    7.25   0
  -5  -6   3   11.99    5.36   0
  -4  -6   3   25.99    5.10   0
  -4  -6   3   20.39    5.05   0
  -4  -6   3   15.31    4.81   0
  -3  -6   3  110.30    7.25   0
  -3  -6   3  133.59    7.51   0
  -3  -6   3  126.20    7.60   0
  -2  -6   3    7.96    6.39   0
  -2  -6   3    5.51    4.70   0
  -2  -6   3    2.85    4.97   0
   1   6  -3  440.90    8.97   0
  -1  -6   3  404.96    9.52   0
  -1  -6   3  415.27    8.93   0
   0  -6   3  627.35   11.08   0
   0  -6   3  562.44   10.39   0
   0   6  -3  536.68    9.47   0
   0   6  -3  592.53   11.24   0
  -1   6  -3  437.64    8.60   0
   1  -6   3  427.44    9.70   0
   1  -6   3  475.13   10.27   0
  -1   6  -3  484.49   10.90   0
  -2   6  -3   19.77    6.88   0
  -2   6  -3   22.06    6.80   0
   2  -6   3   27.68    5.06   0
   2  -6   3   18.71    5.52   0
  -3   6  -3   27.57    6.54   0
   3  -6   3   23.16    4.79   0
  -3   6  -3   31.42    6.47   0
   3  -6   3   19.99    7.08   0
   4  -6   3   68.47    5.83   0
  -4   6  -3   57.96    7.40   0
  -4   6  -3   64.73    5.57   0
   4  -6   3   71.98    8.14   0
  -5   6  -3   94.46    6.20   0
   5  -6   3  107.71    8.24   0
   5  -6   3   96.33    6.68   0
   6  -6   3   20.27    7.76   0
  -6   6  -3    9.12    6.96   0
   6  -6   3    5.17    8.37   0
   7  -6   3    4.80    5.83   0
   7  -6   3    2.10    9.54   0
  -7   6  -3    5.36    7.66   0
   8  -6   3    1.91    9.24   0
  -8   6  -3    6.67    8.52   0
  -8  -5   3   -1.53    8.95   0
  -8  -5   3    3.38    9.16   0
  -7  -5   3    2.28    6.18   0
  -7  -5   3    1.81    7.74   0
  -6  -5   3    3.90    8.50   0
  -6  -5   3    2.12    7.51   0
  -6  -5   3   12.45    5.46   0
  -6  -5   3    1.75    7.33   0
  -5  -5   3   17.16    7.31   0
  -5  -5   3   18.67    7.78   0
  -5  -5   3    9.75    6.94   0
  -4  -5   3  277.65    7.37   0
  -4  -5   3  263.26    9.10   0
  -4  -5   3  238.76    7.04   0
  -3  -5   3  213.58    7.07   0
  -3  -5   3  189.59    6.98   0
  -3  -5   3  222.31    7.03   0
  -2  -5   3  798.40   11.57   0
  -2  -5   3  820.60   12.01   0
  -2  -5   3  795.61   12.61   0
  -1  -5   3 1411.55   14.94   0
  -1  -5   3 1507.63   16.52   0
   1   5  -3 1425.99   15.08   0
   0   5  -3  544.47   11.67   0
   0  -5   3  573.25   11.17   0
   0  -5   3  557.84    9.91   0
   1  -5   3  743.27   12.32   0
  -1   5  -3  808.04   12.05   0
   1  -5   3  827.81   13.65   0
  -1   5  -3  726.47   11.96   0
  -2   5  -3  796.35   12.71   0
  -2   5  -3  667.82   11.46   0
   2  -5   3  758.35   13.12   0
   2  -5   3  779.19   12.40   0
   3  -5   3  441.04    9.42   0
   3  -5   3  447.62   10.99   0
  -3   5  -3  384.95    8.72   0
  -3   5  -3  434.71    9.30   0
   4  -5   3   17.08    6.48   0
   4  -5   3   14.32    6.76   0
  -4   5  -3   12.89    6.09   0
  -5   5  -3  227.12    8.99   0
   5  -5   3  249.55    9.59   0
   5  -5   3  225.58   10.61   0
   6  -5   3   16.05    7.76   0
  -6   5  -3   20.87    6.96   0
   6  -5   3   22.57    7.49   0
   7  -5   3    2.04   11.52   0
   7  -5   3    4.02    7.87   0
  -7   5  -3    1.82    7.09   0
  -8   5  -3   -2.90    7.59   0
   8  -5   3    6.29    9.19   0
  -8  -4   3    2.72    6.06   0
  -8  -4   3    3.09    8.61   0
  -7  -4   3    3.32    5.58   0
  -7  -4   3   -0.22    7.77   0
  -6  -4   3   18.91    7.21   0
  -6  -4   3    6.40    8.84   0
  -6  -4   3    8.40    7.23   0
  -6  -4   3    2.06    7.52   0
  -5  -4   3  189.95    9.42   0
  -5  -4   3  196.78    7.22   0
  -5  -4   3  201.61    6.95   0
  -5  -4   3  187.23    9.01   0
  -4  -4   3   61.78    7.29   0
  -4  -4   3   64.29    6.03   0
  -4  -4   3   60.92    7.61   0
  -3  -4   3   68.09    6.57   0
  -3  -4   3   64.73    5.94   0
  -3  -4   3   60.74    5.93   0
  -2  -4   3 2529.38   21.02   0
  -2  -4   3 2630.03   20.85   0
  -2  -4   3 2367.25   20.50   0
   1   4  -3  589.73   10.89   0
  -1  -4   3  577.91   11.69   0
  -1  -4   3  598.83   12.61   0
   0   4  -3  538.59   12.21   0
   0  -4   3  505.31   10.28   0
   0  -4   3  501.13   12.44   0
  -1   4  -3 1142.51   15.03   0
   1  -4   3 1133.45   14.49   0
   1  -4   3 1123.06   16.24   0
   2  -4   3  556.87   10.71   0
  -2   4  -3  495.36   10.35   0
   2  -4   3  528.15   11.52   0
  -3   4  -3  195.78    7.25   0
   3  -4   3  194.53    8.32   0
   3  -4   3  206.78    7.74   0
   4  -4   3   98.86    8.17   0
  -4   4  -3   92.19    5.73   0
   4  -4   3   96.50    7.63   0
   5  -4   3   51.05    7.93   0
  -5   4  -3   55.96    5.29   0
   5  -4   3   57.15    5.43   0
   6  -4   3   -2.62    6.99   0
  -6   4  -3    1.64    4.96   0
   6  -4   3    2.13    9.02   0
   7  -4   3    2.00    5.47   0
  -7   4  -3    6.29    7.39   0
  -8   4  -3    4.87    8.26   0
   8  -4   3   -1.84    6.04   0
  -8  -3   3    3.29    8.39   0
  -8  -3   3   15.02    8.47   0
  -7  -3   3   54.18    8.32   0
  -7  -3   3   37.57    6.06   0
  -6  -3   3   39.87    6.98   0
  -6  -3   3   33.87    7.43   0
  -6  -3   3   29.73    9.30   0
  -6  -3   3   33.32    9.05   0
  -5  -3   3   32.44    5.27   0
  -5  -3   3   33.51    7.13   0
  -5  -3   3   43.56    7.18   0
  -5  -3   3   30.32    8.30   0
  -4  -3   3  227.85    9.05   0
  -4  -3   3  246.45    9.37   0
  -4  -3   3  273.07    7.80   0
  -4  -3   3  271.35    9.13   0
  -3  -3   3 1266.30   14.59   0
  -3  -3   3 1273.39   14.82   0
  -2  -3   3  249.07    8.48   0
  -2  -3   3  207.98    7.87   0
  -1  -3   3 2000.50   20.61   0
   1   3  -3 2019.11   20.81   0
   0   3  -3 1704.09   20.14   0
   0  -3   3 1668.05   19.46   0
   1  -3   3  242.60    9.67   0
   1  -3   3  262.79   10.48   0
  -1   3  -3  264.65    8.88   0
   2  -3   3  540.91   11.96   0
   2  -3   3  525.99   11.85   0
  -2   3  -3  539.64   11.94   0
  -3   3  -3   15.71    6.54   0
   3  -3   3   20.91    4.62   0
   3  -3   3   12.56    4.90   0
  -4   3  -3  121.97    6.06   0
   4  -3   3  140.44    9.46   0
   4  -3   3  137.32    7.89   0
   5  -3   3   27.50    7.27   0
  -5   3  -3   27.69    6.66   0
   5  -3   3   29.21    7.66   0
  -6   3  -3    6.51    6.89   0
   6  -3   3   -0.92    5.00   0
  -7   3  -3    2.02    7.35   0
   7  -3   3   -4.43    7.46   0
  -8   3  -3    7.92    5.48   0
   8  -3   3    2.55    5.77   0
  -8  -2   3   10.90    8.30   0
  -8  -2   3    8.91    8.11   0
  -7  -2   3    0.08    7.50   0
  -7  -2   3    6.18    7.45   0
  -6  -2   3   12.37    4.68   0
  -6  -2   3   12.17    8.52   0
  -6  -2   3    9.39    8.81   0
  -6  -2   3   20.76    6.56   0
  -5  -2   3    5.78    6.32   0
  -5  -2   3    2.97    6.41   0
  -5  -2   3    4.14    4.69   0
  -4  -2   3  139.52    8.26   0
  -4  -2   3  137.09    8.13   0
  -4  -2   3  132.62    7.77   0
  -3  -2   3 1048.42   14.84   0
  -3  -2   3  903.73   14.48   0
  -3  -2   3  363.72    9.20   0
  -2  -2   3 1415.43   18.79   0
  -2  -2   3 1285.81   17.49   0
  -1  -2   3 2027.26   23.40   0
   1   2  -3 2124.80   24.91   0
   0  -2   3 1923.75   22.53   0
   0   2  -3 1990.01   23.06   0
  -1   2  -3  627.09   12.86   0
   1  -2   3  598.51   13.69   0
  -2   2  -3  269.33   10.00   0
   2  -2   3  272.12   10.47   0
   2  -2   3  279.96   10.19   0
  -3   2  -3  112.87    5.94   0
   3  -2   3  112.05    6.17   0
   3  -2   3   98.93    8.62   0
  -4   2  -3    0.91    5.31   0
   4  -2   3   -6.94    6.91   0
   4  -2   3    3.22    8.43   0
  -5   2  -3    5.18    6.60   0
   5  -2   3    3.42    4.81   0
  -6   2  -3   14.46    7.08   0
   6  -2   3   -4.54    7.01   0
  -7   2  -3   -0.89    7.52   0
   7  -2   3    4.31    7.75   0
  -8   2  -3    1.75    7.86   0
   8  -2   3   -6.21    5.91   0
  -8  -1   3    8.08    8.14   0
  -8  -1   3    7.90    8.02   0
  -7  -1   3    7.40    7.22   0
  -7  -1   3    9.15    7.05   0
  -6  -1   3   24.72    5.20   0
  -6  -1   3  100.01    7.69   0
  -6  -1   3   96.46    8.94   0
  -5  -1   3  212.10   10.00   0
  -5  -1   3  232.40    8.69   0
  -4  -1   3  404.29   11.43   0
  -4  -1   3  433.70    9.74   0
  -4  -1   3  423.68   10.95   0
  -3  -1   3  655.84   12.79   0
  -3  -1   3  617.08   11.95   0
  -3  -1   3  679.76   12.63   0
  -2  -1   3 1962.73   23.62   0
  -2  -1   3 1828.12   20.05   0
  -2  -1   3 1824.58   22.74   0
  -1  -1   3  576.53   12.47   0
  -1  -1   3  611.20   16.12   0
   1   1  -3  566.29   15.02   0
   0  -1   3 9999.99   55.38   0
   0   1  -3 9879.08   55.88   0
  -1   1  -3 8007.78   43.62   0
   1  -1   3 7825.87   42.39   0
  -2   1  -3   21.59    5.26   0
   2  -1   3   30.36    7.35   0
   3  -1   3 1509.33   28.03   0
   3  -1   3 1571.12   29.16   0
   3  -1   3 1761.11   16.97   0
  -3   1  -3 1579.81   16.07   0
  -4   1  -3  186.56    6.97   0
   4  -1   3  178.67    7.10   0
  -5   1  -3   38.93    7.14   0
   5  -1   3   42.22    4.96   0
  -6   1  -3    2.87    7.17   0
   6  -1   3   18.07    6.93   0
  -7   1  -3   -0.72    5.36   0
   7  -1   3   -3.30    7.82   0
   8  -1   3    6.84    8.76   0
  -8   1  -3   -8.77    5.87   0
  -8   0   3    2.34    8.67   0
  -8   0   3    9.63    7.78   0
  -7   0   3   17.47    7.77   0
  -7   0   3   10.34   11.17   0
  -7   0   3   12.64    7.57   0
  -6   0   3   43.24    7.86   0
  -6   0   3   40.84    7.22   0
  -5   0   3   -2.00    6.79   0
  -5   0   3    3.18    6.48   0
  -4   0   3   81.34    7.09   0
  -4   0   3   89.50    7.26   0
   3   0  -3  224.10    8.25   0
  -3   0   3  242.85    9.97   0
  -3   0   3  232.40    7.79   0
  -3   0   3  238.06   10.00   0
   2   0  -3 1929.41   20.24   0
  -2   0   3 2156.44   29.15   0
  -2   0   3 2225.46   30.14   0
  -2   0   3 1950.52   20.63   0
   1   0  -3 5219.78   52.04   0
  -1   0   3 5100.33   48.90   0
   1   0  -3 5003.38   34.49   0
  -1   0   3 5020.27   34.08   0
   0   0   3  231.75   11.88   0
   0   0   3  235.49    9.24   0
   0   0  -3  224.02   10.53   0
   0   0  -3  209.10   10.30   0
  -1   0  -3  571.68   13.72   0
  -1   0  -3  548.31   14.12   0
   1   0   3  558.12   12.36   0
   1   0   3  529.31   14.10   0
   2   0   3 2442.72   21.39   0
  -2   0  -3 2414.32   20.17   0
   2   0   3 2217.44   29.45   0
   3   0   3  106.59    7.88   0
  -3   0  -3   82.87    7.64   0
   3   0   3   97.92   10.90   0
   4   0   3   24.59    5.41   0
  -4   0  -3   29.12    5.23   0
   5   0   3    7.80    4.86   0
  -5   0  -3   14.50    6.95   0
   6   0   3   -8.42    7.37   0
  -6   0  -3   -0.29    5.39   0
   7   0   3    7.94    7.59   0
  -7   0  -3    0.83    7.36   0
  -8   0  -3   -2.69    5.66   0
   8   0   3   -0.04    5.86   0
  -8   1   3   40.68    8.63   0
  -8   1   3   23.18    9.05   0
  -7   1   3    5.91    7.48   0
  -7   1   3    8.09    8.02   0
  -7   1   3    9.80    9.43   0
  -6   1   3    1.57    6.97   0
  -6   1   3    3.82    7.15   0
  -5   1   3  125.68    8.23   0
   5  -1  -3  105.01    7.41   0
  -5   1   3  134.64    8.14   0
   4  -1  -3  384.55    9.88   0
  -4   1   3  389.27   11.92   0
  -4   1   3  342.62    8.93   0
   3  -1  -3  977.63   13.45   0
  -3   1   3 1030.60   21.76   0
  -3   1   3 1060.76   21.07   0
  -3   1   3  982.05   13.95   0
  -2   1   3  128.60   13.45   0
  -2   1   3  150.18   13.71   0
  -2   1   3  135.79    7.08   0
   2  -1  -3  128.04    8.47   0
  -1   1   3  505.56   11.15   0
  -1   1   3  533.19   21.39   0
   1  -1  -3  518.11   22.68   0
   1  -1  -3  515.79   12.26   0
   0  -1  -3  773.45   14.75   0
   0   1   3  799.56   17.63   0
   0  -1  -3  745.56   16.32   0
   0   1   3  738.81   13.83   0
   1   1   3  248.16   10.18   0
  -1  -1  -3  235.72    8.74   0
  -1  -1  -3  245.45    9.66   0
   1   1   3  218.33    8.54   0
   2   1   3  696.84   12.45   0
  -2  -1  -3  691.75   12.54   0
   2   1   3  618.70   14.25   0
  -2  -1  -3  601.05   14.76   0
   3   1   3    8.72    6.71   0
   3   1   3    3.32    7.80   0
  -3  -1  -3    6.33    6.39   0
   4   1   3  130.41    5.99   0
  -4  -1  -3  145.58    7.70   0
   5   1   3    8.14    7.01   0
  -5  -1  -3    9.81    4.79   0
   6   1   3   -5.48    5.08   0
  -6  -1  -3    5.35    5.03   0
  -7  -1  -3   -8.31    7.31   0
   7   1   3    2.19    5.04   0
  -8  -1  -3    8.40    5.99   0
   8   1   3    4.77    8.20   0
  -8   2   3    4.40    8.27   0
  -8   2   3    6.57    8.94   0
  -8   2   3   10.10   12.62   0
  -7   2   3    7.82    8.13   0
  -7   2   3   -2.26    8.24   0
  -7   2   3    2.32    7.46   0
  -6   2   3   12.76    6.85   0
   6  -2  -3   10.59    7.07   0
  -6   2   3    6.35    7.33   0
  -6   2   3   18.36    7.34   0
   5  -2  -3  417.94   10.66   0
  -5   2   3  392.47   12.03   0
  -5   2   3  401.88   11.05   0
  -4   2   3  594.17   11.63   0
  -4   2   3  655.82   18.38   0
  -4   2   3  628.25   17.45   0
   4  -2  -3  591.63   11.19   0
  -3   2   3  471.26   23.72   0
  -3   2   3  476.48   22.88   0
   3  -2  -3  440.48   10.38   0
  -3   2   3  449.32    9.57   0
  -2   2   3 1124.28   15.18   0
   2  -2  -3 1189.67   14.60   0
  -1   2   3 3749.51   51.78   0
   1  -2  -3 3452.01   24.13   0
  -1   2   3 3485.86   25.11   0
   1  -2  -3 3407.62   50.43   0
   0  -2  -3 2315.95   26.65   0
   0   2   3 2219.74   21.60   0
   0  -2  -3 2241.88   21.63   0
   0   2   3 2429.79   27.00   0
   1   2   3  646.08   13.27   0
  -1  -2  -3  656.98   13.64   0
   1   2   3  628.06   11.69   0
  -1  -2  -3  624.77   12.46   0
   2   2   3  668.60   13.73   0
  -2  -2  -3  681.95   13.62   0
  -2  -2  -3  716.39   12.45   0
   2   2   3  667.25   11.04   0
   3   2   3  787.99   17.66   0
   3   2   3  824.13   11.48   0
  -3  -2  -3  867.00   12.49   0
  -3  -2  -3  845.91   17.73   0
   4   2   3    0.58    4.53   0
  -4  -2  -3    4.47    4.63   0
   4   2   3    4.22   10.31   0
   5   2   3    7.72    6.76   0
  -5  -2  -3   22.62    5.07   0
   6   2   3   32.83    5.35   0
  -6  -2  -3   28.83    7.57   0
   7   2   3   -7.96    7.80   0
  -7  -2  -3    5.61    5.49   0
   8   2   3    1.35    8.39   0
  -8  -2  -3    5.29    5.48   0
  -8   3   3   -0.64   10.11   0
  -8   3   3    4.49   10.23   0
  -8   3   3   -2.24    8.75   0
  -7   3   3    1.72    7.62   0
  -7   3   3    7.63    9.08   0
  -7   3   3    2.00    7.88   0
   6  -3  -3   23.14    7.33   0
  -6   3   3   21.35    7.70   0
  -6   3   3   17.77    9.19   0
  -6   3   3   19.42    9.45   0
  -5   3   3    9.48    8.37   0
  -5   3   3   13.68    8.56   0
  -5   3   3    7.80    6.89   0
   5  -3  -3   13.78    6.83   0
  -4   3   3   75.25   14.59   0
  -4   3   3   69.37    5.39   0
  -4   3   3   76.04   14.90   0
   4  -3  -3   64.23    6.68   0
  -3   3   3  280.56    7.83   0
   3  -3  -3  284.28    9.11   0
   2  -3  -3 2648.36   20.17   0
  -2   3   3 2590.52   20.07   0
  -1   3   3 3359.21   22.94   0
   1  -3  -3 3355.52   23.03   0
   1  -3  -3 3521.76   41.31   0
   0   3   3 1058.43   17.14   0
   0   3   3 1071.11   13.99   0
   0  -3  -3 1061.22   13.88   0
   0  -3  -3 1084.12   17.04   0
  -1  -3  -3 1538.95   17.42   0
   1   3   3 1379.61   16.87   0
   1   3   3 1489.80   17.33   0
  -1  -3  -3 1536.09   17.28   0
   2   3   3  310.75    9.39   0
  -2  -3  -3  321.72    8.28   0
  -2  -3  -3  288.52    9.63   0
   2   3   3  302.10   10.01   0
   3   3   3   19.01    6.85   0
   3   3   3   24.64    6.71   0
  -3  -3  -3   25.20    6.74   0
  -3  -3  -3   28.86    6.90   0
  -4  -3  -3   36.26    7.45   0
  -4  -3  -3   30.60    6.77   0
   4   3   3   40.71    6.77   0
   4   3   3   31.60    7.80   0
  -5  -3  -3   24.83    4.90   0
   5   3   3   26.18    4.92   0
   6   3   3    8.74    5.26   0
  -6  -3  -3    1.57    7.38   0
   7   3   3   16.81    7.96   0
  -7  -3  -3   10.85    7.76   0
   8   3   3    4.84    8.74   0
  -8  -3  -3    0.54    8.64   0
  -8   4   3    5.45    8.85   0
  -8   4   3    0.33   12.73   0
  -8   4   3    2.74   12.25   0
  -7   4   3    5.57    8.03   0
  -7   4   3    5.46   10.96   0
   7  -4  -3    7.77    7.78   0
  -7   4   3    1.90   11.86   0
  -6   4   3   63.68   13.71   0
  -6   4   3   57.64    8.37   0
  -6   4   3   63.57   13.88   0
   6  -4  -3   68.68    8.44   0
  -5   4   3    1.94    6.72   0
   5  -4  -3    3.02    6.47   0
   4  -4  -3  165.67    6.31   0
  -4   4   3  169.54    7.75   0
  -3   4   3 1333.04   14.72   0
   3  -4  -3 1336.43   13.79   0
   2  -4  -3  452.74   10.30   0
  -2   4   3  429.92   10.03   0
   1  -4  -3   17.41    7.09   0
  -1   4   3   18.29    6.19   0
   1  -4  -3   16.42    4.49   0
   1  -4  -3   17.44    6.55   0
   0   4   3  710.35   13.91   0
   0  -4  -3  763.70   12.15   0
   0   4   3  658.88   11.64   0
   0  -4  -3  677.08   13.47   0
   1   4   3  771.67   11.90   0
  -1  -4  -3  756.91   12.41   0
   1   4   3  804.10   12.87   0
  -1  -4  -3  824.19   13.44   0
  -2  -4  -3  113.70    8.07   0
  -2  -4  -3  116.96    6.44   0
   2   4   3  118.57    8.01   0
   2   4   3  119.70    6.40   0
  -3  -4  -3   51.55    6.92   0
   3   4   3   49.43    5.16   0
   3   4   3   42.81    5.47   0
  -3  -4  -3   50.19    7.26   0
   4   4   3   56.02    5.53   0
  -4  -4  -3   61.21    5.23   0
   4   4   3   54.53    8.02   0
  -4  -4  -3   48.51    7.75   0
  -5  -4  -3   -0.01    8.78   0
   5   4   3    7.65    7.08   0
  -5  -4  -3   -4.32    7.24   0
  -6  -4  -3    5.41    7.26   0
   6   4   3   -2.12    5.10   0
   7   4   3    8.64    5.97   0
  -7  -4  -3    5.75    8.23   0
   8  -5  -3   -0.14    9.29   0
  -8   5   3    6.18    9.36   0
   7  -5  -3   -2.48    7.78   0
  -7   5   3    3.30    7.96   0
  -6   5   3   -1.61    5.01   0
   6  -5  -3    3.55    5.16   0
  -5   5   3  134.55    8.05   0
   5  -5  -3  126.14    6.35   0
   4  -5  -3   98.28    7.86   0
  -4   5   3   88.56    7.45   0
  -3   5   3   52.70    5.26   0
   3  -5  -3   48.50    5.28   0
   2  -5  -3  500.18   23.39   0
   2  -5  -3  482.67    8.88   0
   2  -5  -3  514.17   21.06   0
  -2   5   3  421.59    9.53   0
   1  -5  -3 1239.71   20.88   0
   1  -5  -3 1254.62   19.92   0
  -1   5   3 1227.94   12.57   0
   1  -5  -3 1214.55   12.48   0
   0  -5  -3 1094.09   15.84   0
   0   5   3 1156.11   13.06   0
   0  -5  -3 1187.92   13.86   0
  -1  -5  -3  459.72    9.47   0
   1   5   3  452.73    9.55   0
  -1  -5  -3  463.90   10.56   0
   1   5   3  422.01   10.12   0
   2   5   3  292.46    7.97   0
  -2  -5  -3  305.97    9.15   0
   2   5   3  292.60    9.11   0
  -2  -5  -3  281.36    8.86   0
   3   5   3   73.48    5.60   0
   3   5   3   72.08    7.65   0
  -3  -5  -3   82.92    7.33   0
  -3  -5  -3   91.34    7.47   0
   4   5   3   12.56    5.00   0
   4   5   3   10.76    7.57   0
  -4  -5  -3   14.91    5.05   0
  -4  -5  -3    8.61    7.61   0
   5   5   3   10.53    5.07   0
  -5  -5  -3    4.02    7.25   0
  -5  -5  -3   -9.10    5.02   0
   6   5   3    8.66    5.50   0
  -6  -5  -3    3.70    7.59   0
  -7  -5  -3   -0.78    5.69   0
   7   5   3   -4.99    8.08   0
  -7   6   3   13.12    8.85   0
   7  -6  -3    6.47    6.56   0
  -6   6   3   21.44    6.03   0
   6  -6  -3   30.70    7.82   0
  -5   6   3   39.86    7.80   0
   5  -6  -3   31.25    5.46   0
  -4   6   3   27.59    5.70   0
   4  -6  -3   23.08    5.33   0
  -3   6   3  347.36    9.07   0
   3  -6  -3  379.96    9.36   0
   2  -6  -3  697.24   19.73   0
   2  -6  -3  659.40   10.48   0
  -2   6   3  592.19   10.24   0
   2  -6  -3  684.77   22.33   0
   1  -6  -3  388.71   12.73   0
   1  -6  -3  393.27   11.74   0
   1  -6  -3  379.13    7.70   0
  -1   6   3  387.02    7.80   0
   0  -6  -3  378.76   10.76   0
   0   6   3  376.66    7.98   0
   0  -6  -3  374.23    8.91   0
   0  -6  -3  403.24    9.98   0
  -1  -6  -3  567.38   10.30   0
  -1  -6  -3  586.11   10.13   0
   1   6   3  492.25   10.22   0
   1   6   3  579.94   10.17   0
  -2  -6  -3  380.38    9.88   0
   2   6   3  405.86    9.81   0
  -2  -6  -3  402.31    9.66   0
   2   6   3  371.20    8.57   0
  -3  -6  -3   69.52    6.08   0
   3   6   3   85.26    7.75   0
  -3  -6  -3   72.17    7.84   0
   3   6   3   75.62    7.90   0
   4   6   3   41.12    5.39   0
  -4  -6  -3   44.92    5.78   0
  -4  -6  -3   40.79    7.54   0
   4   6   3   38.24    7.81   0
   5   6   3   57.42    8.12   0
  -5  -6  -3   47.14    5.99   0
  -5  -6  -3   52.84    8.71   0
  -6  -6  -3    5.58   12.32   0
   6   6   3    5.58    5.67   0
  -6  -6  -3   -1.49    8.22   0
   7   6   3   -0.32    6.17   0
  -7  -6  -3    2.06    6.12   0
  -7   7   3    2.59    8.32   0
   7  -7  -3   -0.49    9.02   0
   6  -7  -3   11.16    5.73   0
  -6   7   3   10.29    5.54   0
  -5   7   3   13.85    4.96   0
   5  -7  -3    1.45    7.80   0
  -4   7   3  177.18    6.75   0
   4  -7  -3  199.76    7.16   0
  -3   7   3  241.28    7.01   0
   3  -7  -3  253.83    8.74   0
  -2   7   3   63.26    5.29   0
   2  -7  -3   62.57    9.47   0
   2  -7  -3   58.64   10.86   0
   2  -7  -3   60.59    5.32   0
  -1   7   3  291.99    8.88   0
   1  -7  -3  330.86   10.66   0
   1  -7  -3  332.57    9.06   0
   1  -7  -3  299.93   11.45   0
   0  -7  -3  244.72    8.29   0
   0  -7  -3  255.79    8.07   0
   0   7   3  242.30    8.46   0
   0  -7  -3  255.43   10.02   0
   1   7   3   22.89    5.05   0
  -1  -7  -3   16.26    6.75   0
  -1  -7  -3   22.11    6.38   0
  -1  -7  -3   20.27    6.41   0
   2   7   3   13.77    4.58   0
  -2  -7  -3   17.64    7.16   0
  -2  -7  -3   11.99    5.14   0
   3   7   3   83.01    7.72   0
   3   7   3   71.14    7.57   0
  -3  -7  -3   62.65    7.63   0
  -3  -7  -3   71.32    7.22   0
   4   7   3   10.17    7.42   0
  -4  -7  -3    9.45    7.04   0
   4   7   3    3.15    7.62   0
  -4  -7  -3   11.92    7.65   0
   5   7   3    7.76    5.63   0
  -5  -7  -3   -1.03    7.77   0
  -5  -7  -3    1.17    7.91   0
   6   7   3    7.29    5.82   0
  -6  -7  -3   -0.81   10.60   0
  -6  -7  -3    3.65    5.67   0
   6  -8  -3   -2.65    8.78   0
  -6   8   3    3.45    5.80   0
  -5   8   3   14.46    5.21   0
   5  -8  -3   18.69    7.83   0
   4  -8  -3   56.60    7.41   0
  -4   8   3   53.01    7.74   0
   3  -8  -3   20.47    5.02   0
  -3   8   3   15.01    4.95   0
  -2   8   3  154.35    6.45   0
   2  -8  -3  164.01   11.95   0
   2  -8  -3  165.05    6.51   0
   2  -8  -3  194.96   14.86   0
   1  -8  -3  269.57   11.21   0
   1  -8  -3  252.68    8.99   0
   1  -8  -3  263.34    7.07   0
  -1   8   3  229.12    6.99   0
   0  -8  -3  187.00    7.27   0
   0   8   3  171.04    8.10   0
   0  -8  -3  158.45    6.47   0
   0  -8  -3  173.57    9.30   0
  -1  -8  -3  148.69    6.77   0
  -1  -8  -3  147.66    8.22   0
   1   8   3  136.20    6.56   0
  -1  -8  -3  151.99    6.42   0
  -2  -8  -3   52.90    7.38   0
   2   8   3   45.75    7.44   0
  -2  -8  -3   54.46    7.42   0
  -2  -8  -3   49.56    7.73   0
  -3  -8  -3   13.78    5.14   0
  -3  -8  -3   13.68    7.36   0
   3   8   3   21.61    7.55   0
  -3  -8  -3   14.66    7.17   0
  -4  -8  -3    2.17    7.49   0
   4   8   3    7.19    7.72   0
  -4  -8  -3    6.24    7.54   0
  -5  -8  -3    6.65    5.74   0
  -5  -8  -3   -1.86    8.08   0
  -6  -8  -3   -0.31    6.26   0
  -6  -8  -3   -0.53    6.07   0
  -6  -8  -3   -2.32   11.72   0
  -6   9   3    3.18    5.98   0
   6  -9  -3   15.72    8.34   0
   5  -9  -3   16.31    5.94   0
  -5   9   3   29.78    8.38   0
  -4   9   3   20.85    5.33   0
   4  -9  -3   23.56    5.65   0
  -3   9   3  152.22    8.19   0
   3  -9  -3  152.71    8.16   0
   2  -9  -3  228.68   15.35   0
   2  -9  -3  239.51   11.54   0
   2  -9  -3  237.39    8.60   0
  -2   9   3  215.48    7.19   0
   1  -9  -3  113.69    6.33   0
  -1   9   3  130.75    8.03   0
   1  -9  -3  140.12    9.78   0
   1  -9  -3  140.86   10.31   0
   0  -9  -3  114.47    7.07   0
   0  -9  -3  117.32    8.43   0
   0   9   3  109.30    7.87   0
   0  -9  -3  113.66    5.97   0
  -1  -9  -3   63.08    7.62   0
   1   9   3   42.69    7.35   0
  -1  -9  -3   59.19    5.68   0
  -1  -9  -3   67.23    8.07   0
  -2  -9  -3   55.27    6.07   0
   2   9   3   49.03    7.94   0
  -2  -9  -3   79.83    7.86   0
  -2  -9  -3   58.09    7.79   0
   3   9   3   10.66    7.55   0
  -3  -9  -3   15.59    7.95   0
  -3  -9  -3    2.74    5.37   0
  -3  -9  -3    2.98    6.97   0
   4   9   3    5.53    8.17   0
  -4  -9  -3   -0.54    5.55   0
  -4  -9  -3    6.46    5.56   0
  -4  -9  -3    9.79    7.90   0
  -5  -9  -3   -7.42    8.18   0
  -5  -9  -3    0.54    9.19   0
  -5  -9  -3   15.00    8.45   0
  -5  10   3    9.26    8.35   0
   5 -10  -3   -0.03    6.07   0
   4 -10  -3   14.45    8.03   0
  -4  10   3    3.10    7.84   0
  -3  10   3   24.36    5.65   0
   3 -10  -3   29.66    5.69   0
   2 -10  -3   38.40    8.67   0
  -2  10   3   18.68    5.37   0
   2 -10  -3   40.91   12.52   0
   2 -10  -3   37.23    7.50   0
   1 -10  -3   80.91    8.76   0
   1 -10  -3   80.25    9.93   0
   1 -10  -3   78.36    6.27   0
  -1  10   3   91.47    8.28   0
   0 -10  -3   88.85    6.27   0
   0  10   3   89.79    6.18   0
   0 -10  -3  120.95    8.89   0
   0 -10  -3   99.19    7.59   0
  -1 -10  -3  105.64    8.70   0
   1  10   3   82.78    6.52   0
  -1 -10  -3  103.52    6.55   0
  -1 -10  -3   82.42    7.73   0
  -2 -10  -3   31.77    8.02   0
   2  10   3   26.88    6.08   0
  -2 -10  -3   26.18    6.23   0
  -2 -10  -3   29.38    5.24   0
  -3 -10  -3    8.20    8.21   0
   3  10   3    1.27    8.02   0
  -3 -10  -3    9.07    8.12   0
  -3 -10  -3    3.40    7.84   0
  -4 -10  -3   -0.47    6.40   0
  -4 -10  -3   11.09    9.00   0
   4  10   3    5.79    8.82   0
  -4 -10  -3   -3.17    8.28   0
   4 -11  -3   11.04    8.49   0
  -4  11   3    5.58    8.40   0
   3 -11  -3    4.84    5.66   0
  -3  11   3   -4.37    7.64   0
  -2  11   3   28.87    5.64   0
   2 -11  -3   42.70    9.81   0
   2 -11  -3   26.77   10.37   0
   2 -11  -3   29.32    6.23   0
   1 -11  -3   21.93    8.56   0
   1 -11  -3   11.40    5.59   0
  -1  11   3   16.92    5.76   0
   1 -11  -3   25.88    9.87   0
   0 -11  -3   16.63    7.67   0
   0 -11  -3    5.19    7.99   0
   0  11   3    3.93    7.76   0
   0 -11  -3    3.97    6.25   0
  -1 -11  -3    9.67    5.75   0
  -1 -11  -3    7.54    5.45   0
   1  11   3    4.84    7.74   0
  -1 -11  -3    1.72    8.13   0
  -2 -11  -3    3.41    6.45   0
   2  11   3   -2.41    5.84   0
  -2 -11  -3    7.66    7.85   0
  -2 -11  -3   -2.57    8.05   0
  -3 -11  -3   13.07    6.30   0
   3  11   3    6.63    8.78   0
  -3 -11  -3    2.39    6.48   0
  -3 -11  -3    6.88    8.79   0
   2 -12  -3   11.90   11.67   0
   2 -12  -3   16.71   11.52   0
   2 -12  -3   -0.47    6.14   0
  -2  12   3   16.06    8.35   0
   1 -12  -3    6.51    9.03   0
  -1  12   3    7.32    8.18   0
   1 -12  -3    7.37    5.94   0
   1 -12  -3    8.25   10.33   0
   0 -12  -3   17.76    7.06   0
   0  12   3   11.17    5.95   0
   0 -12  -3   25.88    9.14   0
   0 -12  -3   13.09    8.89   0
   1  12   3    4.90    8.30   0
  -1 -12  -3    5.56    8.55   0
  -1 -12  -3   -5.90    9.12   0
  -1 -12  -3    6.09    8.68   0
   0 -14   4   -9.05    9.94   0
   0 -14   4    1.59    8.26   0
   0 -14   4    2.13    6.43   0
   1 -14   4   13.59    9.16   0
   1 -14   4   11.17   10.04   0
   1 -14   4   -1.90    5.89   0
  -3 -13   4   -4.20    5.87   0
  -3 -13   4    7.25    8.40   0
  -3 -13   4    6.40    6.13   0
  -2 -13   4    2.33    5.86   0
  -2 -13   4   10.09    8.68   0
  -2 -13   4    2.11    5.52   0
  -1 -13   4   11.23    5.91   0
  -1 -13   4    8.73    5.83   0
  -1 -13   4   -5.19    7.74   0
   0 -13   4   10.66    5.70   0
   0 -13   4   25.46    8.08   0
   0 -13   4   16.27    6.62   0
   1 -13   4   11.78    8.33   0
   1 -13   4    4.59    7.73   0
   1 -13   4   -2.96    6.90   0
   2 -13   4    3.38    5.49   0
   2 -13   4    6.08    6.32   0
   2 -13   4    0.51    7.83   0
   3 -13   4   -1.17    5.80   0
   3 -13   4    3.61    6.14   0
   3 -13   4    8.62    8.17   0
  -4 -12   4   -1.49    5.95   0
  -4 -12   4   -2.94    5.88   0
  -4 -12   4    4.67    6.28   0
  -3 -12   4   -3.15    5.84   0
  -3 -12   4   -2.40    5.89   0
  -3 -12   4    4.54    7.77   0
  -2 -12   4   29.78    7.78   0
  -2 -12   4   25.96    6.12   0
  -2 -12   4   22.75    5.87   0
  -1 -12   4   56.92    8.87   0
  -1 -12   4   56.54    7.91   0
  -1 -12   4   68.10    8.13   0
   0 -12   4   40.23    8.99   0
   0 -12   4   33.04    6.05   0
   0 -12   4   30.61    5.57   0
   1 -12   4    8.13    5.14   0
   1 -12   4   11.96    7.45   0
   1 -12   4  -12.15    8.48   0
   2 -12   4   32.50    9.03   0
   2 -12   4   25.28    7.35   0
   3 -12   4    6.22    5.32   0
   3 -12   4    2.86    7.07   0
  -3  12  -4    0.56    5.84   0
   4 -12   4    7.22   12.00   0
  -4  12  -4   10.80    7.52   0
   4 -12   4    7.79    8.10   0
  -5  12  -4   -1.75    8.92   0
  -5 -11   4   15.19    8.64   0
  -5 -11   4   14.36    6.23   0
  -5 -11   4    9.23    6.13   0
  -4 -11   4    6.08    7.57   0
  -4 -11   4    7.18    5.69   0
  -4 -11   4   11.12    8.14   0
  -3 -11   4   31.99    7.86   0
  -3 -11   4   26.20    6.08   0
  -3 -11   4   37.45    8.11   0
  -2 -11   4    5.94    7.61   0
  -2 -11   4    3.33    7.33   0
  -2 -11   4   14.81    5.53   0
  -1 -11   4   22.60    7.07   0
  -1 -11   4   13.05    5.13   0
  -1 -11   4   19.57    7.58   0
   0 -11   4   22.14    5.64   0
   0 -11   4   17.59    7.26   0
   0 -11   4   20.30    6.23   0
   1 -11   4   67.36    6.81   0
   1 -11   4   56.43    5.63   0
  -2  11  -4   24.59    5.52   0
   2 -11   4   30.36    9.07   0
   2 -11   4   24.19    5.51   0
  -3  11  -4    2.47    7.24   0
   3 -11   4   14.17    9.64   0
   3 -11   4    7.71    5.11   0
   4 -11   4   10.21   10.21   0
   4 -11   4    9.44    7.63   0
  -4  11  -4   14.42    7.81   0
   5 -11   4    7.75    8.29   0
  -5  11  -4    9.06    8.65   0
   5 -11   4    8.43   10.63   0
  -6 -10   4    7.76    8.73   0
  -6 -10   4   16.52    8.61   0
  -6 -10   4    0.76    6.27   0
  -5 -10   4    4.78    5.92   0
  -5 -10   4    6.40    7.77   0
  -5 -10   4    2.31    8.18   0
  -4 -10   4   14.07    7.60   0
  -4 -10   4   18.77    7.05   0
  -4 -10   4   14.82    5.69   0
  -3 -10   4    1.96    6.83   0
  -3 -10   4    2.24    5.20   0
  -3 -10   4   13.60    5.17   0
  -2 -10   4    7.80    6.97   0
  -2 -10   4    4.75    6.78   0
  -2 -10   4   12.50    7.57   0
  -1 -10   4   21.21    5.00   0
  -1 -10   4   20.36    7.81   0
  -1 -10   4   15.99    5.39   0
   0 -10   4   56.20    7.82   0
   0 -10   4   47.28    5.25   0
  -1  10  -4  111.62    5.96   0
   1 -10   4  114.13    6.63   0
   1 -10   4  103.57    7.60   0
  -2  10  -4   18.77    4.76   0
   2 -10   4   14.37    8.13   0
   2 -10   4   23.20    6.92   0
   3 -10   4   98.95    7.80   0
   3 -10   4   94.72    5.71   0
  -3  10  -4   92.53    7.86   0
   4 -10   4    8.53    7.39   0
  -4  10  -4    8.56    7.29   0
   4 -10   4   10.41    5.66   0
  -5  10  -4    3.31    7.75   0
   5 -10   4   10.03    9.58   0
   5 -10   4    5.66    8.00   0
  -6  10  -4    3.92    8.95   0
   6 -10   4    6.17    8.80   0
   6 -10   4    3.47   10.42   0
  -6  -9   4   17.67    5.94   0
  -6  -9   4   -0.45    8.87   0
  -6  -9   4    0.35    8.57   0
  -5  -9   4    1.43    7.62   0
  -5  -9   4   13.27    5.65   0
  -5  -9   4    5.94    7.84   0
  -4  -9   4    6.17    7.61   0
  -4  -9   4   -1.92    7.81   0
  -4  -9   4    0.37    6.93   0
  -3  -9   4    4.86    5.08   0
  -3  -9   4   -0.59    4.55   0
  -3  -9   4    5.72    7.32   0
  -2  -9   4  119.33    6.05   0
  -2  -9   4   98.38    7.35   0
  -2  -9   4   94.25    8.08   0
  -1  -9   4   -0.93    5.15   0
  -1  -9   4    4.18    6.38   0
  -1  -9   4   -4.55    6.93   0
   0  -9   4   35.10    7.80   0
   0   9  -4   38.60    5.13   0
   0  -9   4   40.45    5.39   0
   1  -9   4   93.49    6.54   0
   1  -9   4   83.54    7.29   0
  -1   9  -4   89.94    7.60   0
   2  -9   4   12.05    4.54   0
   2  -9   4   21.61    5.64   0
  -2   9  -4    5.73    4.66   0
  -2   9  -4    9.04    6.66   0
  -3   9  -4   -1.35    4.60   0
   3  -9   4   -6.16    5.53   0
   3  -9   4    0.69    7.15   0
   4  -9   4    0.98    8.49   0
   4  -9   4    6.22    7.45   0
  -4   9  -4    1.72    4.75   0
   5  -9   4    3.06    5.34   0
  -5   9  -4    3.41    5.49   0
   5  -9   4   -0.35    9.29   0
  -6   9  -4    4.20    7.92   0
   6  -9   4    4.94    8.66   0
   6  -9   4    1.31    6.50   0
  -7   9  -4    3.51    8.59   0
   7  -9   4   10.54    9.97   0
  -7  -8   4    0.30   11.37   0
  -7  -8   4    3.81   11.34   0
  -7  -8   4   -4.50    6.56   0
  -7  -8   4    5.43    6.05   0
  -6  -8   4    2.77    8.02   0
  -6  -8   4   -8.87    7.88   0
  -6  -8   4    6.60    8.19   0
  -5  -8   4   17.75    7.47   0
  -5  -8   4   14.25    7.38   0
  -5  -8   4   12.72    5.61   0
  -4  -8   4   22.37    7.54   0
  -4  -8   4   13.60    5.11   0
  -4  -8   4   11.90    6.90   0
  -3  -8   4   53.53    7.88   0
  -3  -8   4   46.37    5.64   0
  -3  -8   4   53.11    6.48   0
  -2  -8   4   14.22    7.50   0
  -2  -8   4   10.74    4.64   0
  -2  -8   4    3.95    5.11   0
  -1  -8   4   83.27    6.76   0
  -1  -8   4   95.10    7.78   0
   0  -8   4   36.29    5.76   0
   0  -8   4   37.60    4.87   0
   0   8  -4   32.39    5.30   0
   1  -8   4   19.70    4.32   0
  -1   8  -4   15.07    6.89   0
   1  -8   4   17.81    5.70   0
  -2   8  -4  163.79    8.40   0
   2  -8   4  164.27    6.99   0
   2  -8   4  160.66    6.38   0
  -3   8  -4   13.35    6.49   0
   3  -8   4    6.99    5.42   0
   3  -8   4    9.51    7.13   0
  -4   8  -4   60.79    7.32   0
   4  -8   4   70.32    5.65   0
   4  -8   4   70.26    8.63   0
  -5   8  -4    4.62    6.86   0
   5  -8   4    9.47    7.36   0
   5  -8   4    6.53    8.14   0
  -6   8  -4    1.30    7.71   0
   6  -8   4   -4.48    9.09   0
   6  -8   4    3.80    8.53   0
  -7   8  -4    8.27    8.21   0
   7  -8   4    4.99   10.29   0
   7  -8   4    7.64   10.14   0
  -7  -7   4   -6.83    6.44   0
  -7  -7   4    1.39   10.50   0
  -7  -7   4   -1.22    6.08   0
  -7  -7   4    1.36   10.77   0
  -6  -7   4   -2.37    7.92   0
  -6  -7   4    4.31    7.95   0
  -6  -7   4    2.42    8.30   0
  -5  -7   4   10.68    7.04   0
  -5  -7   4    8.11    5.08   0
  -5  -7   4    4.03    5.32   0
  -4  -7   4    0.88    5.09   0
  -4  -7   4   -5.73    7.20   0
  -4  -7   4    1.47    6.45   0
  -3  -7   4    4.73    7.41   0
  -3  -7   4   12.15    7.07   0
  -3  -7   4    5.77    6.24   0
  -2  -7   4    5.77    6.33   0
  -2  -7   4    5.73    4.34   0
  -2  -7   4    3.23    4.84   0
   1   7  -4   74.11    5.51   0
  -1  -7   4   79.75    7.97   0
  -1  -7   4   63.46    6.79   0
   0  -7   4   89.16    6.71   0
   0   7  -4   84.35    6.15   0
   0  -7   4   84.32    6.92   0
  -1   7  -4  142.83    6.28   0
   1  -7   4  158.22    9.27   0
   1  -7   4  157.72    6.05   0
   2  -7   4   25.03    7.38   0
  -2   7  -4   27.38    4.70   0
   2  -7   4   25.52    6.80   0
   3  -7   4   85.24    8.07   0
  -3   7  -4   73.30    5.72   0
   3  -7   4   80.46    5.68   0
   4  -7   4   16.78    7.08   0
  -4   7  -4   19.07    5.13   0
   4  -7   4   10.37    7.37   0
  -5   7  -4    9.75    6.72   0
   5  -7   4   12.10    5.34   0
   5  -7   4    8.82    7.40   0
   6  -7   4   20.11    8.55   0
   6  -7   4   16.07    8.55   0
  -6   7  -4   11.67    5.33   0
  -7   7  -4    4.65    8.43   0
   7  -7   4    8.48    9.35   0
   7  -7   4    3.35    5.83   0
  -7  -6   4    2.54    8.51   0
  -7  -6   4   11.25    5.73   0
  -7  -6   4    5.23    5.72   0
  -7  -6   4    2.88   10.94   0
  -6  -6   4    5.66    6.96   0
  -6  -6   4    5.61    7.67   0
  -6  -6   4    1.06    5.81   0
  -6  -6   4   13.08    7.55   0
  -5  -6   4    4.41    6.79   0
  -5  -6   4   10.87    5.18   0
  -5  -6   4    6.52    5.38   0
  -4  -6   4   61.41    7.36   0
  -4  -6   4   56.82    5.71   0
  -4  -6   4   42.80    5.46   0
  -3  -6   4   11.58    5.95   0
  -3  -6   4   21.51    4.88   0
  -3  -6   4   18.78    6.81   0
  -2  -6   4   82.99    5.66   0
  -2  -6   4   69.00    5.59   0
  -2  -6   4   84.21    7.14   0
  -1  -6   4   93.46    7.26   0
  -1  -6   4   90.72    6.00   0
   1   6  -4   98.25    5.96   0
   0  -6   4  126.93    8.50   0
   0   6  -4  117.89    8.21   0
   0  -6   4  116.41    5.37   0
   1  -6   4   57.85    8.21   0
   1  -6   4   64.25    5.15   0
  -1   6  -4   67.84    5.88   0
   2  -6   4   68.90    7.25   0
  -2   6  -4   73.27    7.47   0
   2  -6   4   60.17    8.10   0
   3  -6   4   89.44    5.63   0
   3  -6   4   92.12    7.77   0
  -3   6  -4   87.74    5.79   0
   4  -6   4   91.06    8.20   0
  -4   6  -4   90.71    5.83   0
   4  -6   4  101.36    6.23   0
   5  -6   4   36.98    7.77   0
  -5   6  -4   31.64    5.30   0
   5  -6   4   42.21    5.71   0
   6  -6   4    7.43    7.40   0
  -6   6  -4    9.75    6.83   0
   6  -6   4    2.73    8.50   0
   7  -6   4   -1.74    8.28   0
  -7   6  -4    3.18    7.33   0
   7  -6   4    0.22   11.18   0
   8  -6   4   11.25    9.28   0
  -8   6  -4    3.29    5.97   0
  -8  -5   4    4.06    5.96   0
  -8  -5   4   -4.38    8.95   0
  -7  -5   4   18.87    8.51   0
  -7  -5   4   12.01    8.73   0
  -7  -5   4   11.26   10.47   0
  -7  -5   4    7.30   10.62   0
  -6  -5   4   -1.10    5.46   0
  -6  -5   4    4.90    5.58   0
  -6  -5   4    3.05    6.63   0
  -6  -5   4    1.68    7.42   0
  -5  -5   4   11.00    5.44   0
  -5  -5   4    8.72    6.66   0
  -5  -5   4   17.43    7.44   0
  -4  -5   4   26.04    5.26   0
  -4  -5   4   36.64    6.65   0
  -4  -5   4   27.01    7.04   0
  -3  -5   4    3.80    4.98   0
  -3  -5   4    6.49    5.09   0
  -3  -5   4    2.79    4.44   0
  -2  -5   4    4.36    6.29   0
  -2  -5   4    2.42    4.90   0
   1   5  -4  225.39    7.25   0
  -1  -5   4  197.39    8.40   0
  -1  -5   4  203.75    8.82   0
   0  -5   4  123.79    8.81   0
   0  -5   4  116.72    5.78   0
   0   5  -4  116.07    6.63   0
  -1   5  -4   52.88    5.78   0
   1  -5   4   49.93    5.30   0
   1  -5   4   48.66    5.98   0
   2  -5   4  626.24   10.68   0
   2  -5   4  600.58   11.39   0
  -2   5  -4  613.66   11.61   0
   3  -5   4    8.25    5.22   0
   3  -5   4    5.62    6.41   0
  -3   5  -4    9.52    6.76   0
   4  -5   4  131.97    8.26   0
   4  -5   4  134.24    6.33   0
  -4   5  -4  128.66    7.38   0
  -5   5  -4  124.02    7.61   0
   5  -5   4  132.85    9.27   0
   5  -5   4  131.69    8.08   0
  -6   5  -4    5.10    7.51   0
   6  -5   4    2.58    9.19   0
   6  -5   4    5.51    7.87   0
   7  -5   4    4.53    7.61   0
  -7   5  -4    4.07    7.12   0
   7  -5   4    0.17   13.43   0
   8  -5   4    5.91    8.93   0
  -8   5  -4    2.89    6.02   0
  -8  -4   4   10.10    6.34   0
  -8  -4   4   -3.29    6.06   0
  -7  -4   4    8.71    8.15   0
  -7  -4   4   -0.27    5.83   0
  -7  -4   4    4.80    9.86   0
  -7  -4   4    1.57   10.18   0
  -6  -4   4   25.85    7.62   0
  -6  -4   4   22.26    5.85   0
  -6  -4   4   22.84    7.36   0
  -6  -4   4   16.82    7.13   0
  -5  -4   4    5.77    6.20   0
  -5  -4   4    5.07    5.03   0
  -5  -4   4   -2.58    6.42   0
  -5  -4   4   -1.61    7.55   0
  -4  -4   4  585.40   11.21   0
  -4  -4   4  563.57   11.41   0
  -4  -4   4  502.46    9.03   0
  -3  -4   4   10.42    5.24   0
  -3  -4   4   16.16    7.65   0
  -2  -4   4   72.40    7.68   0
  -1  -4   4  255.56    8.18   0
   1   4  -4  194.49    7.53   0
   0  -4   4    6.04    4.53   0
   0   4  -4    7.74    4.90   0
   0  -4   4    5.82    5.24   0
  -1   4  -4   80.29    7.87   0
   1  -4   4   78.25    5.77   0
   1  -4   4   85.32    8.30   0
   2  -4   4  255.63    7.75   0
   2  -4   4  247.80    8.62   0
  -2   4  -4  229.08    7.39   0
   3  -4   4   10.11    6.58   0
  -3   4  -4    6.92    4.98   0
   3  -4   4    9.04    5.06   0
   4  -4   4   66.05    7.53   0
   4  -4   4   72.84    5.79   0
  -4   4  -4   63.54    6.85   0
   5  -4   4   18.66    6.94   0
  -5   4  -4   11.31    4.35   0
   5  -4   4    8.69    7.50   0
   6  -4   4   -1.83    5.62   0
  -6   4  -4    6.06    5.07   0
   6  -4   4    0.25   11.45   0
   7  -4   4   11.47    8.38   0
  -7   4  -4    3.00    7.34   0
   8  -4   4   11.50    6.54   0
  -8   4  -4    4.49    8.25   0
  -8  -3   4    1.68    5.93   0
  -8  -3   4    7.21    5.72   0
  -7  -3   4    4.94    9.54   0
  -7  -3   4    5.49   11.37   0
  -7  -3   4   10.08    5.53   0
  -7  -3   4   10.56    7.49   0
  -6  -3   4   31.66    7.46   0
  -6  -3   4   43.25    7.53   0
  -6  -3   4   16.35    4.87   0
  -6  -3   4   32.34    8.04   0
  -5  -3   4   -1.64    6.87   0
  -5  -3   4    1.07    6.88   0
  -5  -3   4    1.93    6.38   0
  -4  -3   4  216.30    7.12   0
  -4  -3   4  267.39    8.87   0
  -4  -3   4  319.09    9.54   0
  -3  -3   4   66.62    5.99   0
  -3  -3   4   38.27    5.50   0
  -2  -3   4   16.87    7.40   0
   2   3  -4   15.88    7.52   0
   1   3  -4   61.88    6.40   0
  -1  -3   4   49.89    6.01   0
   0   3  -4    2.10    6.95   0
   0  -3   4    4.16    5.06   0
   1  -3   4  359.95    9.27   0
  -1   3  -4  338.93    9.04   0
   2  -3   4   44.44    7.59   0
   2  -3   4   41.86    6.23   0
  -2   3  -4   45.25    7.75   0
  -3   3  -4  125.14    6.23   0
   3  -3   4  143.02    8.07   0
   3  -3   4  129.00    8.03   0
  -4   3  -4    7.09    5.00   0
   4  -3   4    3.02    7.12   0
   4  -3   4    8.61    7.11   0
  -5   3  -4   34.93    6.97   0
   5  -3   4   37.93    9.50   0
   5  -3   4   33.00    5.55   0
  -6   3  -4   16.36    7.10   0
   6  -3   4    4.03    7.12   0
  -7   3  -4   17.34    7.60   0
   7  -3   4   11.03    5.63   0
  -8   3  -4    3.76    8.58   0
   8  -3   4    5.63    6.21   0
  -8  -2   4   -5.01    7.74   0
  -8  -2   4    4.78    5.67   0
  -7  -2   4   11.26    8.79   0
  -7  -2   4   12.06    9.57   0
  -7  -2   4    8.91    7.24   0
  -7  -2   4    8.62    7.20   0
  -6  -2   4    8.30    7.22   0
  -6  -2   4    5.68    6.88   0
  -6  -2   4   10.12    6.78   0
  -5  -2   4   14.56    6.91   0
  -5  -2   4   10.39    4.63   0
  -5  -2   4   14.02    6.62   0
  -4  -2   4    1.00    6.46   0
  -4  -2   4   -0.14    6.51   0
  -4  -2   4    2.84    5.92   0
  -3  -2   4  144.14    7.52   0
  -3  -2   4  142.29    8.28   0
  -3  -2   4  158.21    8.71   0
   2   2  -4   97.83    8.10   0
  -2  -2   4   82.84    5.91   0
   1   2  -4    7.47    5.14   0
  -1  -2   4    9.87    7.79   0
   0  -2   4  318.02   11.09   0
   0   2  -4  313.45    9.73   0
  -1   2  -4   49.91    5.70   0
   1  -2   4   46.54    5.64   0
  -2   2  -4   15.95    5.27   0
   2  -2   4    6.33    6.72   0
   3  -2   4    3.43    5.95   0
  -3   2  -4    7.57    6.50   0
   3  -2   4    1.71    6.99   0
   4  -2   4   10.11    7.62   0
   4  -2   4    2.16    6.78   0
  -4   2  -4    8.07    5.26   0
   4  -2   4    6.83    6.74   0
  -5   2  -4    8.99    7.01   0
   5  -2   4    6.60    6.84   0
   6  -2   4    3.80    4.95   0
  -6   2  -4    4.00    4.84   0
  -7   2  -4    9.08    5.19   0
   7  -2   4    1.47    5.32   0
  -8   2  -4    6.59    8.48   0
   8  -2   4   -5.75    8.64   0
  -8  -1   4   -7.28    7.92   0
  -8  -1   4   -0.63    8.76   0
  -7  -1   4    0.80    7.13   0
  -7  -1   4    3.07   10.02   0
  -7  -1   4    3.27    5.75   0
  -6  -1   4   26.74    7.56   0
  -6  -1   4   23.19    5.05   0
  -6  -1   4   29.64    7.33   0
  -5  -1   4   40.78    6.81   0
  -5  -1   4   44.81    5.34   0
  -5  -1   4   45.41    6.84   0
  -4  -1   4   60.69    5.59   0
  -4  -1   4  119.73    7.97   0
  -4  -1   4  116.22    7.14   0
  -3  -1   4  195.07    9.22   0
  -3  -1   4  178.20    8.75   0
  -3  -1   4  176.14    7.98   0
  -2  -1   4    9.72    6.46   0
  -2  -1   4   10.21    3.95   0
   2   1  -4    6.57    6.77   0
  -1  -1   4    5.15    4.38   0
  -1  -1   4    6.20    7.03   0
   1   1  -4    6.74    7.65   0
   0  -1   4 2096.30   21.60   0
   0  -1   4 2142.48   23.06   0
   0   1  -4 2235.40   23.13   0
   1  -1   4  172.84    8.49   0
  -1   1  -4  176.56    7.74   0
   1  -1   4  176.46    8.78   0
   2  -1   4    2.88    5.57   0
  -2   1  -4    9.86    7.23   0
   2  -1   4    2.86    6.85   0
  -3   1  -4   54.39    5.59   0
   3  -1   4   58.69    7.18   0
   3  -1   4   40.12    6.55   0
   4  -1   4   48.05   11.40   0
   4  -1   4   50.26    7.23   0
   4  -1   4   50.16   11.75   0
  -4   1  -4   45.96    7.20   0
   5  -1   4   32.58    6.82   0
  -5   1  -4   24.14    5.04   0
  -6   1  -4    8.71    6.90   0
   6  -1   4    4.29    4.81   0
  -7   1  -4    4.36    4.85   0
   7  -1   4   10.15    5.22   0
   8  -1   4   -6.02    6.02   0
  -8   1  -4   11.60    7.91   0
  -8   0   4    0.51    8.47   0
  -8   0   4    2.24    8.69   0
  -7   0   4    4.72    7.77   0
  -7   0   4    7.85    8.13   0
  -7   0   4    3.93    9.64   0
  -6   0   4  201.24    9.42   0
  -6   0   4  187.01    9.39   0
  -6   0   4  156.14    7.50   0
  -5   0   4  132.54    8.24   0
  -5   0   4  137.31    6.71   0
  -5   0   4  132.34    8.09   0
  -4   0   4    3.15    6.39   0
  -4   0   4    4.17    4.00   0
  -4   0   4    3.50    4.07   0
  -3   0   4   24.18    7.05   0
   3   0  -4   25.19    6.13   0
  -3   0   4   26.43    6.91   0
  -3   0   4   23.23    6.07   0
   2   0  -4    6.53    6.35   0
  -2   0   4    4.55    7.84   0
   2   0  -4    2.91    6.96   0
  -2   0   4    7.70    6.36   0
   1   0  -4  109.05    7.63   0
   1   0  -4  106.42    9.66   0
  -1   0   4  108.78    8.85   0
  -1   0   4  102.17    7.50   0
   0   0  -4    8.01    6.53   0
   0   0  -4    4.44    7.12   0
   0   0   4   16.55    5.06   0
   0   0   4    0.74    4.73   0
  -1   0  -4   80.21    7.15   0
   1   0   4   77.25    6.23   0
  -1   0  -4   70.52    6.21   0
   1   0   4   84.66    7.14   0
   2   0   4   90.94    7.70   0
   2   0   4   84.60    5.99   0
  -2   0  -4   90.38    6.21   0
   3   0   4   -1.44    4.34   0
   3   0   4    1.69    7.14   0
  -3   0  -4   -3.22    6.17   0
   4   0   4   44.50   14.77   0
   4   0   4   61.30    7.03   0
   4   0   4   48.87   16.41   0
  -4   0  -4   40.50    6.88   0
  -5   0  -4   16.71    6.93   0
   5   0   4   21.91    7.16   0
  -6   0  -4   17.60    5.39   0
   6   0   4   10.35    5.11   0
   7   0   4   -1.03    7.77   0
  -7   0  -4    1.32    7.04   0
  -8   0  -4    9.65    8.36   0
   8   0   4    7.49    6.18   0
  -8   1   4    1.95    8.08   0
  -8   1   4   -1.12   11.97   0
  -8   1   4   13.55    8.84   0
  -7   1   4   -3.88    7.79   0
  -7   1   4    3.14    8.01   0
  -7   1   4    3.13    7.64   0
  -6   1   4   29.90    7.32   0
  -6   1   4   31.12    7.61   0
  -6   1   4   25.60    7.22   0
  -5   1   4  142.06    8.92   0
   5  -1  -4  141.13    7.81   0
  -5   1   4  128.57    8.16   0
  -5   1   4  130.97    8.79   0
   4  -1  -4    3.91    4.28   0
  -4   1   4    1.55    7.13   0
  -4   1   4    8.64    6.08   0
  -4   1   4    3.89    8.37   0
  -3   1   4  306.92    9.54   0
  -3   1   4  305.91   14.52   0
  -3   1   4  321.11   13.87   0
   3  -1  -4  299.32    8.22   0
  -2   1   4  282.03   16.56   0
  -2   1   4  246.87   15.73   0
  -2   1   4  265.88    9.14   0
   2  -1  -4  251.41    8.95   0
  -1   1   4    2.61    6.80   0
   1  -1  -4    1.41    7.68   0
  -1   1   4    6.41    4.64   0
   1  -1  -4    7.04    4.64   0
   0  -1  -4   90.64    6.66   0
   0   1   4   85.91    7.82   0
   0   1   4   93.28    6.26   0
   0  -1  -4   89.36    7.92   0
   1   1   4   21.95    7.10   0
   1   1   4   21.62    5.06   0
  -1  -1  -4   20.75    7.16   0
  -1  -1  -4   17.79    6.29   0
  -2  -1  -4   34.16    6.03   0
   2   1   4   45.27    6.84   0
   2   1   4   38.09    6.11   0
  -2  -1  -4   42.79    7.34   0
   3   1   4    6.47    6.66   0
   3   1   4    7.80    6.28   0
  -3  -1  -4   10.81    6.48   0
  -4  -1  -4   44.99    6.61   0
   4   1   4   55.28   11.97   0
   4   1   4   49.55    6.82   0
  -5  -1  -4   34.97    5.09   0
   5   1   4   35.92    6.90   0
  -6  -1  -4   62.90    7.70   0
   6   1   4   70.35    5.63   0
   7   1   4   10.92    5.27   0
  -7  -1  -4   10.65    5.62   0
   8   1   4   -4.10    8.82   0
  -8  -1  -4    9.65    8.28   0
  -8   2   4   -5.48   10.58   0
  -8   2   4   -1.55    8.38   0
  -8   2   4    0.11    8.75   0
  -7   2   4    4.02    7.37   0
  -7   2   4   11.54    8.50   0
  -7   2   4    8.88    7.82   0
  -6   2   4    3.91    4.97   0
  -6   2   4    1.24    8.39   0
   6  -2  -4    2.68    7.00   0
  -6   2   4    7.32    7.38   0
  -5   2   4   98.06   10.02   0
   5  -2  -4   92.32    8.12   0
  -5   2   4  103.91   10.21   0
  -5   2   4  101.93    6.63   0
  -4   2   4  141.40   13.57   0
  -4   2   4  141.51   13.85   0
  -4   2   4  124.74    6.04   0
   4  -2  -4  119.52    5.76   0
  -3   2   4   30.97    5.20   0
   3  -2  -4   36.26    5.04   0
  -2   2   4    4.60    4.34   0
   2  -2  -4    2.42    6.24   0
  -1   2   4   71.61    9.86   0
   1  -2  -4   65.70    9.11   0
  -1   2   4   66.29    5.63   0
   1  -2  -4   70.52    5.48   0
   0  -2  -4  295.99    8.26   0
   0   2   4  306.05    9.46   0
   0   2   4  283.45    9.50   0
   0  -2  -4  288.61   10.22   0
  -1  -2  -4   34.33    6.67   0
   1   2   4   34.60    5.32   0
   1   2   4   38.26    5.26   0
  -1  -2  -4   36.20    5.38   0
  -2  -2  -4  178.17    8.64   0
   2   2   4  188.69    6.72   0
  -2  -2  -4  215.89    7.21   0
   2   2   4  186.87    8.49   0
   3   2   4   12.24    4.57   0
   3   2   4    8.04    6.83   0
  -3  -2  -4   20.92    6.89   0
  -3  -2  -4   10.80    6.49   0
   4   2   4   20.16    6.42   0
   4   2   4    7.65    9.10   0
  -4  -2  -4    5.96    4.74   0
  -5  -2  -4  103.48    7.43   0
   5   2   4  111.04    5.78   0
   6   2   4   75.24    6.08   0
  -6  -2  -4   76.15    8.03   0
   7   2   4   -1.21    7.61   0
  -7  -2  -4    9.92    7.89   0
   8   2   4   -5.45    8.51   0
  -8  -2  -4   -2.76    8.08   0
  -8   3   4    1.06    9.42   0
  -8   3   4    1.74   10.51   0
  -8   3   4    0.31   12.45   0
  -7   3   4    2.97   10.01   0
  -7   3   4    3.18    9.71   0
  -7   3   4    0.64    8.15   0
   6  -3  -4   19.80    7.58   0
  -6   3   4   16.48   10.87   0
  -6   3   4   28.08    7.59   0
  -6   3   4   14.13   12.19   0
  -5   3   4    3.17    4.86   0
   5  -3  -4   10.42    4.82   0
   4  -3  -4   22.34    4.56   0
  -4   3   4   14.23    5.95   0
  -3   3   4  313.06    7.81   0
   3  -3  -4  317.03    9.34   0
  -2   3   4  142.94    8.05   0
   2  -3  -4  127.83    7.76   0
   1  -3  -4  410.44   15.27   0
  -1   3   4  433.85   14.63   0
  -1   3   4  403.55    8.42   0
   1  -3  -4  433.59    9.71   0
   0   3   4  471.49   12.06   0
   0   3   4  450.17   10.55   0
   0  -3  -4  440.89   10.93   0
   0  -3  -4  451.77   10.58   0
   1   3   4   66.49    6.96   0
  -1  -3  -4   58.79    6.78   0
   1   3   4   58.01    5.24   0
  -1  -3  -4   56.26    5.34   0
   2   3   4   68.82    7.52   0
   2   3   4   63.46    5.73   0
  -2  -3  -4   63.43    7.47   0
  -2  -3  -4   67.99    5.25   0
  -3  -3  -4   -2.14    4.81   0
   3   3   4    8.38    6.67   0
  -3  -3  -4    6.47    5.59   0
   3   3   4    4.91    4.67   0
  -4  -3  -4  113.71    8.66   0
   4   3   4  111.14    5.76   0
   4   3   4  117.42    9.09   0
  -4  -3  -4  120.99    6.12   0
   5   3   4    2.46    4.85   0
  -5  -3  -4   -3.89    6.85   0
   6   3   4    7.44    5.18   0
  -6  -3  -4    6.08    5.14   0
   7   3   4   15.50    5.49   0
  -7  -3  -4   -1.62    5.80   0
   8   3   4   -3.45    6.39   0
  -8  -3  -4    7.25    6.37   0
  -8   4   4    0.74    9.48   0
   7  -4  -4    3.73    7.97   0
  -7   4   4    1.78    7.96   0
  -6   4   4   -2.28    4.76   0
   6  -4  -4    1.26    6.72   0
  -5   4   4    2.23    4.86   0
   5  -4  -4   -1.27    6.24   0
  -4   4   4    7.00    6.52   0
   4  -4  -4    6.71    6.21   0
   3  -4  -4   14.77    4.59   0
  -3   4   4   19.02    7.01   0
   2  -4  -4   24.52    4.96   0
  -2   4   4   31.89    4.66   0
   1  -4  -4   70.77    8.41   0
   1  -4  -4   71.59    6.45   0
  -1   4   4   71.94    5.17   0
   0   4   4   93.95    7.46   0
   0   4   4  110.61    7.53   0
   0  -4  -4   91.48    6.00   0
   0  -4  -4   91.73    7.65   0
   1   4   4  111.41    6.36   0
   1   4   4  117.35    6.13   0
  -1  -4  -4  121.80    6.34   0
  -1  -4  -4  109.80    5.98   0
  -2  -4  -4    3.52    4.21   0
   2   4   4    6.81    5.14   0
  -2  -4  -4   -5.47    7.12   0
   2   4   4    1.68    4.31   0
   3   4   4   -2.51    6.28   0
   3   4   4   -3.13    6.46   0
  -3  -4  -4   -4.05    4.75   0
  -3  -4  -4   -1.09    6.43   0
   4   4   4    9.83    6.79   0
  -4  -4  -4   24.47    7.21   0
   4   4   4   26.10    7.78   0
  -4  -4  -4   21.89    6.81   0
  -5  -4  -4   14.66    9.59   0
   5   4   4   20.20    7.09   0
   5   4   4   17.56   10.17   0
  -5  -4  -4   15.26    6.77   0
   6   4   4    4.74    7.41   0
  -6  -4  -4   -0.65    7.74   0
   7   4   4   -0.90    8.15   0
  -7  -4  -4   -4.94    8.03   0
   7  -5  -4    5.20    8.47   0
  -7   5   4    5.70    8.69   0
  -6   5   4    8.31    7.38   0
   6  -5  -4    3.98    7.34   0
  -5   5   4   52.57    7.65   0
   5  -5  -4   31.51    7.50   0
  -4   5   4  200.17    7.18   0
   4  -5  -4  208.81    7.29   0
  -3   5   4   66.78    7.01   0
   3  -5  -4   60.49    5.41   0
   2  -5  -4   39.31    6.61   0
  -2   5   4   38.35    4.83   0
  -1   5   4   82.07    5.50   0
   1  -5  -4   81.27    5.14   0
   1  -5  -4   89.66    9.58   0
   1  -5  -4   87.17    8.79   0
   0   5   4  139.27    8.34   0
   0   5   4  142.12    5.98   0
   0  -5  -4  135.69    8.09   0
   0  -5  -4  125.07    5.89   0
   1   5   4    1.13    6.27   0
   1   5   4    1.20    6.73   0
  -1  -5  -4   -1.22    4.41   0
  -1  -5  -4    7.42    6.56   0
   2   5   4   37.67    4.95   0
  -2  -5  -4   36.76    5.14   0
   2   5   4   34.42    6.93   0
  -2  -5  -4   30.84    4.59   0
   3   5   4   27.02    6.88   0
  -3  -5  -4   40.53    5.27   0
   3   5   4   25.43    5.70   0
  -3  -5  -4   34.98    7.71   0
   4   5   4   14.18    4.86   0
  -4  -5  -4    6.17    5.10   0
   4   5   4   14.72    7.26   0
  -4  -5  -4   16.77    7.26   0
   5   5   4    8.26    7.69   0
  -5  -5  -4    5.40    5.50   0
   5   5   4    1.99    9.75   0
  -5  -5  -4    2.03    7.47   0
   6   5   4    3.02    7.61   0
  -6  -5  -4   14.89    5.44   0
   7   5   4    2.02    6.07   0
  -7  -5  -4    2.68    5.90   0
  -7   6   4    7.33    8.05   0
   7  -6  -4    7.08    9.55   0
  -6   6   4    5.88    7.44   0
   6  -6  -4    3.07    7.53   0
   5  -6  -4   28.77    5.24   0
  -5   6   4   14.01    7.51   0
   4  -6  -4   15.84    7.08   0
  -4   6   4    5.18    7.16   0
  -3   6   4   12.65    6.70   0
   3  -6  -4   26.61    7.10   0
  -2   6   4  150.89    7.64   0
   2  -6  -4  146.84    6.25   0
   2  -6  -4  149.51   17.32   0
   2  -6  -4  163.51   14.57   0
   1  -6  -4  101.80    8.44   0
  -1   6   4   86.99    7.10   0
   1  -6  -4   84.83    5.26   0
   1  -6  -4   93.72    9.09   0
   0  -6  -4   19.90    5.23   0
   0  -6  -4   21.14    4.96   0
   0   6   4   15.10    6.85   0
   0  -6  -4   14.63    4.74   0
   1   6   4   22.57    6.69   0
   1   6   4   23.16    5.06   0
  -1  -6  -4   13.93    6.40   0
  -1  -6  -4   16.87    5.03   0
   2   6   4   33.86    5.48   0
  -2  -6  -4   46.38    5.54   0
   2   6   4   39.17    5.31   0
  -2  -6  -4   36.71    5.11   0
  -3  -6  -4    4.36    4.73   0
   3   6   4   -3.80    5.44   0
   3   6   4   -0.39    4.90   0
  -3  -6  -4    4.56    5.39   0
   4   6   4   41.98    5.41   0
   4   6   4   48.98    8.01   0
  -4  -6  -4   49.36    7.18   0
  -4  -6  -4   48.24    8.13   0
   5   6   4   10.64    5.46   0
   5   6   4    1.75    8.33   0
  -5  -6  -4    8.24    5.40   0
  -5  -6  -4    3.01    8.00   0
   6   6   4    6.88    8.15   0
  -6  -6  -4   -0.56    5.72   0
  -7   7   4   -1.57    6.25   0
   7  -7  -4    9.04    8.70   0
  -6   7   4   20.57    8.24   0
   6  -7  -4   21.69    8.27   0
  -5   7   4   39.71    7.99   0
   5  -7  -4   34.08    5.92   0
   4  -7  -4   39.37    5.75   0
  -4   7   4   55.77    7.10   0
  -3   7   4  171.69    6.77   0
   3  -7  -4  199.66    6.87   0
   2  -7  -4   85.78   15.88   0
  -2   7   4   75.81    5.16   0
   2  -7  -4   59.23    5.27   0
   2  -7  -4   79.07   10.48   0
  -1   7   4    5.36    7.05   0
   1  -7  -4    4.50    6.91   0
   1  -7  -4    6.13    5.10   0
   1  -7  -4   -0.95    8.08   0
   0   7   4   15.94    6.67   0
   0  -7  -4   14.83    5.76   0
   0  -7  -4   22.20    6.69   0
   0  -7  -4   17.99    6.94   0
  -1  -7  -4  139.35    7.77   0
  -1  -7  -4  122.97    7.57   0
  -1  -7  -4  133.82    8.02   0
   1   7   4  142.27    8.03   0
   2   7   4   18.23    5.29   0
  -2  -7  -4   34.14    6.90   0
   2   7   4   22.08    6.82   0
  -2  -7  -4   32.34    6.90   0
   3   7   4   16.19    7.03   0
  -3  -7  -4   12.04    7.24   0
  -3  -7  -4   11.44    5.40   0
   3   7   4   11.96    5.14   0
   4   7   4   21.00    5.67   0
  -4  -7  -4   16.23    5.72   0
   4   7   4   15.45    8.02   0
  -4  -7  -4   22.04    7.71   0
   5   7   4   -4.94    7.83   0
  -5  -7  -4    7.08    7.77   0
   5   7   4    8.32    8.55   0
  -5  -7  -4    5.66    8.47   0
  -6  -7  -4    5.06   11.72   0
   6   7   4   -2.22    8.57   0
  -6  -7  -4    3.81    8.52   0
  -6   8   4    9.72    6.21   0
   6  -8  -4  -12.66    8.74   0
  -5   8   4   10.59    7.49   0
   5  -8  -4    5.57    5.80   0
  -4   8   4    7.65    7.78   0
   4  -8  -4   -2.96    7.60   0
   3  -8  -4    9.60    4.87   0
  -3   8   4   15.00    5.25   0
  -2   8   4   37.72    7.31   0
   2  -8  -4   35.28   12.56   0
   2  -8  -4   28.94    9.76   0
   2  -8  -4   28.20    5.29   0
  -1   8   4  116.02    6.06   0
   1  -8  -4  123.74    9.94   0
   1  -8  -4  131.72    6.12   0
   1  -8  -4  121.23    9.16   0
   0  -8  -4   76.42    8.39   0
   0   8   4   67.05    5.85   0
   0  -8  -4   81.38    7.88   0
   0  -8  -4   65.34    7.35   0
   1   8   4   33.01    5.41   0
  -1  -8  -4   43.81    7.16   0
  -1  -8  -4   33.35    5.22   0
  -1  -8  -4   38.34    7.43   0
  -2  -8  -4   19.93    7.51   0
  -2  -8  -4    9.96    5.22   0
   2   8   4    5.82    5.42   0
  -2  -8  -4   17.19    7.20   0
   3   8   4   21.60    7.27   0
  -3  -8  -4   13.28    7.32   0
  -3  -8  -4   21.76    7.39   0
   4   8   4   -0.41    8.49   0
  -4  -8  -4    4.91    7.81   0
  -4  -8  -4   11.13    5.62   0
   5   8   4    6.39    9.88   0
  -5  -8  -4   -0.26    5.61   0
  -5  -8  -4    1.18    8.42   0
  -5   9   4    1.34    5.83   0
   5  -9  -4   22.09    8.60   0
  -4   9   4    9.67    7.84   0
   4  -9  -4    7.03    5.37   0
  -3   9   4    6.82    5.66   0
   3  -9  -4   15.90    5.38   0
  -2   9   4   52.40    7.44   0
   2  -9  -4   46.90   11.97   0
   2  -9  -4   60.34   10.18   0
   2  -9  -4   57.69    6.23   0
   1  -9  -4   10.26    8.79   0
  -1   9   4    9.20    5.34   0
   1  -9  -4    2.94    8.11   0
   1  -9  -4    6.85    7.18   0
   0  -9  -4   15.69    7.57   0
   0  -9  -4   16.42    8.08   0
   0   9   4   17.11    5.33   0
   0  -9  -4   17.44    5.25   0
   1   9   4   -0.55    5.28   0
  -1  -9  -4    1.42    7.06   0
  -1  -9  -4    5.28    7.47   0
  -1  -9  -4    8.03    7.36   0
   2   9   4    8.19    5.55   0
  -2  -9  -4   13.30    7.34   0
  -2  -9  -4    1.49    7.79   0
  -2  -9  -4    7.17    5.56   0
  -3  -9  -4   -5.52    8.25   0
  -3  -9  -4    7.10    5.19   0
   3   9   4   -6.31    6.88   0
  -3  -9  -4    7.70    5.63   0
   4   9   4   -0.50    7.92   0
  -4  -9  -4    8.64    8.27   0
  -4  -9  -4   13.53    8.04   0
  -4  -9  -4    1.67    8.26   0
  -5  -9  -4    6.71    8.23   0
  -5  -9  -4   -1.75    8.08   0
  -5  -9  -4    4.06    9.22   0
   4 -10  -4   -0.84    8.10   0
  -4  10   4   11.69    6.09   0
  -3  10   4   29.00    6.10   0
   3 -10  -4   24.81    8.64   0
  -2  10   4    9.77    7.64   0
   2 -10  -4    9.98   12.03   0
   2 -10  -4    9.83   10.53   0
   2 -10  -4   12.83    5.57   0
   1 -10  -4   12.80    8.97   0
  -1  10   4   10.47    5.27   0
   1 -10  -4   15.25   10.24   0
   1 -10  -4   19.07    7.17   0
   0 -10  -4   27.62    7.96   0
   0  10   4   13.30    5.56   0
   0 -10  -4   25.86    5.55   0
   0 -10  -4   23.00    8.63   0
  -1 -10  -4    9.51    5.54   0
   1  10   4   11.18    7.41   0
  -1 -10  -4   10.53    7.36   0
  -1 -10  -4    6.29    7.41   0
   2  10   4   12.10    7.76   0
  -2 -10  -4   15.91    8.20   0
  -2 -10  -4   -0.41    5.79   0
  -2 -10  -4    7.41    8.18   0
  -3 -10  -4   10.06    8.27   0
  -3 -10  -4   14.57    8.14   0
  -3 -10  -4    2.80    8.56   0
   3  10   4    5.14    6.19   0
  -4 -10  -4    9.32    8.86   0
   4  10   4    2.66    6.27   0
  -4 -10  -4   -2.70    8.60   0
  -4 -10  -4   -0.44    6.22   0
  -3  11   4    7.71    8.37   0
   3 -11  -4   -4.58    5.78   0
   2 -11  -4    2.02   12.03   0
  -2  11   4    1.71    5.57   0
   2 -11  -4    6.37    5.47   0
   2 -11  -4    2.37   10.26   0
   1 -11  -4   29.28    9.86   0
   1 -11  -4   37.28    8.91   0
   1 -11  -4   20.45    7.82   0
  -1  11   4   23.16    5.88   0
   0 -11  -4    3.30    9.01   0
   0  11   4   12.22    8.08   0
   0 -11  -4    4.39    8.39   0
   0 -11  -4    0.96    5.59   0
  -1 -11  -4    0.30    8.67   0
  -1 -11  -4    2.78    8.09   0
  -1 -11  -4   -0.24    7.49   0
   1  11   4    4.97    5.61   0
  -2 -11  -4    5.33    6.01   0
   2  11   4   -0.07    5.99   0
  -2 -11  -4   -2.01    5.58   0
  -2 -11  -4   -3.80    5.89   0
  -1 -14   5   11.26    8.60   0
   0 -14   5   11.31    9.01   0
   0 -14   5    4.33    5.95   0
   0 -14   5    3.95    6.44   0
   1 -14   5   -3.16    6.65   0
   1 -14   5    2.31    9.92   0
   1 -14   5    6.51    6.19   0
  -3 -13   5    6.89    6.07   0
  -3 -13   5    9.63    5.85   0
  -3 -13   5   12.93    6.85   0
  -2 -13   5   18.48    6.60   0
  -2 -13   5   22.42    6.42   0
  -2 -13   5   18.30    8.21   0
  -1 -13   5   39.76    8.73   0
  -1 -13   5   32.12    5.99   0
  -1 -13   5   36.55    8.06   0
   0 -13   5   13.98    8.19   0
   0 -13   5   19.42    6.10   0
   0 -13   5   18.67    6.27   0
   1 -13   5   36.86    6.09   0
   1 -13   5   30.01    8.10   0
   1 -13   5    9.34    6.53   0
   2 -13   5    8.36    6.68   0
   2 -13   5    2.06    5.63   0
   2 -13   5   -2.96    5.47   0
   3 -13   5   10.45   10.18   0
   3 -13   5   18.58    6.24   0
  -3  13  -5    9.59    8.48   0
  -4 -12   5   -3.87    5.97   0
  -4 -12   5    4.64    6.00   0
  -4 -12   5    1.42    6.03   0
  -3 -12   5   -0.96    7.96   0
  -3 -12   5   10.25    8.19   0
  -3 -12   5   15.81    7.97   0
  -2 -12   5    2.19    5.23   0
  -2 -12   5    6.13    5.76   0
  -2 -12   5    4.40    7.49   0
  -1 -12   5   10.27    5.13   0
  -1 -12   5   11.01    7.77   0
  -1 -12   5   21.08    8.43   0
   0 -12   5  100.91    6.84   0
   0 -12   5   95.55    6.08   0
   0 -12   5   91.11    7.05   0
   1 -12   5   25.76    5.59   0
   1 -12   5   44.62    8.86   0
   2 -12   5   80.53    7.50   0
   2 -12   5   70.80    7.86   0
  -2  12  -5   57.36    6.22   0
   3 -12   5   31.10    9.98   0
   3 -12   5   11.93    5.85   0
  -3  12  -5   29.08    5.92   0
   4 -12   5    8.14   11.58   0
  -4  12  -5   12.94    7.58   0
   4 -12   5    7.49    8.30   0
  -5 -11   5   20.18    8.01   0
  -5 -11   5   -6.33    6.04   0
  -5 -11   5    4.74    8.57   0
  -4 -11   5    8.83    5.94   0
  -4 -11   5    5.84    7.48   0
  -4 -11   5    2.65    8.18   0
  -3 -11   5   57.05    6.16   0
  -3 -11   5   44.80    5.84   0
  -3 -11   5   40.68    8.42   0
  -2 -11   5  102.86    8.23   0
  -2 -11   5  104.52    8.65   0
  -2 -11   5   89.18    5.96   0
  -1 -11   5  116.40    7.84   0
  -1 -11   5  110.75    8.17   0
  -1 -11   5  100.45    5.81   0
   0 -11   5   98.61    6.07   0
   0 -11   5  102.55    8.75   0
   1 -11   5   33.39    5.40   0
   1 -11   5   45.69    8.61   0
  -1  11  -5   44.93    7.98   0
   2 -11   5   51.84    9.18   0
   2 -11   5   46.32    5.29   0
  -2  11  -5   44.92    7.74   0
   3 -11   5  -11.85    9.27   0
   3 -11   5    2.42    4.91   0
  -3  11  -5   -2.93    7.42   0
   4 -11   5    0.34    9.99   0
   4 -11   5    5.57    5.82   0
  -4  11  -5    7.21    7.51   0
   5 -11   5    9.12   10.39   0
  -5  11  -5    1.75    8.25   0
   5 -11   5   -2.00    6.33   0
  -6 -10   5    1.53    6.31   0
  -6 -10   5    8.73    6.41   0
  -6 -10   5    4.92    8.76   0
  -5 -10   5   10.69    5.68   0
  -5 -10   5   14.66    5.75   0
  -5 -10   5   11.99    8.71   0
  -4 -10   5   36.80    5.33   0
  -4 -10   5   34.90    5.99   0
  -4 -10   5   33.19    5.91   0
  -3 -10   5   59.73    7.59   0
  -3 -10   5   52.59    8.03   0
  -3 -10   5   60.45    8.40   0
  -2 -10   5  100.03    7.67   0
  -2 -10   5   83.99    6.20   0
  -2 -10   5   89.79    5.62   0
  -1 -10   5  152.01    6.51   0
  -1 -10   5  152.75    6.69   0
  -1 -10   5  162.40    6.54   0
   0 -10   5  127.57    7.93   0
   0  10  -5  130.89    6.52   0
   0 -10   5  146.04    9.20   0
   1 -10   5  275.01    7.92   0
  -1  10  -5  279.74    8.80   0
   1 -10   5  261.66    8.71   0
   2 -10   5   51.57    9.50   0
   2 -10   5   46.70    5.42   0
  -2  10  -5   59.81    7.69   0
   3 -10   5  121.27    8.15   0
  -3  10  -5  117.36    6.40   0
   3 -10   5  115.88    7.36   0
   4 -10   5   47.41    7.35   0
  -4  10  -5   57.99    7.55   0
   4 -10   5   68.98    6.02   0
   5 -10   5    3.43    6.91   0
   5 -10   5   -4.96    7.34   0
  -5  10  -5    3.15    5.94   0
  -6  10  -5   -1.50    8.32   0
   6 -10   5   -4.11    6.45   0
   6 -10   5    1.04   10.41   0
  -6  -9   5    3.65    5.62   0
  -6  -9   5   -0.93    5.94   0
  -6  -9   5    3.88    5.85   0
  -5  -9   5    8.33    5.37   0
  -5  -9   5    6.26    7.38   0
  -5  -9   5   -1.00    7.95   0
  -4  -9   5   45.54    7.94   0
  -4  -9   5   28.13    7.36   0
  -4  -9   5   23.95    5.76   0
  -3  -9   5    8.56    5.52   0
  -3  -9   5   17.71    4.98   0
  -3  -9   5    9.91    7.22   0
  -2  -9   5   78.41    5.94   0
  -2  -9   5   73.51    5.90   0
  -2  -9   5   73.74    5.96   0
  -1  -9   5  234.49    8.95   0
  -1  -9   5  212.69    6.47   0
   0  -9   5    7.86    7.05   0
   0   9  -5    9.61    7.14   0
   0  -9   5    9.60    5.47   0
   1  -9   5   11.61    4.56   0
   1  -9   5    8.81    5.61   0
  -1   9  -5   15.08    5.06   0
  -2   9  -5   99.11    6.28   0
   2  -9   5   99.60    5.81   0
   2  -9   5  106.32    6.36   0
   3  -9   5   33.58    5.94   0
   3  -9   5   33.48    5.41   0
  -3   9  -5   31.88    5.15   0
   4  -9   5   14.99    8.30   0
   4  -9   5    9.93    5.52   0
  -4   9  -5    8.92    4.76   0
   5  -9   5    5.57    7.76   0
  -5   9  -5    8.94    7.96   0
   5  -9   5   10.36    8.61   0
  -6   9  -5   -0.02    5.52   0
   6  -9   5   10.24    8.89   0
   6  -9   5    1.65    6.41   0
  -7   9  -5    4.93    5.95   0
  -7  -8   5    6.52    9.17   0
  -7  -8   5    1.95    8.49   0
  -7  -8   5    8.59    9.56   0
  -7  -8   5    3.47    9.23   0
  -6  -8   5    4.65    5.69   0
  -6  -8   5    6.07    8.37   0
  -6  -8   5    1.75    7.59   0
  -5  -8   5   33.08    5.66   0
  -5  -8   5   36.22    7.44   0
  -5  -8   5   27.69    8.10   0
  -4  -8   5   91.46    6.03   0
  -4  -8   5   92.16    6.15   0
  -4  -8   5   88.53    5.77   0
  -3  -8   5  308.27    7.63   0
  -3  -8   5  293.93    8.60   0
  -3  -8   5  295.65    9.11   0
  -2  -8   5  389.52    7.90   0
  -2  -8   5  368.86    9.34   0
  -2  -8   5  373.77    8.46   0
  -1  -8   5  349.73    8.07   0
  -1  -8   5  322.89    8.91   0
   1   8  -5  365.05    7.80   0
   0  -8   5  957.16   10.93   0
   0   8  -5 1058.66   12.45   0
   0  -8   5 1061.35   12.53   0
   1  -8   5  296.01    9.80   0
  -1   8  -5  293.03    7.71   0
   1  -8   5  280.49    7.14   0
   2  -8   5  173.60    9.22   0
  -2   8  -5  153.60    6.45   0
   2  -8   5  157.32    7.77   0
  -3   8  -5   12.05    6.36   0
   3  -8   5    6.29    5.58   0
   3  -8   5    5.62    4.39   0
  -4   8  -5   13.18    5.02   0
   4  -8   5   13.59    4.85   0
   4  -8   5   20.91    8.21   0
  -5   8  -5    9.70    7.23   0
   5  -8   5    6.98    7.62   0
   5  -8   5    9.58    8.27   0
  -6   8  -5   -0.37    5.39   0
   6  -8   5   -0.56    8.31   0
   6  -8   5   -1.28    6.06   0
  -7   8  -5    2.55    5.60   0
   7  -8   5    2.80    6.74   0
   7  -8   5   -6.05    9.21   0
  -7  -7   5    3.54    8.49   0
  -7  -7   5    2.70    6.44   0
  -7  -7   5   17.51    8.40   0
  -7  -7   5    1.60    8.47   0
  -6  -7   5    5.50    5.10   0
  -6  -7   5   12.11    8.29   0
  -6  -7   5   20.09    8.42   0
  -6  -7   5   17.01    8.49   0
  -5  -7   5   36.01    7.48   0
  -5  -7   5   39.67    5.69   0
  -5  -7   5   20.01    5.33   0
  -4  -7   5   48.47    7.41   0
  -4  -7   5   37.01    5.59   0
  -4  -7   5   38.83    6.57   0
  -3  -7   5  131.42    6.71   0
  -3  -7   5  117.44    5.86   0
  -3  -7   5  138.91    6.33   0
  -2  -7   5  350.82    7.99   0
  -2  -7   5  323.53    8.89   0
  -2  -7   5  354.31    7.99   0
  -1  -7   5  480.15   10.26   0
  -1  -7   5  468.14    8.34   0
   1   7  -5  505.94    8.95   0
   0   7  -5  447.73    8.48   0
   0  -7   5  432.80    8.07   0
   0  -7   5  449.69   10.63   0
   1  -7   5  408.15    9.28   0
  -1   7  -5  404.70   10.33   0
   1  -7   5  363.68    8.85   0
   2  -7   5  237.39    7.58   0
   2  -7   5  267.62    8.57   0
  -2   7  -5  289.49    7.48   0
   3  -7   5  148.59    6.56   0
   3  -7   5  166.67    7.35   0
  -3   7  -5  175.73    8.12   0
   4  -7   5   89.62    5.99   0
   4  -7   5   96.88    6.19   0
  -4   7  -5   78.03    5.56   0
   5  -7   5    5.12    7.31   0
   5  -7   5   12.54    7.65   0
  -5   7  -5    0.12    6.78   0
   6  -7   5    5.62    8.21   0
   6  -7   5   14.62    8.56   0
  -6   7  -5    4.58    7.44   0
   7  -7   5    0.07    8.50   0
  -7   7  -5   -0.75    7.96   0
   7  -7   5   -4.64   11.81   0
  -7  -6   5    9.10    9.10   0
  -7  -6   5   10.45    5.70   0
  -7  -6   5   10.32    8.91   0
  -7  -6   5    9.82   10.78   0
  -6  -6   5   11.89    7.39   0
  -6  -6   5   16.44    5.86   0
  -6  -6   5   13.51    7.94   0
  -6  -6   5   12.61    5.50   0
  -5  -6   5    5.13    5.31   0
  -5  -6   5   10.91    5.48   0
  -5  -6   5    3.77    6.75   0
  -4  -6   5   38.68    5.35   0
  -4  -6   5   31.52    5.45   0
  -4  -6   5   28.41    5.15   0
  -3  -6   5  240.89    8.91   0
  -3  -6   5  223.56    7.99   0
  -3  -6   5  246.25    7.27   0
   2   6  -5  568.32    9.36   0
  -2  -6   5  531.30    9.50   0
  -2  -6   5  594.01   11.02   0
  -1  -6   5  622.81    9.97   0
  -1  -6   5  614.52    9.29   0
   1   6  -5  619.05    9.87   0
   0   6  -5  367.26   10.24   0
   0  -6   5  337.96    7.57   0
   0  -6   5  371.44    8.93   0
   1  -6   5 1045.49   12.32   0
  -1   6  -5 1150.66   14.46   0
   1  -6   5 1133.04   14.69   0
  -2   6  -5   47.86    5.65   0
   2  -6   5   41.68    6.09   0
   2  -6   5   49.99    7.06   0
   3  -6   5    5.40    6.86   0
   3  -6   5    9.07    6.26   0
  -3   6  -5   14.44    6.83   0
   4  -6   5   19.22    7.15   0
  -4   6  -5   11.19    4.52   0
   4  -6   5    2.47    7.08   0
   5  -6   5    1.08    7.56   0
  -5   6  -5    1.61    6.91   0
   5  -6   5    0.44    7.22   0
   6  -6   5   10.12    8.17   0
   6  -6   5   12.46    5.89   0
  -6   6  -5    9.87    7.38   0
  -7   6  -5    1.14    7.57   0
   7  -6   5   -4.33    8.47   0
   7  -6   5    1.57   10.66   0
  -8   6  -5    8.68    6.41   0
  -8  -5   5    3.58    6.58   0
  -8  -5   5    1.84    9.29   0
  -7  -5   5    5.83   10.05   0
  -7  -5   5    8.49    5.67   0
  -7  -5   5    4.28    5.81   0
  -7  -5   5    6.83   10.42   0
  -6  -5   5    0.79    7.37   0
  -6  -5   5    1.54    7.48   0
  -6  -5   5    1.85    5.34   0
  -6  -5   5    3.95    7.31   0
  -5  -5   5   15.67    4.85   0
  -5  -5   5   18.34    7.83   0
  -5  -5   5   23.62    6.89   0
  -5  -5   5   25.77    7.71   0
  -4  -5   5   54.09    5.82   0
  -4  -5   5   49.36    5.86   0
  -4  -5   5   55.99    6.67   0
  -3  -5   5  389.75   10.22   0
  -3  -5   5  412.97   10.53   0
  -3  -5   5  380.18    9.15   0
   2   5  -5  220.03    8.90   0
  -2  -5   5  152.45    8.60   0
  -2  -5   5  146.37    7.72   0
  -1  -5   5   98.33    5.97   0
   1   5  -5   98.06    7.69   0
  -1  -5   5   86.79    5.65   0
   0  -5   5  861.35   12.23   0
   0   5  -5  932.36   13.06   0
   0  -5   5  839.95   13.11   0
  -1   5  -5  389.44    8.78   0
   1  -5   5  401.20    9.54   0
   1  -5   5  379.86   10.20   0
   2  -5   5  490.84    9.40   0
   2  -5   5  529.54   11.16   0
  -2   5  -5  483.61   10.61   0
   3  -5   5  482.14    9.71   0
   3  -5   5  497.30   10.50   0
  -3   5  -5  474.03    8.92   0
  -4   5  -5   54.83    5.32   0
   4  -5   5   52.30    7.47   0
   4  -5   5   63.89    5.75   0
   5  -5   5   46.50    7.40   0
  -5   5  -5   40.04    6.92   0
   5  -5   5   31.86    8.05   0
  -6   5  -5   21.43    7.75   0
   6  -5   5   25.75    5.71   0
   6  -5   5   23.21    8.77   0
   7  -5   5    5.29    8.56   0
  -7   5  -5   -2.72    7.42   0
   8  -5   5    6.05    9.33   0
  -8   5  -5    8.54    8.69   0
  -8  -4   5    7.57    8.82   0
  -8  -4   5   -6.00    9.35   0
  -7  -4   5    5.67   10.25   0
  -7  -4   5   17.97    8.39   0
  -7  -4   5    8.27    5.45   0
  -7  -4   5    4.83    7.80   0
  -6  -4   5   34.24    7.85   0
  -6  -4   5   24.35    7.16   0
  -6  -4   5   26.82    5.67   0
  -6  -4   5   25.50    5.97   0
  -5  -4   5  262.54    9.21   0
  -5  -4   5  279.90    8.51   0
  -5  -4   5  331.20    8.76   0
  -5  -4   5  233.35    7.21   0
  -4  -4   5  514.68   10.92   0
  -4  -4   5  489.98   10.27   0
  -3  -4   5   67.60    7.76   0
  -3  -4   5   83.45    8.16   0
   2   4  -5  852.66   12.54   0
  -2  -4   5  876.61   13.08   0
  -1  -4   5 2106.75   18.70   0
   1   4  -5 2251.00   20.34   0
   0   4  -5  786.29   11.78   0
   0  -4   5  813.22   12.19   0
  -1   4  -5   63.41    7.97   0
   1  -4   5   74.48    6.03   0
   2  -4   5  732.73   12.07   0
  -2   4  -5  693.46   11.54   0
   2  -4   5  703.32   12.04   0
  -3   4  -5   36.08    7.31   0
   3  -4   5   36.18    4.55   0
   3  -4   5   40.34    5.54   0
  -4   4  -5   14.84    4.80   0
   4  -4   5   18.75    6.96   0
   4  -4   5   15.89    6.72   0
   5  -4   5   11.18    7.49   0
  -5   4  -5   10.06    6.70   0
   5  -4   5    0.08    7.18   0
   6  -4   5    2.54   11.21   0
   6  -4   5    0.13   10.16   0
   6  -4   5    2.81    5.48   0
  -6   4  -5   -7.67    6.88   0
  -7   4  -5    3.75    5.32   0
   7  -4   5    6.96    6.04   0
   8  -4   5    8.08    9.05   0
  -8   4  -5    0.23    8.48   0
  -8  -3   5    4.35    8.62   0
  -8  -3   5    2.78    8.54   0
  -7  -3   5   31.61    8.06   0
  -7  -3   5    7.70    5.54   0
  -7  -3   5   19.79    8.74   0
  -7  -3   5   19.70    8.19   0
  -6  -3   5    4.97    7.23   0
  -6  -3   5   18.21    5.97   0
  -6  -3   5   19.23    7.20   0
  -5  -3   5   11.08    4.77   0
  -5  -3   5    7.46    6.42   0
  -5  -3   5    7.61    4.82   0
  -4  -3   5  107.83    6.89   0
  -4  -3   5  116.50    7.46   0
  -4  -3   5  135.79    6.58   0
  -3  -3   5  890.14   11.86   0
  -3  -3   5 1044.96   14.78   0
  -3  -3   5 1012.71   14.32   0
  -2  -3   5 1184.78   14.67   0
   2   3  -5 1310.98   16.62   0
  -1  -3   5  838.39   14.04   0
   1   3  -5  854.39   14.44   0
   0   3  -5 1834.28   18.07   0
   0  -3   5 1787.44   18.22   0
   1  -3   5 1407.10   15.32   0
  -1   3  -5 1437.52   15.44   0
   2  -3   5  265.62    9.42   0
  -2   3  -5  239.34    9.08   0
  -3   3  -5  110.47    6.33   0
   3  -3   5   98.01    7.25   0
   3  -3   5  121.21    7.94   0
  -4   3  -5   45.67    5.29   0
   4  -3   5   45.16    7.37   0
   4  -3   5   39.77    7.13   0
   5  -3   5   16.19    8.04   0
  -5   3  -5   18.90    6.98   0
   5  -3   5   20.79    7.48   0
   5  -3   5   15.56    9.05   0
  -6   3  -5    8.00    6.91   0
   6  -3   5   11.41    7.52   0
  -7   3  -5    5.63    7.57   0
   7  -3   5    2.80    6.16   0
  -8   3  -5   13.78    8.54   0
   8  -3   5   -1.96    6.02   0
  -8  -2   5    0.98   15.23   0
  -8  -2   5    0.36   15.89   0
  -8  -2   5   -0.67    5.51   0
  -8  -2   5   -1.61    7.99   0
  -7  -2   5    8.01    7.87   0
  -7  -2   5    6.34    5.38   0
  -7  -2   5   10.20    9.80   0
  -6  -2   5   12.59    5.25   0
  -6  -2   5   10.91    7.54   0
  -6  -2   5    9.61    7.01   0
  -5  -2   5   45.30    7.17   0
  -5  -2   5   47.90    5.96   0
  -5  -2   5   43.08    5.73   0
  -4  -2   5  215.47    8.91   0
  -4  -2   5  206.52    8.42   0
  -4  -2   5  183.60    6.70   0
  -3  -2   5  249.72    8.59   0
  -3  -2   5  287.30   10.08   0
  -3  -2   5  246.44    8.14   0
  -2  -2   5   25.08    6.20   0
   2   2  -5   11.98    5.17   0
  -2  -2   5   20.02    6.45   0
   1   2  -5 1107.40   16.25   0
  -1  -2   5 1136.00   16.34   0
   0  -2   5  369.04    9.71   0
   0   2  -5  352.27    9.67   0
   1  -2   5    8.58    4.80   0
  -1   2  -5   13.12    5.45   0
  -2   2  -5   19.09    6.89   0
   2  -2   5   12.53    6.71   0
   3  -2   5  400.33   10.83   0
  -3   2  -5  442.34   10.19   0
   3  -2   5  440.29    9.01   0
  -4   2  -5    9.36    4.98   0
   4  -2   5   10.12    9.11   0
   4  -2   5   12.80    6.83   0
   4  -2   5   11.25    5.02   0
  -5   2  -5   -1.13    4.75   0
   5  -2   5   -1.63    5.07   0
   5  -2   5    1.37   14.44   0
   5  -2   5    0.74   12.79   0
  -6   2  -5    6.88    7.05   0
   6  -2   5    3.79    7.66   0
   7  -2   5   -1.92    5.59   0
  -7   2  -5    9.68    7.87   0
  -8   2  -5    1.94    8.17   0
   8  -2   5   20.30    8.61   0
  -8  -1   5    5.93   12.06   0
  -8  -1   5    8.11   12.90   0
  -8  -1   5    2.09    8.88   0
  -8  -1   5   15.08    9.35   0
  -7  -1   5    2.39    7.84   0
  -7  -1   5    0.95    5.29   0
  -7  -1   5    4.00    7.32   0
  -6  -1   5   65.57    6.15   0
  -6  -1   5   75.59    7.88   0
  -6  -1   5   66.31    8.46   0
  -5  -1   5  182.92    9.12   0
  -5  -1   5  177.08    9.31   0
  -5  -1   5  180.01    8.94   0
  -4  -1   5   37.79    6.98   0
  -4  -1   5   34.48    6.95   0
  -4  -1   5   36.80    5.99   0
  -3  -1   5  298.58   10.65   0
  -3  -1   5  297.02    9.95   0
  -3  -1   5  276.55    7.78   0
  -2  -1   5 2574.06   24.78   0
   2   1  -5 2798.81   27.67   0
  -2  -1   5 2542.88   20.11   0
  -1  -1   5 1811.89   17.82   0
   1   1  -5 1912.94   22.08   0
  -1  -1   5 1912.23   20.76   0
   0  -1   5  599.25   10.99   0
   0  -1   5  649.98   13.19   0
   0   1  -5  583.77   13.46   0
   1  -1   5 5446.59   31.50   0
  -1   1  -5 5282.50   29.99   0
   1  -1   5 5319.07   29.86   0
   2  -1   5 1565.78   17.76   0
  -2   1  -5 1847.20   17.60   0
   2  -1   5 1933.40   16.59   0
  -3   1  -5    6.57    4.88   0
   3  -1   5    6.03    6.35   0
   3  -1   5    5.76    6.15   0
  -4   1  -5   14.10    6.42   0
   4  -1   5   11.39    9.06   0
   4  -1   5    7.69    4.66   0
   4  -1   5   10.49    8.77   0
  -5   1  -5    4.31    6.86   0
   5  -1   5   -3.03    4.91   0
  -6   1  -5   17.33    7.04   0
   6  -1   5   10.18    5.29   0
  -7   1  -5    0.32    7.43   0
   7  -1   5    3.92    7.72   0
   8  -1   5   10.99    5.58   0
  -8   1  -5   -0.15    8.47   0
  -8   0   5    6.39   11.26   0
  -8   0   5    0.59    8.54   0
  -8   0   5    2.33    7.86   0
  -7   0   5    3.60    7.74   0
  -7   0   5    2.74    7.94   0
  -7   0   5   -1.38    7.81   0
  -6   0   5   30.43    7.98   0
  -6   0   5   29.48    7.70   0
  -6   0   5   28.65    7.35   0
  -5   0   5    2.49    6.98   0
  -5   0   5    3.12    6.81   0
  -5   0   5   -2.13    5.00   0
  -4   0   5  105.48    8.17   0
  -4   0   5  100.97    8.58   0
  -4   0   5   97.86    6.93   0
   3   0  -5  392.39    8.64   0
  -3   0   5  390.90   12.95   0
  -3   0   5  418.29   13.11   0
  -3   0   5  386.53    8.75   0
   2   0  -5  772.41   11.23   0
  -2   0   5  719.89   16.24   0
   2   0  -5  796.08   18.52   0
  -2   0   5  757.43   11.16   0
   1   0  -5  217.91    8.45   0
  -1   0   5  247.90   10.03   0
  -1   0   5  230.79    7.48   0
   1   0  -5  236.60   10.66   0
   0   0  -5 1808.47   18.21   0
   0   0   5 1788.49   17.88   0
   0   0  -5 1849.01   19.82   0
   0   0   5 1985.24   20.38   0
  -1   0  -5  419.98   10.72   0
  -1   0  -5  424.31   10.94   0
   1   0   5  421.34    9.63   0
   1   0   5  410.25    9.60   0
  -2   0  -5  271.45    9.38   0
   2   0   5  266.97    9.14   0
   2   0   5  285.64    8.93   0
   3   0   5   67.40    6.67   0
   3   0   5   64.49    7.70   0
  -3   0  -5   67.07    6.80   0
   4   0   5  134.11    5.75   0
   4   0   5  137.71   11.60   0
  -4   0  -5  131.63    5.72   0
   5   0   5   94.85    7.32   0
  -5   0  -5   78.91    7.35   0
   6   0   5    3.33    4.91   0
  -6   0  -5   11.45    7.09   0
  -7   0  -5   -0.49    7.77   0
   7   0   5    8.22    7.93   0
  -8   0  -5    1.37    8.09   0
   8   0   5    4.09    6.06   0
  -8   1   5    4.88    8.97   0
  -8   1   5    3.16    8.55   0
  -8   1   5    0.84   11.33   0
  -7   1   5   20.54    8.07   0
  -7   1   5   20.40    8.38   0
  -7   1   5   10.61    7.91   0
  -6   1   5   -1.43    6.78   0
  -6   1   5    5.45    7.55   0
  -6   1   5   -0.14    5.24   0
   5  -1  -5  104.31    6.28   0
  -5   1   5  103.95    8.40   0
  -5   1   5  113.62    8.95   0
  -5   1   5  121.51   10.23   0
  -4   1   5  237.58   11.81   0
   4  -1  -5  218.24    8.01   0
  -4   1   5  244.78   11.78   0
  -4   1   5  223.11    7.10   0
   3  -1  -5   64.65    7.08   0
  -3   1   5   70.94   10.14   0
  -3   1   5   70.70    9.94   0
  -3   1   5   59.76    5.49   0
  -2   1   5  167.20   11.46   0
  -2   1   5  168.84    6.59   0
   2  -1  -5  166.16   12.81   0
   2  -1  -5  155.14    6.20   0
  -1   1   5  306.84    7.79   0
   1  -1  -5  278.40   11.75   0
  -1   1   5  278.79   11.20   0
   1  -1  -5  280.78    7.80   0
   0  -1  -5  611.14   13.10   0
   0   1   5  611.64   12.66   0
   0   1   5  623.97   10.78   0
   0  -1  -5  630.90   11.79   0
   1   1   5   36.66    6.49   0
   1   1   5   38.54    5.13   0
  -1  -1  -5   37.89    7.18   0
  -1  -1  -5   33.59    4.99   0
  -2  -1  -5   66.20    5.22   0
  -2  -1  -5   82.74    7.63   0
   2   1   5   63.55    7.06   0
   2   1   5   64.00    5.39   0
  -3  -1  -5  249.08    7.14   0
   3   1   5  242.07    6.85   0
   3   1   5  244.81   10.14   0
   4   1   5   20.68    4.72   0
   4   1   5   22.45    9.00   0
  -4  -1  -5   18.40    4.91   0
   5   1   5    1.90    6.53   0
  -5  -1  -5   10.51    6.61   0
   6   1   5    7.27    7.14   0
  -6  -1  -5   -5.09    7.11   0
   7   1   5   -3.61    5.20   0
  -7  -1  -5   10.69    7.64   0
  -8  -1  -5   -3.95    8.11   0
   8   1   5    5.63    6.60   0
  -8   2   5    1.98    9.46   0
  -8   2   5    3.29   10.69   0
  -8   2   5    1.52    9.85   0
  -7   2   5   -1.47    9.95   0
  -7   2   5    4.14    9.38   0
  -7   2   5    6.21    7.99   0
  -6   2   5   28.30    9.84   0
   6  -2  -5   25.29    7.28   0
  -6   2   5   25.60    9.99   0
  -6   2   5   37.08    7.61   0
   5  -2  -5   22.96    4.99   0
  -5   2   5   22.22   12.04   0
  -5   2   5   24.53   10.75   0
  -5   2   5   24.09    6.53   0
  -4   2   5    7.46    4.43   0
   4  -2  -5   10.30    5.89   0
  -3   2   5  407.06    9.91   0
   3  -2  -5  412.25    8.52   0
  -2   2   5  324.98    8.16   0
   2  -2  -5  313.63    7.85   0
  -1   2   5  710.55   17.41   0
   1  -2  -5  694.39   10.33   0
   1  -2  -5  679.62   17.17   0
  -1   2   5  668.29   11.19   0
   0   2   5   81.69    7.19   0
   0   2   5   83.86    7.47   0
   0  -2  -5   77.66    5.66   0
   0  -2  -5   85.80    7.56   0
   1   2   5  442.56   10.40   0
   1   2   5  510.18   10.52   0
  -1  -2  -5  468.80   10.74   0
  -1  -2  -5  471.27   10.39   0
   2   2   5  229.56    7.48   0
  -2  -2  -5  256.28    7.56   0
   2   2   5  223.30    8.67   0
  -2  -2  -5  223.22    8.51   0
  -3  -2  -5  168.77    8.46   0
   3   2   5  160.03    7.41   0
   3   2   5  165.91    6.31   0
  -3  -2  -5  167.48    7.97   0
  -4  -2  -5   11.29    6.64   0
   4   2   5    6.67    6.59   0
   4   2   5   10.31    6.94   0
  -5  -2  -5    7.84    5.19   0
   5   2   5   32.21    6.98   0
   6   2   5   35.47    7.57   0
  -6  -2  -5   26.95    7.85   0
   7   2   5    5.34    5.66   0
  -7  -2  -5   13.44    8.09   0
   8   2   5    5.77    6.28   0
  -8  -2  -5    3.61    5.96   0
  -8   3   5    2.00    8.48   0
  -7   3   5    1.12    8.34   0
   6  -3  -5    9.94    4.94   0
  -6   3   5    7.64    7.07   0
  -5   3   5    5.40    6.24   0
   5  -3  -5    0.23    6.47   0
  -4   3   5  421.64    9.81   0
   4  -3  -5  433.54   10.15   0
  -3   3   5  741.11   10.73   0
   3  -3  -5  723.84   10.56   0
   2  -3  -5  126.48    7.37   0
  -2   3   5  127.56    6.14   0
   1  -3  -5  830.29   11.69   0
   1  -3  -5  816.85   18.31   0
  -1   3   5  880.37   18.57   0
  -1   3   5  819.06   11.68   0
   0   3   5 1145.36   16.72   0
   0   3   5 1197.29   14.32   0
   0  -3  -5 1247.81   17.07   0
   0  -3  -5 1215.77   13.68   0
   1   3   5  309.73    8.15   0
  -1  -3  -5  310.38    9.79   0
   1   3   5  318.30    9.71   0
  -1  -3  -5  294.08    7.83   0
   2   3   5   20.32    5.18   0
   2   3   5   21.39    6.44   0
  -2  -3  -5   29.51    5.39   0
  -2  -3  -5   24.21    6.37   0
   3   3   5    8.82    6.74   0
  -3  -3  -5    7.92    4.80   0
   3   3   5    6.51    4.50   0
  -3  -3  -5    7.65    6.35   0
  -4  -3  -5    5.28    6.96   0
   4   3   5    4.15    6.80   0
   4   3   5    6.86    7.28   0
  -4  -3  -5    8.61    6.58   0
   5   3   5   54.92    6.97   0
   5   3   5   49.55   10.83   0
  -5  -3  -5   44.13    7.03   0
   6   3   5   -2.50    5.08   0
  -6  -3  -5   -2.70    5.51   0
   7   3   5    7.27    8.22   0
  -7  -3  -5    5.92    6.02   0
  -8   4   5    2.54    6.69   0
   7  -4  -5    0.75    8.21   0
  -7   4   5    2.20    6.31   0
   6  -4  -5   10.06    7.05   0
  -6   4   5    6.05    4.99   0
  -5   4   5   63.91    7.17   0
   5  -4  -5   67.07    5.40   0
  -4   4   5    3.09    7.13   0
   4  -4  -5    4.07    6.22   0
  -3   4   5   10.13    4.66   0
   3  -4  -5    3.81    4.64   0
  -2   4   5  487.12    8.59   0
   2  -4  -5  480.91    9.45   0
  -1   4   5  139.88   11.59   0
  -1   4   5  122.35    5.94   0
   1  -4  -5  137.76    7.12   0
   1  -4  -5  142.60   11.75   0
   0   4   5  379.82   10.45   0
   0   4   5  412.11    9.94   0
   0  -4  -5  392.54   10.66   0
   0  -4  -5  370.78    7.97   0
   1   4   5  117.83    6.10   0
   1   4   5  100.45    7.54   0
  -1  -4  -5  118.03    7.60   0
  -1  -4  -5  105.78    7.69   0
   2   4   5  124.40    6.17   0
   2   4   5  109.00    5.78   0
  -2  -4  -5  131.47    7.74   0
  -2  -4  -5  121.12    7.43   0
   3   4   5  149.06    7.95   0
   3   4   5  128.19    8.46   0
  -3  -4  -5  168.05    7.99   0
  -3  -4  -5  149.62    6.70   0
   4   4   5   21.60    5.08   0
   4   4   5   25.80    7.56   0
  -4  -4  -5   24.35    5.07   0
  -4  -4  -5   21.04    7.26   0
  -5  -4  -5    0.20    8.31   0
   5   4   5   -0.81    5.42   0
  -5  -4  -5    7.28    7.79   0
   5   4   5    0.87    7.80   0
   6   4   5    4.02    5.35   0
  -6  -4  -5   14.58    5.30   0
   7   4   5    5.41    5.88   0
  -7  -4  -5   -0.80    7.98   0
   7  -5  -5    7.09    8.47   0
  -7   5   5    3.70    8.13   0
  -6   5   5    6.43    7.68   0
   6  -5  -5    7.70    7.39   0
  -5   5   5    8.36    7.41   0
   5  -5  -5    3.58    7.36   0
  -4   5   5    6.40    5.18   0
   4  -5  -5   -2.23    4.88   0
  -3   5   5   22.11    6.96   0
   3  -5  -5   32.96    4.87   0
   2  -5  -5   98.65    5.44   0
  -2   5   5   83.72    7.08   0
  -1   5   5  180.30    7.74   0
   1  -5  -5  173.21    6.24   0
   1  -5  -5  197.29   10.09   0
   1  -5  -5  193.62   10.54   0
   0   5   5   59.04    7.29   0
   0  -5  -5   66.38    7.51   0
   0   5   5   50.00    4.80   0
   0  -5  -5   55.32    4.90   0
   1   5   5   80.97    5.51   0
   1   5   5   69.83    6.95   0
  -1  -5  -5   68.61    5.49   0
  -1  -5  -5   60.61    5.44   0
   2   5   5  104.01    6.07   0
   2   5   5  121.31    7.84   0
  -2  -5  -5  112.24    7.85   0
  -2  -5  -5  113.81    7.44   0
   3   5   5    6.47    7.40   0
  -3  -5  -5   12.52    7.44   0
   3   5   5    1.80    6.66   0
  -3  -5  -5   -0.15    4.87   0
   4   5   5   10.76    7.18   0
   4   5   5    3.02    7.46   0
  -4  -5  -5    9.26    6.99   0
  -4  -5  -5    0.02    7.42   0
  -5  -5  -5    1.51    7.62   0
   5   5   5   -5.30    4.97   0
   5   5   5   -4.37   10.25   0
  -5  -5  -5   -5.86    5.14   0
   6   5   5    4.63    5.79   0
  -6  -5  -5    9.83    8.07   0
   7   5   5    0.80    6.02   0
  -7  -5  -5    8.79    6.06   0
   7  -6  -5   -3.58    9.01   0
  -7   6   5   10.36    8.67   0
  -6   6   5    5.94    5.83   0
   6  -6  -5   19.96    8.09   0
  -5   6   5   35.86    5.58   0
   5  -6  -5   29.53    7.97   0
   4  -6  -5   50.88    5.50   0
  -4   6   5   37.86    5.69   0
  -3   6   5  104.42    6.19   0
   3  -6  -5  119.10    6.29   0
  -2   6   5   63.12    5.14   0
   2  -6  -5   48.55    5.41   0
  -1   6   5  205.66    6.77   0
   1  -6  -5  220.91   10.82   0
   1  -6  -5  227.82   10.30   0
   1  -6  -5  222.63    7.07   0
   0  -6  -5   18.69    7.56   0
   0  -6  -5   23.16    6.57   0
   0   6   5   17.42    6.71   0
   1   6   5  237.17    9.44   0
   1   6   5  214.66    7.09   0
  -1  -6  -5  205.62    8.96   0
  -1  -6  -5  206.15    6.69   0
   2   6   5  134.34    7.48   0
   2   6   5  139.95    6.59   0
  -2  -6  -5  150.33    6.53   0
  -2  -6  -5  135.54    7.93   0
  -3  -6  -5    0.69    7.18   0
   3   6   5    0.27    7.05   0
   3   6   5    7.00    7.03   0
  -3  -6  -5   13.19    7.11   0
   4   6   5   10.91    7.13   0
   4   6   5    5.36    7.88   0
  -4  -6  -5   14.59    7.38   0
  -4  -6  -5    5.47    7.60   0
   5   6   5    1.39    7.62   0
   5   6   5   14.94    9.24   0
  -5  -6  -5   13.50    5.72   0
  -5  -6  -5    7.27    8.16   0
   6   6   5    6.34    8.09   0
  -6  -6  -5    0.45    5.62   0
  -6   7   5    7.86    5.98   0
   6  -7  -5   13.84    8.82   0
  -5   7   5    6.86    5.93   0
   5  -7  -5   -1.70    5.90   0
   4  -7  -5   11.83    7.69   0
  -4   7   5   11.38    5.27   0
   3  -7  -5   13.55    7.19   0
  -3   7   5   18.81    7.00   0
   2  -7  -5   54.93   14.81   0
  -2   7   5   54.49    5.56   0
   2  -7  -5   54.03   17.79   0
   2  -7  -5   49.85    5.33   0
   1  -7  -5   13.00    7.78   0
   1  -7  -5    4.64    7.02   0
  -1   7   5   19.89    5.05   0
   1  -7  -5   15.60    7.42   0
   0  -7  -5  126.82    7.76   0
   0   7   5  127.07    6.48   0
   0  -7  -5  140.38    8.76   0
   0  -7  -5  136.19    8.91   0
   1   7   5   32.35    5.45   0
  -1  -7  -5   35.76    6.98   0
  -1  -7  -5   26.79    7.06   0
   2   7   5    9.87    5.69   0
  -2  -7  -5    9.75    6.87   0
  -2  -7  -5    9.56    7.16   0
   2   7   5    4.12    7.14   0
   3   7   5   30.23    5.80   0
   3   7   5   31.48    7.20   0
  -3  -7  -5   34.84    5.85   0
  -3  -7  -5   40.78    5.52   0
   4   7   5    4.62    7.34   0
   4   7   5   12.99    8.23   0
  -4  -7  -5   13.72    5.62   0
  -4  -7  -5   11.87    7.97   0
   5   7   5   -4.80    9.10   0
   5   7   5    2.95    6.01   0
  -5  -7  -5    2.85    8.31   0
  -5  -7  -5    2.63    8.67   0
  -6  -7  -5   -0.45   11.19   0
   6   7   5   -2.54    8.48   0
  -6  -7  -5   13.57    8.71   0
  -6   8   5    4.55    9.16   0
   6  -8  -5    0.70    5.97   0
  -5   8   5    7.96    5.58   0
   5  -8  -5   -2.87    8.24   0
   4  -8  -5    9.69    7.36   0
  -4   8   5    0.94    7.61   0
  -3   8   5   15.52    5.13   0
   3  -8  -5   12.02    5.61   0
   2  -8  -5   49.49   12.82   0
  -2   8   5   49.56    7.70   0
   2  -8  -5   48.45   14.61   0
   2  -8  -5   37.05    7.41   0
  -1   8   5   10.50    4.89   0
   1  -8  -5   13.58    8.08   0
   1  -8  -5    9.09    8.51   0
   1  -8  -5   10.52    4.93   0
   0  -8  -5   30.91    5.82   0
   0   8   5   21.09    7.04   0
   0  -8  -5   30.02    8.33   0
   0  -8  -5   21.50    7.29   0
  -1  -8  -5   -3.67    5.15   0
   1   8   5    8.95    6.60   0
  -1  -8  -5    3.97    6.99   0
  -1  -8  -5    1.07    4.71   0
  -2  -8  -5    6.70    5.68   0
   2   8   5    9.97    7.13   0
  -2  -8  -5   18.17    7.17   0
  -2  -8  -5   13.47    7.39   0
   3   8   5    7.46    7.47   0
  -3  -8  -5   -1.33    5.84   0
  -3  -8  -5   -4.59    7.36   0
   4   8   5  -15.82    6.98   0
   4   8   5   -1.44    8.44   0
  -4  -8  -5    0.34    5.16   0
  -4  -8  -5   -2.42    8.18   0
   5   8   5    4.58    6.02   0
   5   8   5    5.87    9.59   0
  -5  -8  -5    7.00    8.34   0
  -5  -8  -5    4.13    9.34   0
  -5   9   5   -4.90    8.40   0
   5  -9  -5    4.45    5.71   0
  -4   9   5    7.96    8.05   0
   4  -9  -5   14.31    5.70   0
  -3   9   5   24.17    5.40   0
   3  -9  -5   24.29    5.95   0
   2  -9  -5    4.58   11.84   0
   2  -9  -5    6.66   14.87   0
  -2   9   5   13.14    7.56   0
   2  -9  -5    8.43    7.50   0
   1  -9  -5   12.38   10.68   0
  -1   9   5   16.34    5.55   0
   1  -9  -5   15.63    7.68   0
   1  -9  -5   18.69    7.63   0
   0  -9  -5   17.06    8.34   0
   0   9   5    9.85    5.65   0
   0  -9  -5   17.54    7.98   0
   0  -9  -5    8.21    5.41   0
   1   9   5    8.28    7.70   0
  -1  -9  -5   16.72    5.35   0
  -1  -9  -5   15.77    7.63   0
  -1  -9  -5   18.59    7.76   0
   2   9   5    8.62    7.85   0
  -2  -9  -5    5.88    5.86   0
  -2  -9  -5    1.43    5.66   0
  -2  -9  -5    6.27    5.93   0
  -3  -9  -5    1.48    8.21   0
  -3  -9  -5    2.42    7.71   0
   3   9   5    6.64    5.41   0
  -3  -9  -5    5.13    5.83   0
  -4  -9  -5  -10.14    8.22   0
   4   9   5    5.50    9.32   0
  -4  -9  -5   -3.81    5.67   0
  -4  -9  -5    0.53    5.51   0
  -4  10   5   -1.04    6.09   0
   4 -10  -5    6.46    8.58   0
  -3  10   5    5.66    5.82   0
   3 -10  -5   11.64    8.28   0
   2 -10  -5    5.35   15.84   0
   2 -10  -5    4.88   17.35   0
  -2  10   5   -4.67    7.89   0
   2 -10  -5    4.91    5.58   0
   1 -10  -5   18.69    9.62   0
  -1  10   5   21.79    7.78   0
   1 -10  -5   30.48    8.69   0
   1 -10  -5   15.70    5.67   0
   0  10   5   24.14    5.68   0
   0 -10  -5   16.44    8.53   0
   0 -10  -5    6.96    7.77   0
   0 -10  -5   11.43    9.12   0
  -1 -10  -5   27.56    6.68   0
   1  10   5   43.22    7.86   0
  -1 -10  -5   15.94    8.21   0
  -1 -10  -5   18.60    5.61   0
   2  10   5    8.60    8.37   0
  -2 -10  -5    6.59    8.57   0
  -2 -10  -5   -2.81    7.76   0
  -2 -10  -5   -1.24    5.81   0
   3  10   5    1.14    9.02   0
  -3 -10  -5   -1.17    9.26   0
  -3 -10  -5    0.00    8.56   0
  -3 -10  -5    8.89    8.37   0
  -2  11   5   -1.27    8.21   0
   2 -11  -5    2.37    5.77   0
   1 -11  -5    0.73    9.89   0
  -1  11   5   -0.02    6.04   0
   1 -11  -5    2.92    9.12   0
   1 -11  -5   -2.40    6.11   0
   0  11   5    2.18    5.41   0
   0 -11  -5    4.38    9.22   0
   0 -11  -5    2.14    8.55   0
   0 -11  -5   11.86    8.56   0
  -1 -11  -5   -0.40    6.67   0
   1  11   5    0.90    8.28   0
  -1 -11  -5    7.26    6.50   0
  -1 -11  -5   -0.81    5.79   0
  -1 -14   6   -5.67    8.20   0
  -1 -14   6   -1.95    6.80   0
   0 -14   6   -3.83    5.68   0
   0 -14   6    0.62    5.64   0
   0 -14   6   -4.31    6.13   0
   1 -14   6   -4.43    6.26   0
   1 -14   6    7.34    6.96   0
   1 -14   6   -9.63    8.26   0
  -3 -13   6   -2.02    8.73   0
  -3 -13   6   -1.31    6.05   0
  -3 -13   6    4.14    5.81   0
  -2 -13   6   -0.27    8.65   0
  -2 -13   6   -5.84    7.95   0
  -2 -13   6   -0.51    7.95   0
  -1 -13   6   -1.70    5.56   0
  -1 -13   6   -6.95    7.87   0
  -1 -13   6    3.44    8.03   0
   0 -13   6    6.53    7.60   0
   0 -13   6   -6.89    5.53   0
   0 -13   6    1.15    5.70   0
   1 -13   6   -0.82    5.89   0
   1 -13   6    6.45    5.57   0
   1 -13   6   12.22    9.26   0
  -2  13  -6   11.76    8.54   0
   2 -13   6    5.74    9.22   0
   2 -13   6    3.43    7.85   0
  -3  13  -6   -2.56    5.96   0
   3 -13   6    3.06    7.23   0
   3 -13   6   -2.26    5.19   0
  -4 -12   6   -1.77    6.07   0
  -4 -12   6    8.87    8.58   0
  -4 -12   6    1.73    8.72   0
  -3 -12   6   -6.11    5.94   0
  -3 -12   6   -4.38    7.23   0
  -3 -12   6   25.65    8.46   0
  -2 -12   6   15.64    8.03   0
  -2 -12   6   -2.92    7.83   0
  -2 -12   6    8.62    4.87   0
  -1 -12   6   -0.44    5.56   0
  -1 -12   6    2.86    5.27   0
  -1 -12   6   -0.67    4.94   0
   0 -12   6    6.26    7.26   0
   0 -12   6    4.08    5.17   0
   0 -12   6    5.30    8.48   0
   1 -12   6    5.59    5.33   0
  -1  12  -6    6.00    5.30   0
   1 -12   6    3.37    8.26   0
   2 -12   6   16.76    7.38   0
   2 -12   6   15.30    8.98   0
  -2  12  -6   11.03    5.77   0
  -3  12  -6    1.40    6.10   0
   3 -12   6   19.45    9.95   0
   3 -12   6   15.10    7.82   0
   4 -12   6   13.16   11.43   0
   4 -12   6    4.37    5.59   0
  -4  12  -6   -4.99    7.76   0
  -5 -11   6    1.32    6.47   0
  -5 -11   6    3.45    8.09   0
  -5 -11   6   17.07    8.71   0
  -4 -11   6    3.04    5.75   0
  -4 -11   6    6.14    8.19   0
  -4 -11   6   13.00    5.42   0
  -3 -11   6   10.06    7.63   0
  -3 -11   6   -2.87    7.69   0
  -3 -11   6   -4.79    7.22   0
  -2 -11   6   13.76    7.80   0
  -2 -11   6    9.69    5.60   0
  -2 -11   6   -3.57    6.84   0
  -1 -11   6    7.19    7.56   0
  -1 -11   6    4.82    5.46   0
  -1 -11   6    6.41    7.11   0
   0 -11   6   13.27    7.25   0
   0 -11   6    8.14    7.58   0
   0  11  -6    2.35    7.29   0
   1 -11   6   -5.01    7.16   0
   1 -11   6    2.66    5.68   0
  -1  11  -6   -1.51    7.34   0
  -2  11  -6   -2.94    7.61   0
   2 -11   6   -4.86    7.53   0
   2 -11   6    7.04    8.78   0
   3 -11   6    9.43    9.60   0
   3 -11   6    2.07    5.01   0
  -3  11  -6    0.72    7.66   0
   4 -11   6    1.51    9.98   0
  -4  11  -6   -0.12    7.41   0
   4 -11   6   -4.93    6.06   0
   5 -11   6   -0.04    8.58   0
   5 -11   6    0.27   10.31   0
  -5  11  -6    1.77    8.16   0
  -6 -10   6   -3.43    8.83   0
  -6 -10   6   -3.80    6.06   0
  -6 -10   6   11.18    8.50   0
  -5 -10   6    8.60    7.68   0
  -5 -10   6    4.06    8.52   0
  -5 -10   6   17.12    8.45   0
  -4 -10   6    7.14    5.49   0
  -4 -10   6   16.75    8.22   0
  -4 -10   6   19.88    7.78   0
  -3 -10   6    8.44    5.49   0
  -3 -10   6   10.04    5.39   0
  -3 -10   6   10.73    7.05   0
  -2 -10   6   22.69    5.39   0
  -2 -10   6   20.05    7.67   0
  -2 -10   6   18.58    6.71   0
  -1 -10   6   48.92    7.79   0
  -1 -10   6   41.01    6.95   0
   0 -10   6    6.41    4.52   0
   0 -10   6    8.39    5.24   0
   0  10  -6    6.29    5.18   0
   1 -10   6   11.09    8.12   0
  -1  10  -6    4.76    7.24   0
   1 -10   6    3.72    4.64   0
   2 -10   6   -1.89    6.72   0
  -2  10  -6   16.21    7.70   0
   2 -10   6   14.72    8.01   0
   3 -10   6   32.62    9.43   0
   3 -10   6   16.51    5.01   0
  -3  10  -6   20.11    5.67   0
   4 -10   6    2.74    9.37   0
   4 -10   6    9.50    5.71   0
  -4  10  -6    1.76    5.33   0
   5 -10   6    8.08    7.67   0
  -5  10  -6    8.00    7.73   0
   5 -10   6    5.23    9.70   0
   6 -10   6    9.71    9.60   0
   6 -10   6    4.27   10.23   0
  -6  10  -6    6.59    8.39   0
  -6  -9   6   11.40    8.57   0
  -6  -9   6   11.92    8.94   0
  -6  -9   6    2.56    8.36   0
  -5  -9   6    3.41    7.73   0
  -5  -9   6    4.37    5.19   0
  -5  -9   6    6.48    7.66   0
  -4  -9   6    2.63    5.43   0
  -4  -9   6    4.62    7.06   0
  -4  -9   6    5.77    5.73   0
  -3  -9   6   41.40    5.41   0
  -3  -9   6   35.20    5.24   0
  -3  -9   6   43.43    5.53   0
  -2  -9   6   -0.57    5.05   0
  -2  -9   6    3.52    5.40   0
  -2  -9   6    9.88    4.57   0
  -1  -9   6   24.87    7.48   0
  -1  -9   6   17.61    4.64   0
   1   9  -6   30.19    5.01   0
   0   9  -6  187.22    8.66   0
   0  -9   6  168.12    7.76   0
   0  -9   6  163.70    8.39   0
   1  -9   6   73.33    6.77   0
  -1   9  -6   73.56    6.06   0
   1  -9   6   80.97    6.45   0
   2  -9   6   12.06    8.67   0
   2  -9   6   11.71    5.14   0
  -2   9  -6    9.24    7.24   0
   3  -9   6   88.69    8.41   0
  -3   9  -6   78.77    7.49   0
   3  -9   6   76.75    5.82   0
   4  -9   6   17.68    8.88   0
   4  -9   6   22.47    7.46   0
  -4   9  -6   11.82    5.13   0
  -5   9  -6    2.54    7.33   0
   5  -9   6   -4.79    8.86   0
   5  -9   6   -9.08    7.39   0
  -6   9  -6   -0.42    8.17   0
   6  -9   6   -4.69    9.42   0
   6  -9   6    1.43    9.15   0
  -7  -8   6    4.46    6.14   0
  -7  -8   6    3.10    9.04   0
  -7  -8   6    0.60    9.29   0
  -7  -8   6    8.30    9.06   0
  -6  -8   6   10.72    5.60   0
  -6  -8   6   -0.56    5.40   0
  -6  -8   6    3.12    5.37   0
  -5  -8   6    7.02    7.98   0
  -5  -8   6    1.50    4.68   0
  -5  -8   6    9.51    5.33   0
  -4  -8   6   14.31    5.00   0
  -4  -8   6    6.07    7.58   0
  -4  -8   6    5.79    4.79   0
  -3  -8   6   53.22    7.44   0
  -3  -8   6   49.68    5.29   0
  -3  -8   6   46.10    5.26   0
  -2  -8   6   90.05    8.42   0
  -2  -8   6   80.22    5.27   0
  -1  -8   6   83.97    7.73   0
   1   8  -6   58.01    5.31   0
  -1  -8   6   65.24    5.46   0
   0   8  -6   84.36    7.55   0
   0  -8   6   66.59    5.31   0
   0  -8   6   82.16    6.03   0
   1  -8   6   17.45    4.75   0
   1  -8   6   20.11    5.51   0
  -1   8  -6   19.49    5.38   0
   2  -8   6    9.94    5.88   0
   2  -8   6   13.63    6.37   0
  -2   8  -6    8.84    4.73   0
   3  -8   6   13.79    8.13   0
  -3   8  -6    3.98    6.63   0
   3  -8   6   11.95    4.93   0
  -4   8  -6   12.62    7.14   0
   4  -8   6   -0.21    4.80   0
   4  -8   6   18.39    5.36   0
  -5   8  -6    3.43    5.03   0
   5  -8   6    3.23    5.11   0
   5  -8   6    7.79    8.33   0
   6  -8   6    0.68    8.76   0
   6  -8   6    4.26    6.41   0
  -6   8  -6    4.80    5.46   0
   7  -8   6    9.89   10.50   0
   7  -8   6    7.56    7.09   0
  -7   8  -6   -0.37    8.12   0
  -7  -7   6    5.79    8.62   0
  -7  -7   6    7.14    8.73   0
  -7  -7   6    6.84    9.18   0
  -7  -7   6   -0.14    8.17   0
  -6  -7   6    2.59    7.57   0
  -6  -7   6    7.32    5.19   0
  -6  -7   6    9.16    8.03   0
  -6  -7   6   11.28    6.05   0
  -5  -7   6   34.62    5.56   0
  -5  -7   6   36.35    6.00   0
  -5  -7   6   27.56    6.95   0
  -4  -7   6   28.89    7.60   0
  -4  -7   6   13.74    6.35   0
  -4  -7   6   18.38    5.18   0
  -3  -7   6    5.20    7.05   0
  -3  -7   6    7.09    4.71   0
  -3  -7   6   11.58    4.72   0
  -2  -7   6   42.07    5.06   0
  -2  -7   6   37.12    4.63   0
   2   7  -6   39.64    5.11   0
  -1  -7   6   31.94    6.96   0
  -1  -7   6   24.11    6.42   0
   1   7  -6   39.24    4.86   0
   0  -7   6   43.52    6.49   0
   0   7  -6   55.95    6.99   0
   0  -7   6   58.97    5.93   0
   1  -7   6    7.55    4.67   0
   1  -7   6    8.04    5.64   0
  -1   7  -6    6.56    5.11   0
  -2   7  -6   51.67    5.44   0
   2  -7   6   38.54    7.93   0
   2  -7   6   45.90    4.99   0
  -3   7  -6   14.95    6.75   0
   3  -7   6    9.25    4.93   0
   3  -7   6   10.37    6.23   0
   4  -7   6    2.24    6.35   0
   4  -7   6    9.93    7.56   0
  -4   7  -6   11.35    6.61   0
   5  -7   6    9.71    8.76   0
   5  -7   6    6.12    5.52   0
  -5   7  -6   11.58    5.64   0
   6  -7   6   15.90    6.27   0
   6  -7   6   19.57    5.92   0
  -6   7  -6   21.14    5.49   0
   7  -7   6   12.20    9.09   0
   7  -7   6    4.31   11.90   0
  -7   7  -6   -5.14    8.37   0
  -7  -6   6   10.73    8.75   0
  -7  -6   6    1.39    9.81   0
  -7  -6   6   17.22    8.94   0
  -7  -6   6    2.22   10.35   0
  -6  -6   6    5.15    5.10   0
  -6  -6   6    9.00    7.75   0
  -6  -6   6    8.95    8.26   0
  -6  -6   6    5.58    7.31   0
  -5  -6   6   15.08    5.29   0
  -5  -6   6    8.98    5.58   0
  -5  -6   6    7.68    4.94   0
  -4  -6   6   27.37    8.03   0
  -4  -6   6   26.30    6.29   0
  -4  -6   6   29.74    7.62   0
  -3  -6   6   60.07    5.78   0
  -3  -6   6   51.33    4.78   0
  -3  -6   6   60.22    5.48   0
  -2  -6   6   85.43    7.17   0
  -2  -6   6   91.98    5.90   0
   2   6  -6   89.49    5.84   0
  -1  -6   6   55.85    7.01   0
  -1  -6   6   48.37    5.16   0
   1   6  -6   51.10    5.35   0
   0  -6   6    4.93    4.03   0
   0  -6   6    7.93    5.19   0
   0   6  -6    9.89    4.93   0
   1  -6   6   81.37    5.73   0
   1  -6   6   82.29    8.00   0
  -1   6  -6   88.54    7.51   0
  -2   6  -6  119.17    8.14   0
   2  -6   6  116.98    6.50   0
   2  -6   6   92.76    7.04   0
   3  -6   6   24.54    7.30   0
   3  -6   6   17.32    4.51   0
  -3   6  -6   16.29    5.05   0
  -4   6  -6    7.88    5.26   0
   4  -6   6    4.61    7.07   0
   4  -6   6    4.25    4.80   0
  -5   6  -6   31.58    7.40   0
   5  -6   6   32.45    6.10   0
   5  -6   6   24.52    8.08   0
  -6   6  -6   55.91    5.83   0
   6  -6   6   43.10    8.72   0
   6  -6   6   50.77    9.41   0
   7  -6   6    4.78    9.64   0
   7  -6   6    6.48    8.98   0
  -7   6  -6   -1.80    7.64   0
   7  -6   6    0.25   12.29   0
  -8  -5   6    4.52    5.70   0
  -8  -5   6   -2.94   12.38   0
  -8  -5   6    5.21    7.22   0
  -8  -5   6    5.12   14.38   0
  -7  -5   6    3.05    6.18   0
  -7  -5   6    5.96    5.37   0
  -7  -5   6    3.29    7.84   0
  -7  -5   6   -1.06    9.98   0
  -6  -5   6   13.47    5.47   0
  -6  -5   6   18.20    8.21   0
  -6  -5   6    7.58    7.75   0
  -6  -5   6   10.94    7.41   0
  -5  -5   6   39.21    6.65   0
  -5  -5   6   49.07    7.43   0
  -5  -5   6   45.46    7.08   0
  -5  -5   6   39.62    7.78   0
  -4  -5   6  106.27    8.30   0
  -4  -5   6   87.56    6.03   0
  -3  -5   6   80.62    8.26   0
  -3  -5   6   79.92    6.18   0
  -2  -5   6  293.78    7.89   0
   2   5  -6  289.38    8.11   0
  -1  -5   6  972.07   13.24   0
   1   5  -6  992.87   13.25   0
   0   5  -6  179.62    7.96   0
   0  -5   6  181.10    6.65   0
  -1   5  -6  163.98    7.90   0
   1  -5   6  158.46    6.48   0
   1  -5   6  151.75    8.05   0
   2  -5   6   -0.62    5.18   0
   2  -5   6    9.74    6.46   0
  -2   5  -6    7.07    5.22   0
  -3   5  -6    5.29    5.12   0
   3  -5   6   -1.20    5.85   0
   3  -5   6    5.03    4.98   0
   4  -5   6   49.79    7.60   0
  -4   5  -6   42.69    7.19   0
   4  -5   6   50.88    5.57   0
   5  -5   6   -1.02    7.56   0
   5  -5   6    7.91    7.24   0
  -5   5  -6   -6.54    6.84   0
  -6   5  -6   13.32    7.40   0
   6  -5   6   16.17    8.06   0
   6  -5   6   19.67   10.47   0
  -7   5  -6   -2.69    8.02   0
   7  -5   6   -1.31    6.13   0
   8  -5   6    2.45    6.79   0
  -8   5  -6    4.82    8.65   0
  -8  -4   6   -0.68    8.69   0
  -8  -4   6   -0.24    8.64   0
  -8  -4   6    3.94   12.77   0
  -8  -4   6    1.89   11.44   0
  -7  -4   6    9.11    7.53   0
  -7  -4   6    0.35    8.14   0
  -7  -4   6    2.31    8.59   0
  -7  -4   6    4.56    7.91   0
  -6  -4   6   50.09    7.66   0
  -6  -4   6   37.46    8.33   0
  -6  -4   6   60.45    8.33   0
  -6  -4   6   45.83    8.06   0
  -5  -4   6   15.19    6.40   0
  -5  -4   6   14.91    6.93   0
  -5  -4   6   15.04    7.63   0
  -4  -4   6  108.15    6.75   0
  -4  -4   6  113.57    8.01   0
  -4  -4   6  109.32    7.60   0
  -3  -4   6  404.27    9.52   0
  -3  -4   6  395.22    8.66   0
   2   4  -6   74.75    6.35   0
  -2  -4   6   84.50    7.90   0
  -1  -4   6   61.43    6.03   0
   1   4  -6   72.88    7.58   0
   0   4  -6  187.54    7.10   0
   0  -4   6  169.95    8.60   0
   1  -4   6   13.50    4.79   0
  -1   4  -6   11.56    6.64   0
   2  -4   6   65.54    7.37   0
  -2   4  -6   63.84    5.56   0
  -3   4  -6   76.46    7.68   0
   3  -4   6   72.34    6.57   0
   3  -4   6   75.33    5.58   0
  -4   4  -6   -0.53    6.87   0
   4  -4   6    4.58    6.33   0
   4  -4   6    3.39    7.12   0
   5  -4   6    6.76    7.32   0
  -5   4  -6    1.87    4.86   0
   5  -4   6    7.46    7.57   0
   6  -4   6    1.33    5.52   0
  -6   4  -6    8.58    7.38   0
   6  -4   6    2.19   11.47   0
   6  -4   6    5.18   10.34   0
  -7   4  -6    2.61    5.21   0
   7  -4   6   24.24    8.74   0
   8  -4   6    5.59    6.95   0
  -8   4  -6    8.11    8.70   0
  -8  -3   6   10.80    8.69   0
  -8  -3   6   -0.12   10.52   0
  -8  -3   6    3.93    7.99   0
  -8  -3   6    1.05   11.93   0
  -7  -3   6    5.99    5.95   0
  -7  -3   6    1.41    7.11   0
  -7  -3   6    7.05    8.30   0
  -7  -3   6    7.37    7.75   0
  -6  -3   6   10.05    5.26   0
  -6  -3   6   19.50    7.49   0
  -6  -3   6   13.06    7.16   0
  -5  -3   6    4.49    4.32   0
  -5  -3   6    4.88    6.32   0
  -5  -3   6   11.16    4.81   0
  -4  -3   6   18.82    5.61   0
  -4  -3   6   19.31    4.85   0
  -4  -3   6   12.77    4.70   0
  -3  -3   6   56.85    6.67   0
  -3  -3   6   64.08    7.44   0
  -3  -3   6   48.95    7.87   0
  -2  -3   6 1011.23   13.44   0
   2   3  -6 1089.05   15.55   0
   1   3  -6  109.51    6.63   0
  -1  -3   6  103.02    7.85   0
   0   3  -6  467.56   11.26   0
   0  -3   6  450.97    9.87   0
   1  -3   6  512.73    9.64   0
  -1   3  -6  502.69   10.84   0
  -2   3  -6    5.36    4.49   0
   2  -3   6    4.26    4.43   0
  -3   3  -6   78.43    5.55   0
   3  -3   6   68.91    6.83   0
   3  -3   6   84.96    5.73   0
   4  -3   6  141.67    8.87   0
   4  -3   6  144.21    8.22   0
  -4   3  -6  132.38    7.97   0
   4  -3   6  163.10    6.42   0
   5  -3   6   11.08    7.95   0
  -5   3  -6   18.11    4.93   0
   5  -3   6   10.78    7.39   0
   5  -3   6    2.38    7.75   0
  -6   3  -6   -4.64    7.25   0
   6  -3   6    5.13    7.18   0
  -7   3  -6    7.90    7.78   0
   7  -3   6    8.16    8.50   0
  -8   3  -6    4.26    8.66   0
   8  -3   6    6.19    8.98   0
  -8  -2   6    8.63    8.56   0
  -8  -2   6    3.77   11.02   0
  -8  -2   6   -1.99   11.88   0
  -8  -2   6    5.24    8.50   0
  -7  -2   6    5.07    5.48   0
  -7  -2   6    2.29    8.26   0
  -7  -2   6    5.49    8.75   0
  -6  -2   6    2.68    7.11   0
  -6  -2   6    0.43    7.37   0
  -6  -2   6    5.52    7.10   0
  -5  -2   6   37.29    7.92   0
  -5  -2   6   35.77    5.45   0
  -5  -2   6   38.89    7.84   0
  -4  -2   6  123.00    8.28   0
  -4  -2   6  113.47    8.01   0
  -4  -2   6  100.72    6.74   0
  -3  -2   6  407.13    9.53   0
  -3  -2   6  472.60   10.79   0
  -3  -2   6  475.22   11.38   0
  -2  -2   6  303.58    7.45   0
   2   2  -6  355.07   11.10   0
  -2  -2   6  328.63    8.86   0
  -1  -2   6  268.70    8.92   0
   1   2  -6  280.51    8.88   0
  -1  -2   6  280.73    8.52   0
   0  -2   6 1358.02   15.27   0
   0  -2   6 1346.12   15.31   0
   0   2  -6 1342.36   16.62   0
   1  -2   6 1802.84   16.92   0
   1  -2   6  792.51   11.29   0
  -1   2  -6 1806.49   16.94   0
   2  -2   6   22.61    4.46   0
  -2   2  -6   31.70    5.19   0
   2  -2   6   30.79    6.62   0
   3  -2   6   67.66    5.49   0
  -3   2  -6  121.22    5.95   0
   3  -2   6  110.99    5.61   0
   4  -2   6  589.24   10.28   0
  -4   2  -6  565.12    9.06   0
   4  -2   6  576.02   14.12   0
   4  -2   6  548.91   13.26   0
  -5   2  -6   32.48    5.48   0
   5  -2   6   33.59   11.72   0
   5  -2   6   26.75    5.61   0
   5  -2   6   31.30   10.31   0
  -6   2  -6   -1.99    6.66   0
   6  -2   6    1.16    5.33   0
  -7   2  -6   10.53    5.25   0
   7  -2   6    5.73    7.96   0
  -8   2  -6    3.62    5.63   0
   8  -2   6    1.57    6.07   0
  -8  -1   6    2.91   11.40   0
  -8  -1   6   -4.40    8.76   0
  -8  -1   6   -3.89    9.26   0
  -7  -1   6    4.28    8.10   0
  -7  -1   6    8.10    7.77   0
  -7  -1   6    7.62    8.20   0
  -6  -1   6   42.90    5.83   0
  -6  -1   6   38.88    7.73   0
  -6  -1   6   39.64    5.89   0
  -5  -1   6   78.81    8.15   0
  -5  -1   6   56.25    6.04   0
  -5  -1   6   51.99    7.57   0
  -4  -1   6   74.73    7.94   0
  -4  -1   6   67.70    7.57   0
  -4  -1   6   57.86    5.00   0
  -3  -1   6  125.27    8.19   0
  -3  -1   6  137.58    8.48   0
  -3  -1   6  132.22    7.40   0
   2   1  -6    3.92    4.97   0
  -2  -1   6    8.62    6.40   0
  -2  -1   6   -0.22    6.19   0
   1   1  -6 1939.96   20.79   0
  -1  -1   6 1982.49   20.01   0
  -1  -1   6 1785.96   16.22   0
   0  -1   6   11.16    4.71   0
   0   1  -6    4.43    7.11   0
   0  -1   6   19.63    6.43   0
  -1   1  -6  584.33   11.50   0
   1  -1   6  622.83   10.33   0
   1  -1   6  596.53   11.37   0
  -2   1  -6  490.98   10.39   0
   2  -1   6  508.03   10.35   0
   2  -1   6  488.87   10.76   0
  -3   1  -6  153.18    6.01   0
   3  -1   6  147.53    5.94   0
   3  -1   6  134.10    8.28   0
  -4   1  -6   42.56    6.98   0
   4  -1   6   53.70    5.25   0
   4  -1   6   46.57    7.63   0
  -5   1  -6   44.35    5.24   0
   5  -1   6   44.93    5.41   0
  -6   1  -6   -7.30    4.88   0
   6  -1   6    6.71    5.29   0
  -7   1  -6    9.37    7.54   0
   7  -1   6   12.57    5.55   0
  -8   1  -6    5.44    5.89   0
   8  -1   6    2.22    6.27   0
  -8   0   6   10.46    9.97   0
  -8   0   6   27.00    9.38   0
  -8   0   6   25.64    8.62   0
  -7   0   6   10.28    8.04   0
  -7   0   6    8.67    8.38   0
  -7   0   6    2.68    9.32   0
  -6   0   6   15.07    7.51   0
  -6   0   6    9.20    7.40   0
  -6   0   6   14.21    7.29   0
  -5   0   6   44.67    7.74   0
  -5   0   6   46.88    9.41   0
  -5   0   6   48.61    7.35   0
  -4   0   6  227.83   11.73   0
  -4   0   6  242.26   10.61   0
  -4   0   6  224.12    8.03   0
   3   0  -6  241.58    7.00   0
  -3   0   6  240.46   11.26   0
  -3   0   6  222.85   11.60   0
  -3   0   6  216.24    6.87   0
   2   0  -6  632.24   10.61   0
   2   0  -6  706.35   17.00   0
  -2   0   6  657.70   14.70   0
  -2   0   6  648.27    9.85   0
   1   0  -6   84.44    6.91   0
  -1   0   6   86.18    7.21   0
   1   0  -6   95.22    8.03   0
  -1   0   6   76.03    6.73   0
   0   0  -6  238.66    8.72   0
   0   0   6  235.94    7.41   0
   0   0  -6  232.63    9.42   0
   0   0   6  229.82    7.68   0
  -1   0  -6  567.65   10.18   0
  -1   0  -6  626.04   11.69   0
   1   0   6  643.64   11.37   0
   1   0   6  617.32   10.29   0
  -2   0  -6   67.08    7.68   0
   2   0   6   72.24    5.70   0
   2   0   6   56.21    4.98   0
  -3   0  -6   13.17    6.10   0
   3   0   6   13.75    4.65   0
   3   0   6   13.76    4.57   0
  -4   0  -6   70.33    7.31   0
   4   0   6   61.80    5.24   0
   4   0   6   72.46    9.38   0
  -5   0  -6   -1.58    6.93   0
   5   0   6   10.50    6.92   0
  -6   0  -6    2.91    4.99   0
   6   0   6    5.05    5.50   0
  -7   0  -6    6.64    5.52   0
   7   0   6    8.41    7.55   0
  -8   0  -6   10.48    8.54   0
   8   0   6    7.36    8.64   0
  -8   1   6   12.08    8.89   0
  -8   1   6    8.81    9.88   0
  -8   1   6   19.14   11.01   0
  -7   1   6    6.14    9.44   0
  -7   1   6    3.49    8.14   0
  -7   1   6   -3.00    8.57   0
  -6   1   6   -1.32    8.63   0
  -6   1   6    3.24    6.95   0
  -6   1   6    4.10    9.32   0
  -5   1   6   17.23    8.56   0
  -5   1   6   19.66    6.92   0
  -5   1   6   16.59    8.45   0
   4  -1  -6  314.51    7.67   0
  -4   1   6  353.06   15.20   0
  -4   1   6  333.65   14.79   0
  -4   1   6  316.05    9.01   0
   3  -1  -6  211.38    7.08   0
  -3   1   6  225.62   13.78   0
  -3   1   6  232.45   14.21   0
  -3   1   6  205.03    6.65   0
   2  -1  -6  505.03    9.24   0
   2  -1  -6  540.20   17.75   0
  -2   1   6  509.88    9.24   0
  -2   1   6  523.54   16.13   0
   1  -1  -6  232.05    7.80   0
   1  -1  -6  232.91   10.65   0
  -1   1   6  233.17    9.96   0
  -1   1   6  218.77    6.65   0
   0  -1  -6  757.24   11.20   0
   0  -1  -6  796.58   13.99   0
   0   1   6  805.60   13.87   0
   0   1   6  761.01   11.01   0
  -1  -1  -6   44.93    6.86   0
  -1  -1  -6   35.98    5.38   0
   1   1   6   49.45    7.18   0
   1   1   6   38.58    6.90   0
  -2  -1  -6    8.76    4.56   0
   2   1   6   15.37    4.94   0
   2   1   6    5.88    4.16   0
  -2  -1  -6   14.52    7.13   0
   3   1   6  101.70    7.75   0
  -3  -1  -6  106.39    7.60   0
   3   1   6  110.78    5.67   0
   4   1   6  118.27    7.69   0
   4   1   6   90.93    8.59   0
  -4  -1  -6  104.86    6.20   0
   5   1   6   34.93   16.22   0
   5   1   6   25.65    7.32   0
  -5  -1  -6   41.87    5.37   0
   6   1   6   -0.51    5.11   0
  -6  -1  -6   16.99    7.70   0
  -7  -1  -6    0.80    5.87   0
   7   1   6    7.89    5.93   0
  -8   2   6    3.41    9.66   0
  -7   2   6   13.02    8.37   0
  -6   2   6    6.64    6.95   0
   5  -2  -6  138.01    6.05   0
  -5   2   6  145.27    6.37   0
   4  -2  -6   47.20    6.66   0
  -4   2   6   54.97    5.27   0
  -3   2   6  224.85    7.08   0
   3  -2  -6  228.65    6.84   0
  -2   2   6  342.10    8.94   0
   2  -2  -6  373.70   20.69   0
  -2   2   6  370.54   17.55   0
   2  -2  -6  332.25    7.33   0
   1  -2  -6 1300.30   20.58   0
  -1   2   6 1311.76   20.68   0
  -1   2   6 1210.69   13.58   0
   1  -2  -6 1240.73   13.69   0
   0  -2  -6  351.82   10.51   0
   0   2   6  344.63    9.97   0
   0   2   6  353.86    8.10   0
   0  -2  -6  343.54    8.17   0
   1   2   6  166.08    6.83   0
   1   2   6  164.78    8.24   0
  -1  -2  -6  175.07    8.58   0
  -1  -2  -6  167.91    8.11   0
  -2  -2  -6  252.24    7.42   0
   2   2   6  248.08    9.04   0
   2   2   6  261.70    8.80   0
  -2  -2  -6  242.19    9.45   0
  -3  -2  -6    5.34    6.21   0
   3   2   6    0.15    6.44   0
   3   2   6    3.23    4.75   0
  -3  -2  -6    4.88    4.53   0
   4   2   6   -3.69    6.16   0
   4   2   6    0.86    7.12   0
  -4  -2  -6   -2.70    6.66   0
   5   2   6   25.59    6.97   0
   5   2   6   33.68   12.59   0
  -5  -2  -6   41.53    7.69   0
   6   2   6   23.08    8.09   0
  -6  -2  -6   27.05    7.68   0
   7   2   6   -5.83    8.05   0
  -7  -2  -6    4.93    5.33   0
  -8   3   6    3.26    9.59   0
  -7   3   6    7.24    8.04   0
   6  -3  -6   18.52    7.05   0
  -6   3   6   16.18    7.16   0
   5  -3  -6   25.45    6.67   0
  -5   3   6   16.63    5.24   0
  -4   3   6    1.54    6.95   0
   4  -3  -6    9.06    5.00   0
  -3   3   6  448.62    9.82   0
   3  -3  -6  454.50    8.47   0
  -2   3   6  547.75   10.04   0
   2  -3  -6  538.57    8.78   0
  -1   3   6   91.32    5.53   0
   1  -3  -6   90.32    9.28   0
  -1   3   6   98.19   10.09   0
   1  -3  -6   93.98    7.05   0
   0   3   6   16.01    6.08   0
   0   3   6   14.77    4.72   0
   0  -3  -6   15.11    4.84   0
   0  -3  -6   21.41    6.90   0
   1   3   6  503.80   10.63   0
   1   3   6  474.30   10.29   0
  -1  -3  -6  489.58   10.70   0
  -1  -3  -6  510.59   10.35   0
   2   3   6   40.03    7.07   0
   2   3   6   36.78    6.63   0
  -2  -3  -6   49.83    7.38   0
  -2  -3  -6   30.91    6.37   0
  -3  -3  -6    5.02    6.78   0
   3   3   6    2.13    6.54   0
   3   3   6   -0.10    6.84   0
  -3  -3  -6   -0.42    4.76   0
   4   3   6    4.27    7.09   0
  -4  -3  -6   -3.43    7.06   0
   4   3   6   -2.04    4.67   0
  -4  -3  -6    1.76    6.80   0
   5   3   6   -0.87    5.11   0
   5   3   6    4.50    9.94   0
  -5  -3  -6   -0.60    5.27   0
   6   3   6   22.21    7.44   0
  -6  -3  -6   20.14    7.63   0
   7   3   6   -6.58    8.47   0
  -7  -3  -6   -1.11    5.97   0
   7  -4  -6    7.30    8.55   0
  -7   4   6    7.66    8.36   0
   6  -4  -6    5.66    5.38   0
  -6   4   6   17.71    7.48   0
  -5   4   6   21.08    7.35   0
   5  -4  -6   16.45    5.09   0
  -4   4   6  278.59    9.39   0
   4  -4  -6  281.92    7.48   0
  -3   4   6   20.74    4.76   0
   3  -4  -6   22.72    4.78   0
  -2   4   6  108.38    7.17   0
   2  -4  -6  105.18    5.45   0
   1  -4  -6  124.27    9.82   0
  -1   4   6  129.65    9.70   0
  -1   4   6  112.36    5.47   0
   1  -4  -6  121.97    7.00   0
   0   4   6  273.49    9.85   0
   0   4   6  291.39    8.70   0
   0  -4  -6  277.97    8.16   0
   0  -4  -6  289.68    9.89   0
   1   4   6   68.50    5.19   0
   1   4   6   81.34    5.78   0
  -1  -4  -6   74.84    7.04   0
  -1  -4  -6   71.49    6.92   0
   2   4   6   -1.26    4.62   0
   2   4   6   -1.10    4.32   0
  -2  -4  -6   -4.34    6.99   0
  -2  -4  -6    6.01    6.29   0
   3   4   6   11.31    5.54   0
   3   4   6   15.40    7.13   0
  -3  -4  -6    7.37    7.51   0
  -3  -4  -6   16.10    6.97   0
  -4  -4  -6    3.33    7.75   0
   4   4   6   -0.03    7.05   0
   4   4   6   -0.55    7.00   0
  -4  -4  -6    9.13    6.99   0
   5   4   6    2.56    4.88   0
   5   4   6    3.39   10.37   0
  -5  -4  -6    1.29    5.00   0
   6   4   6   10.41    5.79   0
  -6  -4  -6   19.33    8.11   0
   7   4   6    4.94    6.28   0
  -7  -4  -6   14.48    8.72   0
   7  -5  -6   13.73    8.61   0
  -7   5   6   15.20    8.81   0
   6  -5  -6    8.19    7.91   0
  -6   5   6   17.83    7.85   0
  -5   5   6   19.03    5.50   0
   5  -5  -6   32.51    7.67   0
  -4   5   6   48.12    5.50   0
   4  -5  -6   62.16    5.63   0
  -3   5   6  130.95    7.65   0
   3  -5  -6  128.13    6.47   0
  -2   5   6  280.71    8.58   0
   2  -5  -6  284.51    8.37   0
   1  -5  -6  192.18   11.64   0
  -1   5   6  190.16    7.74   0
   1  -5  -6  186.03    6.19   0
   0   5   6  415.82   11.20   0
   0   5   6  390.96    8.23   0
   0  -5  -6  381.29   11.00   0
   0  -5  -6  375.65    9.31   0
   1   5   6  105.36    7.87   0
   1   5   6  107.92    7.64   0
  -1  -5  -6   95.27    6.38   0
  -1  -5  -6   87.47    7.19   0
   2   5   6  195.08    8.76   0
   2   5   6  169.48    8.02   0
  -2  -5  -6  176.63    7.68   0
  -2  -5  -6  179.49    6.72   0
   3   5   6   75.26    5.86   0
   3   5   6   73.13    7.86   0
  -3  -5  -6   89.91    7.82   0
  -3  -5  -6   86.07    7.57   0
   4   5   6   13.73    5.22   0
   4   5   6   12.77    5.88   0
  -4  -5  -6   10.76    5.37   0
  -4  -5  -6   18.62    8.04   0
   5   5   6    8.54    8.69   0
  -5  -5  -6    8.38    7.84   0
   5   5   6    2.16    5.41   0
  -5  -5  -6    5.01    5.47   0
   6   5   6   12.11    5.70   0
  -6  -5  -6    3.02    5.89   0
  -6   6   6    2.42    8.25   0
   6  -6  -6   -4.17    7.77   0
  -5   6   6   17.14    7.94   0
   5  -6  -6   21.06    5.54   0
  -4   6   6   20.21    7.21   0
   4  -6  -6   24.32    7.32   0
  -3   6   6  174.39    6.57   0
   3  -6  -6  179.00    6.54   0
  -2   6   6   15.22    4.95   0
   2  -6  -6   25.21    7.07   0
   1  -6  -6  149.73   10.98   0
  -1   6   6  141.85    6.10   0
   1  -6  -6  145.10    6.74   0
   1  -6  -6  144.64    9.34   0
   0   6   6   39.33    7.71   0
   0   6   6   47.51    6.73   0
   0  -6  -6   36.51    5.57   0
   0  -6  -6   43.41    4.97   0
   1   6   6   11.78    6.92   0
   1   6   6    4.23    7.11   0
  -1  -6  -6   13.43    6.84   0
  -1  -6  -6    1.93    7.12   0
   2   6   6   15.09    7.18   0
   2   6   6    3.58    4.47   0
  -2  -6  -6   11.77    5.18   0
  -2  -6  -6   12.43    5.06   0
   3   6   6   -1.32    5.24   0
   3   6   6    0.76    7.02   0
  -3  -6  -6    1.80    7.36   0
  -3  -6  -6   -0.33    5.04   0
   4   6   6    1.85    8.00   0
   4   6   6    4.33    7.50   0
  -4  -6  -6    1.70    5.61   0
  -4  -6  -6   -3.01    8.08   0
  -5  -6  -6    8.70    8.52   0
   5   6   6   11.16    7.80   0
  -5  -6  -6   10.41    5.89   0
   5   6   6    2.71    9.30   0
   6   6   6    5.54    8.81   0
  -6  -6  -6    0.25    8.47   0
  -6   7   6    7.62    8.76   0
   6  -7  -6   16.31    9.17   0
  -5   7   6   22.37    5.67   0
   5  -7  -6   17.82    8.25   0
  -4   7   6   82.38    8.30   0
   4  -7  -6   86.64    6.40   0
  -3   7   6   81.21    7.78   0
   3  -7  -6   72.33    6.11   0
  -2   7   6   83.36    5.73   0
   2  -7  -6   92.63    7.77   0
   1  -7  -6   98.63    9.40   0
  -1   7   6  102.97    7.92   0
   1  -7  -6   92.59    5.65   0
   1  -7  -6  114.40    9.17   0
   0  -7  -6    4.06    7.75   0
   0   7   6    8.06    4.94   0
   0  -7  -6   21.46    7.41   0
   0  -7  -6    7.17    4.77   0
   1   7   6  126.31    8.31   0
   1   7   6  100.30    7.76   0
  -1  -7  -6   99.80    8.43   0
  -1  -7  -6   89.91    7.77   0
   2   7   6   29.57    5.68   0
   2   7   6   25.09    7.68   0
  -2  -7  -6   35.05    7.27   0
  -2  -7  -6   25.80    7.61   0
   3   7   6   -8.39    5.44   0
   3   7   6    4.03    5.35   0
  -3  -7  -6   -1.97    5.32   0
  -3  -7  -6    6.74    7.57   0
   4   7   6   -5.16    6.99   0
  -4  -7  -6    4.57    7.38   0
   4   7   6    8.20    8.31   0
  -4  -7  -6   -0.98    5.79   0
  -5  -7  -6    1.92    8.97   0
   5   7   6   -0.37    8.13   0
   5   7   6    4.35    9.53   0
  -5  -7  -6    1.06    7.90   0
  -5   8   6    5.47    5.96   0
   5  -8  -6   12.80    7.84   0
  -4   8   6    4.84    7.49   0
   4  -8  -6   21.44    7.32   0
  -3   8   6    4.32    5.34   0
   3  -8  -6    8.25    5.67   0
  -2   8   6  101.10    7.94   0
   2  -8  -6   82.79    6.40   0
  -1   8   6   47.38    5.87   0
   1  -8  -6   61.03    9.60   0
   1  -8  -6   56.77    7.87   0
   1  -8  -6   55.34    8.95   0
   0   8   6  115.54    8.29   0
   0  -8  -6  117.72    9.14   0
   0  -8  -6  125.22    8.26   0
   0  -8  -6  119.36    9.49   0
   1   8   6   22.70    7.67   0
  -1  -8  -6   38.81    7.63   0
  -1  -8  -6   45.12    8.02   0
  -1  -8  -6   32.12    5.50   0
   2   8   6    1.04    7.98   0
  -2  -8  -6    9.18    7.37   0
  -2  -8  -6    8.07    5.17   0
   3   8   6   15.32    8.09   0
   3   8   6   -4.95    5.29   0
  -3  -8  -6    7.36    5.33   0
  -3  -8  -6    2.30    7.24   0
   4   8   6    4.63    6.03   0
   4   8   6   -0.77    8.16   0
  -4  -8  -6   -0.13    7.92   0
  -4  -8  -6    6.96    8.70   0
  -4   9   6    9.46    7.76   0
   4  -9  -6    6.76    5.97   0
   3  -9  -6   22.30    5.74   0
  -3   9   6   20.27    7.98   0
  -2   9   6   36.49    5.94   0
   2  -9  -6   26.20    5.54   0
   1  -9  -6   40.38    5.73   0
   1  -9  -6   45.09    9.65   0
  -1   9   6   52.30    7.94   0
   1  -9  -6   50.82    9.29   0
   0   9   6   17.28    5.71   0
   0  -9  -6   25.54    8.14   0
   0  -9  -6    6.16    7.23   0
   0  -9  -6   21.03    8.48   0
  -1  -9  -6    7.84    8.12   0
   1   9   6   -1.47    4.86   0
  -1  -9  -6    8.54    7.57   0
  -1  -9  -6    6.03    5.51   0
  -2  -9  -6    6.66    5.86   0
   2   9   6   12.11    7.94   0
  -2  -9  -6    0.04    5.77   0
  -2  -9  -6    2.20    5.41   0
   3   9   6    3.12    5.73   0
  -3  -9  -6   10.94    8.01   0
  -3  -9  -6    3.29    8.61   0
  -3  -9  -6    7.06    8.59   0
  -3  10   6    8.57    8.45   0
   3 -10  -6   -1.87    6.07   0
  -2  10   6   10.76    5.78   0
   2 -10  -6   -5.57    8.09   0
  -1  10   6    3.18    5.87   0
   1 -10  -6    9.08   11.81   0
   1 -10  -6    1.74    5.95   0
   1 -10  -6    6.56   10.96   0
   0  10   6    2.37    7.87   0
   0 -10  -6   -1.23    8.35   0
   0 -10  -6   -3.83    5.46   0
   0 -10  -6   -0.38    8.68   0
   1  10   6   10.60    6.62   0
  -1 -10  -6   15.58    9.36   0
  -1 -10  -6   10.50    6.33   0
  -1 -10  -6    1.40    8.17   0
  -2 -10  -6   -0.83    5.78   0
   2  10   6   10.94    6.55   0
  -2 -10  -6    0.98    6.24   0
  -2 -10  -6    4.25    8.26   0
   0 -14   7    3.12    8.80   0
   0 -14   7    1.14    6.28   0
   0 -14   7   -0.70    6.38   0
   1 -14   7    3.11    8.80   0
   1 -14   7    7.64    6.68   0
   1 -14   7    2.41    8.43   0
  -3 -13   7   -2.06    8.81   0
  -3 -13   7   -0.53    6.17   0
  -3 -13   7    9.94    5.90   0
  -2 -13   7   21.17    5.95   0
  -2 -13   7   20.20    8.02   0
  -2 -13   7   12.76    5.85   0
  -1 -13   7   21.36    8.44   0
  -1 -13   7   18.63    5.73   0
  -1 -13   7   26.08    8.88   0
   0 -13   7   33.28    8.33   0
   0 -13   7   41.35    8.31   0
   0 -13   7   34.43    8.84   0
  -1  13  -7   16.60    8.07   0
   1 -13   7   11.54    7.54   0
   1 -13   7    9.31    8.84   0
  -2  13  -7    3.91    5.79   0
   2 -13   7   -0.42    6.49   0
   2 -13   7    5.91    5.90   0
   3 -13   7    5.24    7.42   0
  -3  13  -7   -9.03    8.74   0
   3 -13   7   -7.97    7.43   0
  -4 -12   7    5.33    9.03   0
  -4 -12   7    9.18    8.84   0
  -4 -12   7   10.90    8.33   0
  -3 -12   7    0.33    8.33   0
  -3 -12   7   -3.02    8.44   0
  -3 -12   7    7.40    5.64   0
  -2 -12   7   11.86    8.44   0
  -2 -12   7    1.00    7.89   0
  -2 -12   7    6.29    4.81   0
  -1 -12   7    3.84    7.49   0
  -1 -12   7   -2.26    4.89   0
  -1 -12   7    2.47    5.96   0
   0  12  -7   18.75    7.73   0
   0 -12   7   28.00    5.53   0
   0 -12   7   20.72    8.59   0
  -1  12  -7   33.83    8.19   0
   1 -12   7   27.58    5.33   0
   1 -12   7   31.72    6.89   0
  -2  12  -7   26.25    8.35   0
   2 -12   7   32.81    9.29   0
   2 -12   7   16.85    5.42   0
   3 -12   7   14.93   10.43   0
   3 -12   7   -0.25    5.58   0
  -3  12  -7    8.64    8.51   0
   4 -12   7    6.30   11.05   0
  -4  12  -7    3.53    6.29   0
   4 -12   7   16.85    8.27   0
  -5 -11   7   12.16    9.18   0
  -5 -11   7    9.04    8.90   0
  -5 -11   7   16.34    8.90   0
  -4 -11   7   17.89    6.13   0
  -4 -11   7   37.27    8.58   0
  -4 -11   7    3.62    8.15   0
  -3 -11   7   14.72    7.82   0
  -3 -11   7   16.72    5.81   0
  -3 -11   7   29.34    7.86   0
  -2 -11   7   41.62    6.33   0
  -2 -11   7   63.90    6.24   0
  -2 -11   7   45.15    7.53   0
  -1 -11   7   78.90    7.30   0
  -1 -11   7   57.52    8.21   0
   0  11  -7    2.79    5.27   0
   0 -11   7    7.99    7.04   0
   0 -11   7   19.40    7.76   0
  -1  11  -7    7.36    7.10   0
   1 -11   7   12.57    7.21   0
   1 -11   7   12.24    7.85   0
   2 -11   7    4.78    8.59   0
   2 -11   7    7.43    5.23   0
  -2  11  -7   -3.25    5.17   0
   3 -11   7    3.75    6.54   0
  -3  11  -7    4.07    7.78   0
   3 -11   7    1.84    5.32   0
   4 -11   7   -2.10    6.95   0
   4 -11   7    9.91    7.81   0
  -4  11  -7   -0.95    7.74   0
   5 -11   7    7.64    6.09   0
  -5  11  -7   -0.69    8.38   0
   5 -11   7    1.74   10.99   0
  -6 -10   7    0.78    8.57   0
  -6 -10   7    5.58    8.99   0
  -5 -10   7   10.41    6.13   0
  -5 -10   7    9.16    7.77   0
  -5 -10   7    7.47    6.23   0
  -4 -10   7    4.11    5.55   0
  -4 -10   7   -0.23    5.28   0
  -4 -10   7    2.31    4.87   0
  -3 -10   7    9.00    5.31   0
  -3 -10   7   12.34    5.39   0
  -3 -10   7   17.99    8.14   0
  -2 -10   7   46.53    5.77   0
  -2 -10   7   42.42    5.88   0
  -2 -10   7   39.21    5.36   0
   1  10  -7   29.83    7.24   0
  -1 -10   7   15.99    6.95   0
  -1 -10   7   13.20    5.50   0
   0  10  -7   23.79    5.39   0
   0 -10   7   23.89    6.72   0
   0 -10   7   16.94    5.57   0
   1 -10   7  164.70    6.69   0
   1 -10   7  176.38    9.12   0
  -1  10  -7  169.42    6.66   0
  -2  10  -7   89.07    7.68   0
   2 -10   7   95.97    7.50   0
   2 -10   7   90.14    6.38   0
   3 -10   7    3.18    6.10   0
   3 -10   7    4.07    5.33   0
  -3  10  -7    8.07    5.39   0
   4 -10   7   -0.56    6.32   0
   4 -10   7    9.95    5.20   0
  -4  10  -7    2.53    5.39   0
  -5  10  -7    1.59    5.37   0
   5 -10   7    9.79    5.82   0
   5 -10   7    2.00   10.11   0
  -6  10  -7   -2.22    5.51   0
   6 -10   7    2.14    9.51   0
   6 -10   7    6.07   11.02   0
  -6  -9   7   -1.77    6.36   0
  -6  -9   7    3.42    6.14   0
  -6  -9   7   -0.15    5.88   0
  -5  -9   7   11.11    5.76   0
  -5  -9   7    1.80    5.25   0
  -5  -9   7    7.45    7.74   0
  -4  -9   7   33.41    7.76   0
  -4  -9   7   26.57    7.43   0
  -4  -9   7   40.33    7.92   0
  -3  -9   7   51.34    7.84   0
  -3  -9   7   47.61    7.84   0
  -3  -9   7   38.40    5.02   0
  -2  -9   7   -3.02    5.10   0
  -2  -9   7    6.39    6.54   0
  -1  -9   7   40.19    7.44   0
  -1  -9   7   55.73    6.81   0
   1   9  -7   62.52    5.33   0
   0  -9   7  145.12    6.01   0
   0   9  -7  145.03    6.10   0
   0  -9   7  141.52    8.53   0
  -1   9  -7   34.72    5.39   0
   1  -9   7   30.69    4.84   0
   1  -9   7   30.41    5.83   0
   2  -9   7   18.38    5.58   0
   2  -9   7   10.24    5.13   0
  -2   9  -7   18.50    7.61   0
   3  -9   7   13.83    6.35   0
   3  -9   7   18.73    4.99   0
  -3   9  -7   18.61    5.29   0
   4  -9   7    0.48    8.96   0
  -4   9  -7    9.15    7.31   0
   4  -9   7   -7.02    7.32   0
  -5   9  -7   10.07    7.58   0
   5  -9   7    0.51    8.13   0
   5  -9   7    8.60    9.19   0
  -6   9  -7   -7.35    8.61   0
   6  -9   7   -0.50    6.89   0
   6  -9   7    6.59    9.92   0
  -7  -8   7    2.72    6.36   0
  -7  -8   7    7.39    9.83   0
  -7  -8   7    7.64    8.89   0
  -7  -8   7   -1.69    9.51   0
  -6  -8   7    3.07    7.47   0
  -6  -8   7   -1.63    6.29   0
  -6  -8   7    3.55    5.83   0
  -6  -8   7    8.33    5.65   0
  -5  -8   7    4.66    5.55   0
  -5  -8   7    5.45    5.84   0
  -5  -8   7   -0.24    6.84   0
  -4  -8   7   42.04    5.55   0
  -4  -8   7   31.90    5.06   0
  -4  -8   7   29.86    5.57   0
  -3  -8   7   30.18    7.58   0
  -3  -8   7   18.67    4.89   0
  -3  -8   7   28.65    7.35   0
  -2  -8   7  189.56    7.06   0
  -2  -8   7  189.03    6.24   0
   2   8  -7  205.51    8.54   0
  -1  -8   7  193.54    8.57   0
   1   8  -7  189.26    6.44   0
  -1  -8   7  160.83    7.37   0
   0   8  -7   94.10    7.72   0
   0  -8   7  104.64    5.72   0
   0  -8   7  103.88    6.08   0
   1  -8   7  115.10    5.75   0
   1  -8   7  134.92    8.32   0
  -1   8  -7  130.29    7.68   0
  -2   8  -7   90.07    6.09   0
   2  -8   7   84.19    8.46   0
   2  -8   7   94.87    7.61   0
   3  -8   7   71.74    6.22   0
  -3   8  -7   80.94    7.75   0
   3  -8   7   73.73    7.27   0
   4  -8   7    7.36    7.25   0
  -4   8  -7   -3.74    4.94   0
   4  -8   7   11.53    8.55   0
  -5   8  -7    2.65    7.57   0
   5  -8   7   -1.01    7.98   0
   5  -8   7   -1.76    8.81   0
   6  -8   7   11.65    8.78   0
   6  -8   7    4.51    9.10   0
  -6   8  -7   13.32    7.93   0
   7  -8   7    2.42    9.56   0
   7  -8   7    4.60   10.36   0
  -7   8  -7    5.64    6.26   0
  -7  -7   7    0.69    9.42   0
  -7  -7   7    7.22    9.08   0
  -7  -7   7    6.50    6.27   0
  -7  -7   7    0.92    6.38   0
  -6  -7   7   16.82    5.59   0
  -6  -7   7   31.92    8.22   0
  -6  -7   7   29.30    8.06   0
  -6  -7   7   24.99    6.45   0
  -5  -7   7   18.56    7.79   0
  -5  -7   7    8.99    4.86   0
  -5  -7   7   14.81    7.11   0
  -4  -7   7    3.11    7.63   0
  -4  -7   7    2.62    4.19   0
  -4  -7   7    5.65    5.03   0
  -3  -7   7   54.17    5.74   0
  -3  -7   7   51.44    5.32   0
  -3  -7   7   59.90    7.47   0
  -2  -7   7   16.71    5.09   0
   2   7  -7   16.53    7.18   0
  -2  -7   7   20.28    4.87   0
   1   7  -7    8.65    6.88   0
  -1  -7   7    5.66    6.09   0
  -1  -7   7   21.95    7.20   0
   0  -7   7   40.65    6.23   0
   0  -7   7   40.21    6.79   0
   0   7  -7   40.59    5.09   0
   1  -7   7  186.82    8.53   0
  -1   7  -7  179.10    7.86   0
   1  -7   7  174.51    6.12   0
  -2   7  -7   49.18    5.42   0
   2  -7   7   47.30    5.79   0
   2  -7   7   50.56    5.12   0
  -3   7  -7    0.09    7.06   0
   3  -7   7   -0.54    5.55   0
   3  -7   7   -1.12    4.41   0
   4  -7   7    5.07    6.57   0
  -4   7  -7    3.89    4.69   0
   4  -7   7   12.61    5.66   0
   5  -7   7   -0.88    7.30   0
   5  -7   7    5.02    5.90   0
  -5   7  -7    5.21    5.31   0
   6  -7   7   -2.33    8.29   0
   6  -7   7    8.20    8.71   0
  -6   7  -7   -2.20    5.63   0
   7  -7   7   -5.80    9.78   0
   7  -7   7    0.32   12.92   0
  -7   7  -7    5.27    8.31   0
  -7  -6   7    1.71    8.20   0
  -7  -6   7    5.74    9.33   0
  -7  -6   7   -1.95    6.11   0
  -7  -6   7    2.42    8.25   0
  -6  -6   7   -1.99    7.30   0
  -6  -6   7   -1.24    5.89   0
  -6  -6   7   11.23    7.49   0
  -6  -6   7    3.46    7.46   0
  -5  -6   7   10.64    6.36   0
  -5  -6   7   15.55    5.49   0
  -5  -6   7    9.71    6.52   0
  -5  -6   7   11.76    5.67   0
  -4  -6   7   43.88    8.19   0
  -4  -6   7   35.92    6.43   0
  -4  -6   7   42.52    5.72   0
  -3  -6   7  168.76    8.79   0
  -3  -6   7  172.33    8.56   0
  -2  -6   7   40.11    5.63   0
   2   6  -7   48.31    7.55   0
   1   6  -7  521.60   10.34   0
  -1  -6   7  494.38    8.97   0
   0  -6   7  559.75    8.81   0
   0  -6   7  577.30    9.32   0
   0   6  -7  577.42    9.31   0
  -1   6  -7   51.21    5.37   0
   1  -6   7   50.92    5.19   0
   1  -6   7   53.14    7.15   0
  -2   6  -7   22.44    4.83   0
   2  -6   7   32.42    7.30   0
   2  -6   7   38.90    6.85   0
   3  -6   7   -5.55    5.24   0
   3  -6   7    2.26    6.05   0
  -3   6  -7   -2.76    5.05   0
   4  -6   7    2.95    6.63   0
  -4   6  -7   12.38    7.03   0
   4  -6   7   -2.33    7.77   0
   5  -6   7   35.39    8.16   0
  -5   6  -7   23.81    7.45   0
   5  -6   7   37.15    5.96   0
   6  -6   7   15.66    8.61   0
  -6   6  -7    5.83    5.09   0
   6  -6   7   18.90    6.30   0
   7  -6   7    2.61   11.92   0
   7  -6   7    7.66    9.25   0
  -7   6  -7   -2.06    8.14   0
   7  -6   7   -0.01   13.53   0
  -7  -5   7    2.83    8.19   0
  -7  -5   7   -1.35    6.24   0
  -7  -5   7   13.25    5.81   0
  -7  -5   7    3.07    8.24   0
  -6  -5   7    7.23    6.93   0
  -6  -5   7   11.81    8.19   0
  -6  -5   7   -6.34    7.59   0
  -6  -5   7    0.82    7.42   0
  -5  -5   7   12.21    6.27   0
  -5  -5   7   24.28    7.97   0
  -5  -5   7   14.47    5.12   0
  -4  -5   7    3.45    5.58   0
  -4  -5   7   21.11    5.82   0
  -4  -5   7   21.36    7.27   0
  -3  -5   7  180.50    8.26   0
   2   5  -7  149.40    8.90   0
  -2  -5   7  128.24    8.57   0
   1   5  -7   -0.82    5.14   0
  -1  -5   7   -2.86    5.34   0
   0   5  -7  177.40    6.67   0
   0  -5   7  171.72    8.23   0
  -1   5  -7   63.89    6.85   0
   1  -5   7   63.08    6.96   0
   2  -5   7  212.66    8.49   0
   2  -5   7  199.92    7.67   0
  -2   5  -7  204.55    6.62   0
   3  -5   7  468.84    9.12   0
  -3   5  -7  454.43    8.36   0
   3  -5   7  502.72   10.08   0
   4  -5   7   52.19    7.80   0
  -4   5  -7   49.86    7.44   0
   4  -5   7   42.93    5.77   0
  -5   5  -7    5.11    4.86   0
   5  -5   7   -0.83    7.73   0
   5  -5   7   -0.37    7.54   0
  -6   5  -7    4.46    5.33   0
   6  -5   7    1.18    8.84   0
   6  -5   7   -0.20    5.18   0
   6  -5   7   -1.07   10.55   0
  -7   5  -7    8.85    5.82   0
   7  -5   7   13.94    6.33   0
  -8  -4   7    2.13   10.92   0
  -8  -4   7   -4.57    9.23   0
  -8  -4   7   -0.05   11.67   0
  -8  -4   7    0.72    8.69   0
  -7  -4   7   19.05    7.97   0
  -7  -4   7   30.16    8.30   0
  -7  -4   7   21.80    8.57   0
  -7  -4   7   21.47    7.99   0
  -6  -4   7   21.77    5.77   0
  -6  -4   7   13.60    5.33   0
  -6  -4   7   12.87    6.79   0
  -5  -4   7   12.94    7.66   0
  -5  -4   7    4.21    4.91   0
  -5  -4   7    2.16    6.09   0
  -4  -4   7  232.19    8.08   0
  -4  -4   7  257.27    7.72   0
  -4  -4   7  259.87    9.15   0
  -3  -4   7  212.76    7.76   0
  -3  -4   7  236.68    8.49   0
   3   4  -7   64.08    5.94   0
  -2  -4   7  105.44    7.93   0
   2   4  -7  118.43    8.81   0
   1   4  -7   35.34    5.47   0
  -1  -4   7   40.63    7.58   0
   0   4  -7  168.28    6.82   0
   0  -4   7  160.30    6.63   0
   1  -4   7  167.12    6.57   0
  -1   4  -7  171.46    8.21   0
   2  -4   7   19.18    4.71   0
  -2   4  -7    9.77    4.55   0
   3  -4   7   76.67    5.25   0
  -3   4  -7   68.45    5.27   0
   3  -4   7   82.06    5.38   0
  -4   4  -7   36.19    5.13   0
   4  -4   7   34.89    5.72   0
   4  -4   7   42.32    7.07   0
   5  -4   7    0.13    6.72   0
  -5   4  -7    1.64    5.06   0
   5  -4   7   -0.57    7.54   0
   5  -4   7    9.30    4.86   0
  -6   4  -7    1.42    7.19   0
   6  -4   7    7.92    5.70   0
   6  -4   7   13.85   11.66   0
   6  -4   7   10.06   10.27   0
  -7   4  -7    3.11    6.20   0
   7  -4   7   -2.53    8.82   0
  -8  -3   7   10.54    8.88   0
  -8  -3   7    0.77    9.99   0
  -8  -3   7    0.81    8.76   0
  -8  -3   7    0.07    8.85   0
  -7  -3   7    1.76    7.99   0
  -7  -3   7    8.96    8.16   0
  -7  -3   7   -1.36    5.58   0
  -6  -3   7    9.55    5.22   0
  -6  -3   7   11.99    7.03   0
  -6  -3   7    8.12    6.55   0
  -5  -3   7   17.95    5.35   0
  -5  -3   7   23.20    7.25   0
  -5  -3   7   16.45    6.48   0
  -4  -3   7   -1.92    4.48   0
  -4  -3   7    5.18    4.86   0
  -4  -3   7   -4.30    5.66   0
  -3  -3   7  132.94    7.16   0
  -3  -3   7  138.35    6.59   0
   3   3  -7  149.75    8.79   0
  -2  -3   7   13.23    6.21   0
   2   3  -7   13.23    7.61   0
  -2  -3   7   14.39    6.86   0
   1   3  -7  228.00    7.99   0
  -1  -3   7  230.79    9.28   0
   0  -3   7  682.60   11.69   0
   0   3  -7  703.13   10.95   0
   1  -3   7   28.62    5.22   0
  -1   3  -7   22.67    6.79   0
  -2   3  -7   35.16    4.82   0
   2  -3   7   36.60    4.99   0
  -3   3  -7   14.19    6.44   0
   3  -3   7    9.29    5.94   0
   3  -3   7    8.15    6.28   0
   4  -3   7  117.60    7.98   0
  -4   3  -7  128.01    6.31   0
   4  -3   7  128.09    8.55   0
   4  -3   7  151.12    8.01   0
  -5   3  -7    5.59    6.96   0
   5  -3   7   12.53    9.61   0
   5  -3   7    5.11    5.24   0
   5  -3   7    4.76    8.43   0
  -6   3  -7    1.76    5.23   0
   6  -3   7   17.79    7.48   0
  -7   3  -7   -2.60    5.08   0
   7  -3   7  -10.30    7.18   0
  -8  -2   7    0.02    8.41   0
  -8  -2   7    1.39    9.50   0
  -8  -2   7    6.44    8.71   0
  -7  -2   7    0.32    5.60   0
  -7  -2   7    8.38    7.92   0
  -7  -2   7    0.57    8.00   0
  -6  -2   7   11.07    7.24   0
  -6  -2   7   12.39    7.09   0
  -6  -2   7   16.22    8.13   0
  -5  -2   7   12.04    7.46   0
  -5  -2   7   15.83    7.00   0
  -5  -2   7   10.58    4.48   0
  -4  -2   7    9.49    7.38   0
  -4  -2   7    3.42    6.69   0
  -4  -2   7    5.91    5.89   0
  -3  -2   7   43.97    6.57   0
   3   2  -7   47.04    7.51   0
  -3  -2   7   40.24    6.34   0
  -2  -2   7    3.88    6.20   0
   2   2  -7   -2.68    7.65   0
  -2  -2   7    2.69    4.77   0
  -1  -2   7    3.62    3.94   0
   1   2  -7    0.76    7.15   0
  -1  -2   7   -1.07    6.48   0
   0  -2   7    5.10    4.44   0
   0  -2   7   10.23    6.45   0
   0   2  -7    3.88    4.85   0
   1  -2   7    1.41    4.73   0
   1  -2   7    2.20    4.48   0
  -1   2  -7    7.53    4.99   0
   2  -2   7   89.17    5.49   0
  -2   2  -7   83.09    5.41   0
   2  -2   7   99.13    5.55   0
   3  -2   7  131.70    7.64   0
  -3   2  -7  127.12    5.94   0
   3  -2   7  124.71    7.35   0
  -4   2  -7   27.10    6.86   0
   4  -2   7   39.01    6.77   0
   4  -2   7   35.24    6.87   0
  -5   2  -7   15.46    6.99   0
   5  -2   7   17.84    7.42   0
   5  -2   7   19.96    9.63   0
   5  -2   7   23.12    8.69   0
  -6   2  -7    2.30    7.39   0
   6  -2   7    4.42    5.28   0
  -7   2  -7    2.88    7.72   0
   7  -2   7    4.63    8.18   0
  -8  -1   7   -0.21    8.98   0
  -8  -1   7   -3.47    8.12   0
  -8  -1   7   -0.72    7.99   0
  -7  -1   7    6.57    7.98   0
  -7  -1   7    7.76    7.45   0
  -7  -1   7    3.87    5.82   0
  -6  -1   7   -1.85    7.79   0
  -6  -1   7   10.33    7.60   0
  -6  -1   7    1.79    7.06   0
  -5  -1   7  106.09    8.57   0
  -5  -1   7  112.01    9.12   0
  -5  -1   7  109.83    7.37   0
  -4  -1   7   39.01    7.08   0
  -4  -1   7   40.12    7.55   0
  -4  -1   7   30.42    6.58   0
  -3  -1   7    9.34    4.94   0
  -3  -1   7   12.69    6.26   0
   2   1  -7  352.43   11.37   0
  -2  -1   7  314.54    9.77   0
  -2  -1   7  334.85    7.71   0
   1   1  -7  403.88   11.17   0
  -1  -1   7  389.20   10.26   0
  -1  -1   7  413.31    8.88   0
   0  -1   7   47.82    5.18   0
   0   1  -7   58.16    7.42   0
   0  -1   7   36.79    4.93   0
  -1   1  -7  580.61   10.31   0
   1  -1   7  619.48   10.02   0
   1  -1   7  592.41   11.22   0
  -2   1  -7  523.08   10.07   0
   2  -1   7  558.06   10.24   0
   2  -1   7  511.78   10.74   0
  -3   1  -7   12.04    4.20   0
   3  -1   7    9.71    4.29   0
   3  -1   7    8.94    6.35   0
  -4   1  -7  103.87    5.50   0
   4  -1   7  106.77    6.12   0
   4  -1   7  105.92    8.13   0
  -5   1  -7   10.35    7.37   0
   5  -1   7   12.14    9.77   0
   5  -1   7   12.52    5.40   0
   5  -1   7   14.44   10.91   0
  -6   1  -7   12.72    7.49   0
   6  -1   7   -1.22    5.57   0
  -7   1  -7    3.72    5.77   0
   7  -1   7    3.93    5.84   0
  -8   0   7    4.08   10.81   0
  -8   0   7   -0.54    8.99   0
  -8   0   7   -0.32   11.21   0
  -7   0   7    2.08    8.07   0
  -7   0   7    4.31    7.68   0
  -7   0   7    3.36   10.10   0
  -6   0   7    2.21    7.74   0
  -6   0   7    4.05    9.67   0
  -6   0   7   -0.86    6.84   0
  -5   0   7   75.90    8.31   0
  -5   0   7   70.92    6.96   0
  -5   0   7   68.36    8.23   0
  -4   0   7   17.35    7.22   0
  -4   0   7   14.63    6.77   0
  -4   0   7   11.07    6.51   0
  -3   0   7    6.43    8.26   0
  -3   0   7    4.78    6.73   0
  -3   0   7    8.13    4.68   0
   2   0  -7    5.46    4.18   0
  -2   0   7    5.19    6.93   0
  -2   0   7   -4.32    6.44   0
   2   0  -7    2.24    8.05   0
  -1   0   7   41.96    5.04   0
   1   0  -7   45.63    6.20   0
   1   0  -7   42.19    7.42   0
  -1   0   7   44.89    4.54   0
   0   0  -7   35.07    5.34   0
   0   0  -7   47.91    6.88   0
   0   0   7   47.20    6.68   0
   0   0   7   43.60    6.81   0
  -1   0  -7    4.74    4.78   0
   1   0   7    3.85    6.49   0
   1   0   7    3.84    4.29   0
  -2   0  -7   -1.05    7.23   0
   2   0   7   -2.50    6.61   0
   2   0   7   -0.40    5.86   0
  -3   0  -7   -2.12    4.47   0
   3   0   7   -4.96    5.94   0
   3   0   7    1.16    6.37   0
  -4   0  -7   46.23    7.88   0
   4   0   7   45.57    7.63   0
   4   0   7   42.10    7.54   0
  -5   0  -7   20.83    7.34   0
   5   0   7   27.18    5.44   0
   5   0   7   19.68    9.85   0
   5   0   7   23.63   11.67   0
  -6   0  -7   13.83    7.75   0
   6   0   7   -0.92    5.08   0
  -7   0  -7   16.01    8.20   0
   7   0   7    5.19    8.27   0
  -8   1   7    0.83    9.84   0
  -8   1   7    1.26   13.25   0
  -8   1   7    1.06   14.26   0
  -7   1   7   13.58   11.21   0
  -7   1   7   19.44    8.11   0
  -7   1   7   11.23   11.17   0
  -6   1   7    2.15    7.07   0
  -6   1   7    2.77   10.02   0
  -6   1   7    1.88   10.02   0
  -5   1   7   11.30   10.23   0
  -5   1   7   11.81    6.61   0
  -5   1   7   10.84   10.21   0
   4  -1  -7    3.58    4.83   0
  -4   1   7    6.72    9.51   0
  -4   1   7    4.77   10.37   0
  -4   1   7    5.89    4.37   0
  -3   1   7   41.02    9.54   0
   3  -1  -7   33.54    4.93   0
  -3   1   7   42.84   10.15   0
  -3   1   7   39.44    5.14   0
   2  -1  -7   13.95    4.74   0
   2  -1  -7   14.81   11.47   0
  -2   1   7    8.75    4.57   0
  -2   1   7   12.60    7.38   0
   1  -1  -7  257.44    6.80   0
   1  -1  -7  273.54   10.74   0
  -1   1   7  257.13    9.68   0
  -1   1   7  258.15    7.89   0
   0  -1  -7   27.83    6.52   0
   0  -1  -7   32.97    5.44   0
   0   1   7   29.44    6.76   0
   0   1   7   30.42    6.61   0
  -1  -1  -7    5.83    4.57   0
  -1  -1  -7   -0.20    6.94   0
   1   1   7    4.44    6.38   0
   1   1   7    3.22    6.70   0
  -2  -1  -7  142.20    6.48   0
  -2  -1  -7  141.61    7.26   0
   2   1   7  145.22    8.00   0
   2   1   7  142.69    7.28   0
  -3  -1  -7   27.67    7.10   0
   3   1   7   27.20    6.67   0
   3   1   7   28.59    6.55   0
   4   1   7    5.18    4.87   0
   4   1   7    4.29    6.90   0
  -4  -1  -7    6.46    7.06   0
   5   1   7   28.53    7.00   0
   5   1   7   19.05    9.92   0
  -5  -1  -7   17.32    5.32   0
  -6  -1  -7   -7.01    7.79   0
   6   1   7    1.11    7.48   0
  -7  -1  -7   -1.12    7.89   0
   7   1   7   -0.68    5.77   0
  -7   2   7   12.58    8.57   0
  -6   2   7    4.50    7.18   0
   5  -2  -7   10.45    6.81   0
  -5   2   7   11.43    6.95   0
   4  -2  -7    8.39    4.23   0
  -4   2   7    1.74    4.98   0
   3  -2  -7   65.12    6.94   0
  -3   2   7   63.58    7.22   0
  -2   2   7    2.01    8.72   0
   2  -2  -7   -0.38   11.51   0
  -2   2   7   -1.94    4.15   0
   2  -2  -7    3.15    4.45   0
   1  -2  -7   18.43    7.85   0
  -1   2   7   18.57    7.12   0
  -1   2   7   19.46    4.46   0
   1  -2  -7   15.20    6.12   0
   0  -2  -7   89.67    6.97   0
   0   2   7   92.24    7.01   0
   0   2   7   99.82    5.89   0
   0  -2  -7   85.94    5.64   0
  -1  -2  -7   19.73    4.46   0
  -1  -2  -7    9.32    4.84   0
   1   2   7   15.03    4.50   0
   1   2   7    9.90    6.31   0
  -2  -2  -7   -1.30    4.03   0
   2   2   7   -0.69    6.50   0
   2   2   7    1.65    5.91   0
  -2  -2  -7   10.71    6.89   0
  -3  -2  -7   14.60    6.83   0
   3   2   7    8.78    6.59   0
   3   2   7    1.27    4.85   0
  -3  -2  -7    7.84    6.88   0
   4   2   7   16.71    6.77   0
   4   2   7   17.09    7.15   0
  -4  -2  -7   10.77    7.01   0
   5   2   7   26.41   10.64   0
   5   2   7   29.32    6.95   0
  -5  -2  -7   28.95    5.08   0
   6   2   7   10.09    7.51   0
  -6  -2  -7    2.26    5.11   0
  -7  -2  -7    2.50    5.81   0
   7   2   7    5.92    8.15   0
  -7   3   7    4.06    5.37   0
   6  -3  -7   43.98    7.64   0
  -6   3   7   35.82    7.87   0
   5  -3  -7    7.09    4.89   0
  -5   3   7    1.77    5.15   0
  -4   3   7   14.64    5.16   0
   4  -3  -7   18.90    5.00   0
  -3   3   7  131.53    5.82   0
   3  -3  -7  120.61    7.59   0
  -2   3   7  199.21   16.55   0
  -2   3   7  184.80    7.61   0
   2  -3  -7  209.82   20.53   0
   2  -3  -7  175.96    6.23   0
   1  -3  -7  166.66   10.23   0
  -1   3   7  151.66    9.36   0
  -1   3   7  151.14    5.73   0
   1  -3  -7  150.37    6.05   0
   0  -3  -7   56.21    7.77   0
   0   3   7   48.53    7.10   0
   0   3   7   54.70    4.88   0
   0  -3  -7   50.30    4.78   0
   1   3   7   45.95    6.43   0
   1   3   7   53.42    6.71   0
  -1  -3  -7   42.75    6.62   0
  -1  -3  -7   42.48    6.86   0
   2   3   7   45.29    6.86   0
   2   3   7   36.00    5.16   0
  -2  -3  -7   40.46    5.55   0
  -2  -3  -7   40.13    5.10   0
  -3  -3  -7   -0.36    4.75   0
   3   3   7   -0.16    6.92   0
   3   3   7    5.78    6.93   0
  -3  -3  -7    2.27    7.61   0
  -4  -3  -7   16.63    7.69   0
   4   3   7    6.51    6.74   0
   4   3   7   19.02    7.97   0
  -4  -3  -7   21.11    5.16   0
   5   3   7   -9.29    6.97   0
   5   3   7    4.92    8.48   0
  -5  -3  -7    8.74    5.50   0
   6   3   7    1.54    5.88   0
  -6  -3  -7   -1.56    8.30   0
   7   3   7    4.89    8.79   0
  -7  -3  -7   -4.22    6.06   0
   7  -4  -7    2.29    6.01   0
  -7   4   7    2.93    5.82   0
   6  -4  -7   19.27    7.92   0
  -6   4   7   11.33    5.64   0
   5  -4  -7    4.20    5.12   0
  -5   4   7   15.22    7.24   0
  -4   4   7   16.61    5.07   0
   4  -4  -7   13.54    6.80   0
  -3   4   7   28.73    6.52   0
   3  -4  -7   25.25    5.08   0
  -2   4   7   11.65    4.81   0
   2  -4  -7   18.83    7.01   0
  -1   4   7   15.03    7.04   0
   1  -4  -7   16.69    7.79   0
  -1   4   7   17.68    4.60   0
   1  -4  -7    9.97    4.58   0
   0  -4  -7   92.54    8.33   0
   0   4   7  101.67    7.92   0
   0   4   7   96.47    5.62   0
   0  -4  -7   98.74    5.80   0
   1   4   7   33.92    7.04   0
   1   4   7   23.91    6.77   0
  -1  -4  -7   30.46    7.14   0
  -1  -4  -7   29.50    7.01   0
   2   4   7   29.46    5.48   0
   2   4   7   34.44    4.93   0
  -2  -4  -7   36.01    7.68   0
  -2  -4  -7   34.59    6.47   0
   3   4   7    7.48    5.08   0
   3   4   7    0.07    6.69   0
  -3  -4  -7    1.10    7.31   0
  -3  -4  -7    5.87    6.59   0
  -4  -4  -7    8.61    7.58   0
   4   4   7    9.09    7.76   0
   4   4   7   23.61    5.08   0
  -4  -4  -7   15.60    7.15   0
   5   4   7    6.99    5.30   0
   5   4   7    7.61    8.17   0
  -5  -4  -7    1.88    5.29   0
   6   4   7   -0.70    5.52   0
  -6  -4  -7    5.54    5.73   0
  -7   5   7    0.83    6.65   0
   6  -5  -7    0.83    6.01   0
  -6   5   7    3.15    8.03   0
  -5   5   7    4.03    7.75   0
   5  -5  -7    0.45    7.67   0
  -4   5   7   27.50    5.10   0
   4  -5  -7   24.39    7.24   0
  -3   5   7    2.10    4.83   0
   3  -5  -7   -2.36    4.83   0
  -2   5   7   34.31    5.02   0
   2  -5  -7   32.77    5.07   0
  -1   5   7   10.88    7.46   0
   1  -5  -7   19.80    7.65   0
  -1   5   7    8.94    4.85   0
   1  -5  -7   20.91    6.50   0
   0   5   7   12.24    7.17   0
   0   5   7    9.10    6.72   0
   0  -5  -7   10.38    6.99   0
   0  -5  -7   12.99    7.37   0
   1   5   7    7.60    4.89   0
   1   5   7    7.17    4.97   0
  -1  -5  -7    8.67    6.99   0
  -1  -5  -7   18.29    7.00   0
   2   5   7   11.16    6.65   0
   2   5   7   -0.39    6.71   0
  -2  -5  -7   -4.21    6.98   0
  -2  -5  -7    0.80    6.77   0
   3   5   7    0.22    7.22   0
   3   5   7    7.92    6.81   0
  -3  -5  -7   10.10    7.28   0
  -3  -5  -7    0.63    4.91   0
  -4  -5  -7    8.45    7.93   0
   4   5   7   10.79    7.27   0
   4   5   7   14.34    8.11   0
  -4  -5  -7   24.28    5.19   0
  -5  -5  -7    6.36   10.80   0
   5   5   7   -0.99    5.46   0
   5   5   7    1.27   11.54   0
  -5  -5  -7   -4.20    7.68   0
   6   5   7   12.62    8.79   0
  -6  -5  -7    7.98    5.96   0
   6  -6  -7    5.99    8.54   0
  -6   6   7    6.18    6.17   0
  -5   6   7    7.64    5.74   0
   5  -6  -7    6.49    7.86   0
  -4   6   7    0.23    4.96   0
   4  -6  -7   -2.06    7.12   0
  -3   6   7   10.99    7.21   0
   3  -6  -7   10.19    5.42   0
  -2   6   7    2.33    6.41   0
   2  -6  -7    6.30    4.77   0
   1  -6  -7    3.22    7.52   0
  -1   6   7    7.17    4.86   0
   1  -6  -7    1.62    8.29   0
   1  -6  -7    4.98    4.84   0
   0   6   7    0.52    4.78   0
   0   6   7   -1.62    4.88   0
   0  -6  -7    2.67    6.81   0
   0  -6  -7   -0.66    7.13   0
   1   6   7   -1.49    5.00   0
   1   6   7    0.67    5.02   0
  -1  -6  -7   -3.15    5.01   0
  -1  -6  -7    1.64    6.95   0
   2   6   7   21.48    7.12   0
   2   6   7   12.25    5.00   0
  -2  -6  -7   14.15    5.39   0
  -2  -6  -7   11.38    5.16   0
   3   6   7   44.13    7.98   0
   3   6   7   45.04    5.80   0
  -3  -6  -7   69.02    7.76   0
  -3  -6  -7   42.85    7.71   0
   4   6   7   12.27    8.15   0
   4   6   7   18.05    8.30   0
  -4  -6  -7   21.96    7.76   0
  -4  -6  -7    7.39    7.88   0
  -5  -6  -7   -2.27    8.11   0
   5   6   7    8.42    5.94   0
   5   6   7    1.40    9.31   0
  -5  -6  -7   -2.94    5.56   0
  -5   7   7   -4.41    8.12   0
   5  -7  -7   -2.55    5.85   0
  -4   7   7   10.61    5.52   0
   4  -7  -7   12.36    5.56   0
  -3   7   7    8.59    5.32   0
   3  -7  -7    3.35    5.62   0
  -2   7   7   16.73    7.18   0
   2  -7  -7    9.38    5.06   0
   1  -7  -7   27.38   10.62   0
   1  -7  -7   19.56    8.56   0
  -1   7   7   22.57    5.42   0
   1  -7  -7   33.45    7.60   0
   0  -7  -7    4.02    7.55   0
   0   7   7    7.73    6.97   0
   0  -7  -7    3.72    6.85   0
   0  -7  -7   -1.84    7.74   0
   1   7   7    4.42    6.75   0
   1   7   7    2.02    4.90   0
  -1  -7  -7    5.96    7.29   0
  -1  -7  -7    1.10    7.01   0
   2   7   7    6.66    5.59   0
   2   7   7    4.44    5.36   0
  -2  -7  -7    9.51    6.98   0
  -2  -7  -7   11.01    7.39   0
   3   7   7   14.56    8.07   0
   3   7   7    4.08    5.56   0
  -3  -7  -7   -0.86    5.86   0
  -3  -7  -7    9.13    7.32   0
   4   7   7    3.30    5.54   0
   4   7   7    1.07    8.16   0
  -4  -7  -7   -0.24    5.90   0
  -4  -7  -7    5.06    8.26   0
  -5  -7  -7   -2.94    6.69   0
   5   7   7    0.48    5.79   0
   5   7   7    1.22   10.04   0
  -5  -7  -7   15.43    8.89   0
  -5   8   7    3.75    8.29   0
   5  -8  -7   -5.38    9.07   0
  -4   8   7    9.31    5.61   0
   4  -8  -7    6.06    5.76   0
  -3   8   7    8.67    5.33   0
   3  -8  -7   -2.01    5.46   0
  -2   8   7   11.95    7.22   0
   2  -8  -7   -1.72    5.13   0
   1  -8  -7   10.37   10.42   0
  -1   8   7    8.74    5.29   0
   1  -8  -7    9.81    5.14   0
   1  -8  -7   10.92   10.85   0
   0  -8  -7    5.78    7.69   0
   0   8   7   11.72    7.61   0
   0  -8  -7    6.31    5.41   0
   0  -8  -7    4.35    8.17   0
  -1  -8  -7   -2.02    8.42   0
   1   8   7    5.73    5.71   0
  -1  -8  -7   12.57    5.84   0
  -1  -8  -7    8.37    5.87   0
   2   8   7   -0.90    5.58   0
  -2  -8  -7    3.24    7.56   0
  -2  -8  -7   -4.81    5.69   0
   3   8   7   -1.12    5.59   0
   3   8   7    5.50    8.43   0
  -3  -8  -7   -4.70    5.22   0
  -3  -8  -7    5.89    7.83   0
   4   8   7    7.75    8.53   0
   4   8   7    7.46    9.51   0
  -4  -8  -7    3.34    6.58   0
  -4  -8  -7    6.17    6.28   0
  -4   9   7   15.27    8.50   0
  -3   9   7    0.57    5.81   0
   3  -9  -7    2.44    5.83   0
  -2   9   7   -2.03    5.50   0
   2  -9  -7    6.28    5.61   0
   1  -9  -7    1.32    8.16   0
   1  -9  -7   -0.73    8.88   0
  -1   9   7    2.36    7.77   0
   1  -9  -7    7.06    5.36   0
   0  -9  -7   14.88    8.72   0
   0   9   7   13.95    5.70   0
   0  -9  -7    4.80    5.90   0
   0  -9  -7   11.38    6.37   0
  -1  -9  -7    8.92    9.02   0
   1   9   7    6.86    8.06   0
  -1  -9  -7    9.72    8.07   0
  -1  -9  -7    7.06    5.53   0
   2   9   7   -6.20    8.37   0
  -2  -9  -7    4.34    8.14   0
  -2  -9  -7    0.62    8.04   0
  -2  -9  -7    1.74    5.79   0
   3   9   7    0.48    8.73   0
  -3  -9  -7    3.03    9.51   0
  -3  -9  -7    6.50    6.01   0
  -2  10   7    1.07    5.79   0
   1 -10  -7    4.00   11.18   0
   1 -10  -7    3.21   11.61   0
  -1  10   7    2.94    8.66   0
   1 -10  -7   15.97    8.54   0
   0  10   7   -5.17    6.02   0
   0 -10  -7    9.83    8.08   0
   0 -10  -7    3.65    9.57   0
   0 -10  -7    0.01    9.08   0
  -1 -10  -7    8.71    5.76   0
   0 -14   8  -11.20    8.38   0
   0 -14   8    8.06    6.48   0
  -3 -13   8   12.36    6.18   0
  -3 -13   8    8.79    8.45   0
  -2 -13   8    0.99    5.75   0
  -2 -13   8    4.53    7.71   0
  -2 -13   8   11.33    5.99   0
  -1 -13   8    1.92    8.08   0
  -1 -13   8    4.36    7.49   0
  -1 -13   8   11.75    6.02   0
   0 -13   8    2.56    5.27   0
   0 -13   8    5.54    5.97   0
  -1  13  -8    8.20    5.71   0
   1 -13   8    0.76    6.31   0
   1 -13   8   -3.72    5.25   0
   2 -13   8   18.18    9.46   0
  -2  13  -8    6.61    6.02   0
   2 -13   8    4.59    7.91   0
  -3  13  -8    7.01    8.27   0
   3 -13   8    4.39   10.85   0
   3 -13   8    5.03    8.38   0
  -4 -12   8    1.04    8.49   0
  -4 -12   8    8.56    6.27   0
  -4 -12   8   -0.82    7.85   0
  -3 -12   8    4.52    8.33   0
  -3 -12   8   -0.85    5.90   0
  -3 -12   8    3.52    7.98   0
  -2 -12   8    9.41    8.40   0
  -2 -12   8   13.78    8.21   0
  -2 -12   8   15.22    7.34   0
  -1 -12   8   21.97    7.48   0
  -1 -12   8   28.51    8.22   0
   0 -12   8   30.22    7.22   0
   0 -12   8   32.25    6.14   0
   0  12  -8   28.93    7.81   0
  -1  12  -8   40.99    8.09   0
   1 -12   8   47.41    7.71   0
   1 -12   8   39.20    6.79   0
   2 -12   8    9.91    8.11   0
   2 -12   8   12.91    7.52   0
  -2  12  -8   17.28    7.63   0
   3 -12   8    3.10    6.53   0
  -3  12  -8    9.79    8.11   0
   3 -12   8   -8.26    7.90   0
   4 -12   8    0.66   10.96   0
  -4  12  -8    3.53    5.85   0
   4 -12   8    3.77    8.98   0
  -5 -11   8    4.58    9.29   0
  -5 -11   8   -4.04    9.04   0
  -5 -11   8    2.45    8.27   0
  -4 -11   8   44.98    8.61   0
  -4 -11   8   28.08    6.00   0
  -4 -11   8   17.70    7.85   0
  -3 -11   8   12.46    5.89   0
  -3 -11   8   12.46    5.55   0
  -3 -11   8   12.00    8.02   0
  -2 -11   8   33.87    8.16   0
  -2 -11   8   23.56    8.06   0
  -2 -11   8   17.60    7.02   0
  -1 -11   8   36.88    7.26   0
  -1 -11   8   60.72    6.20   0
   1  11  -8   62.03    7.98   0
   0 -11   8   15.15    5.03   0
   0  11  -8   21.07    7.79   0
   0 -11   8   19.39    8.26   0
   1 -11   8   -0.84    4.83   0
   1 -11   8    2.85    5.50   0
  -1  11  -8    3.20    7.60   0
   2 -11   8   19.49    8.50   0
  -2  11  -8   12.61    7.73   0
   2 -11   8   -0.57    7.42   0
  -3  11  -8   12.39    5.80   0
   3 -11   8   19.12    9.56   0
   3 -11   8   11.00    7.91   0
   4 -11   8   14.02    7.71   0
   4 -11   8   11.59    5.58   0
  -4  11  -8   11.20    6.16   0
   5 -11   8   -1.84    8.95   0
  -5  11  -8    3.44    8.34   0
   5 -11   8   -4.33   11.60   0
  -5 -10   8    5.87    5.93   0
  -5 -10   8    7.90    8.55   0
  -5 -10   8    2.16    5.17   0
  -4 -10   8    1.30    8.11   0
  -4 -10   8    0.35    8.06   0
  -4 -10   8    6.44    5.40   0
  -3 -10   8   23.68    7.72   0
  -3 -10   8   26.07    6.09   0
  -3 -10   8   34.76    5.37   0
  -2 -10   8   31.31    8.10   0
  -2 -10   8   39.71    5.53   0
   1  10  -8   51.12    5.71   0
  -1 -10   8   54.19    7.07   0
  -1 -10   8   59.61    7.80   0
   0 -10   8    9.65    6.57   0
   0 -10   8   13.08    7.54   0
   0  10  -8    9.62    5.04   0
  -1  10  -8    7.31    7.15   0
   1 -10   8   11.31    4.80   0
   1 -10   8   17.45    7.69   0
   2 -10   8   45.32    6.02   0
   2 -10   8   37.04    6.99   0
  -2  10  -8   50.29    5.50   0
   3 -10   8    5.14    8.55   0
   3 -10   8    9.86    7.00   0
  -3  10  -8   -2.04    5.00   0
   4 -10   8   15.89    7.07   0
  -4  10  -8   13.86    6.00   0
   4 -10   8   20.82    8.03   0
   5 -10   8   16.59    8.64   0
  -5  10  -8    8.66    5.67   0
   5 -10   8   -4.39    9.54   0
  -6  10  -8    0.96    9.65   0
  -6  -9   8    4.58    7.87   0
  -6  -9   8   -1.62    6.00   0
  -6  -9   8   -0.82    5.88   0
  -6  -9   8   -0.87    5.41   0
  -5  -9   8   11.82    8.31   0
  -5  -9   8   11.19    7.44   0
  -5  -9   8   12.56    8.06   0
  -4  -9   8   13.20    5.99   0
  -4  -9   8    7.37    5.10   0
  -4  -9   8   15.01    5.62   0
  -3  -9   8   60.36    6.21   0
  -3  -9   8   51.77    8.24   0
  -3  -9   8   39.21    5.08   0
  -2  -9   8   42.49    7.79   0
   2   9  -8   47.57    6.03   0
  -2  -9   8   38.76    5.11   0
   1   9  -8   17.37    5.23   0
  -1  -9   8    7.42    6.39   0
  -1  -9   8   10.03    7.47   0
   0  -9   8  187.44    6.17   0
   0   9  -8  204.99    8.38   0
   0  -9   8  181.97    6.78   0
  -1   9  -8  292.98    9.09   0
   1  -9   8  300.90    7.09   0
   1  -9   8  330.81    9.76   0
   2  -9   8    4.61    7.85   0
   2  -9   8   -3.23    4.97   0
  -2   9  -8    5.45    5.15   0
   3  -9   8   -0.86    5.88   0
  -3   9  -8    5.62    5.31   0
   3  -9   8   -0.95    4.86   0
   4  -9   8   12.69    7.35   0
  -4   9  -8    1.65    4.91   0
   4  -9   8    9.91    8.49   0
  -5   9  -8    2.19    5.53   0
   5  -9   8   22.58    8.45   0
   5  -9   8   12.18    6.63   0
  -6   9  -8   -5.29    5.72   0
   6  -9   8    1.57    9.55   0
   6  -9   8    3.86    9.95   0
  -6  -8   8   10.06    8.74   0
  -6  -8   8    8.83    6.05   0
  -6  -8   8    8.71    8.95   0
  -6  -8   8    5.68    5.40   0
  -5  -8   8    0.77    8.25   0
  -5  -8   8   -2.39    4.93   0
  -5  -8   8   -3.31    7.32   0
  -4  -8   8   55.13    6.06   0
  -4  -8   8   56.15    7.67   0
  -4  -8   8   53.38    5.97   0
  -3  -8   8   72.59    8.02   0
  -3  -8   8   67.34    5.77   0
  -3  -8   8   64.64    6.88   0
  -2  -8   8  227.60    8.55   0
   2   8  -8  243.60    8.76   0
  -2  -8   8  236.63    7.10   0
  -1  -8   8  453.59    8.97   0
   1   8  -8  417.86    8.76   0
  -1  -8   8  406.56    8.71   0
   0   8  -8  115.89    8.28   0
   0  -8   8  110.97    5.82   0
   0  -8   8  118.62    6.57   0
   1  -8   8   29.60    4.89   0
   1  -8   8   32.82    5.18   0
  -1   8  -8   30.42    5.28   0
   2  -8   8    3.05    5.84   0
  -2   8  -8   -5.05    6.87   0
   2  -8   8    8.73    6.64   0
   3  -8   8   51.30    5.86   0
  -3   8  -8   42.65    5.36   0
   3  -8   8   44.71    5.24   0
  -4   8  -8    7.44    6.99   0
   4  -8   8    9.20    5.67   0
   4  -8   8   33.52    8.29   0
   5  -8   8    6.37    5.55   0
   5  -8   8    3.30    5.78   0
  -5   8  -8   -4.67    7.80   0
   6  -8   8    3.66    9.70   0
   6  -8   8   -6.54    6.96   0
  -6   8  -8    4.06    5.63   0
  -7  -7   8   -6.24    6.75   0
  -7  -7   8    2.15    8.36   0
  -7  -7   8   10.40    9.15   0
  -7  -7   8    2.93    8.81   0
  -6  -7   8    8.98    7.27   0
  -6  -7   8   -1.24    9.01   0
  -6  -7   8   -1.20    7.81   0
  -6  -7   8   11.31    7.76   0
  -5  -7   8   15.66    4.95   0
  -5  -7   8   21.84    6.04   0
  -5  -7   8   19.72    7.05   0
  -5  -7   8   16.99    7.59   0
  -4  -7   8   11.62    5.42   0
  -4  -7   8   -3.04    4.97   0
  -4  -7   8    5.57    5.25   0
  -3  -7   8   14.18    7.33   0
  -3  -7   8   18.56    6.79   0
  -2  -7   8  126.06    6.03   0
  -2  -7   8   93.47    5.23   0
   2   7  -8  139.55    8.14   0
  -1  -7   8   24.77    6.09   0
   1   7  -8   32.82    5.15   0
  -1  -7   8   31.04    7.02   0
   0  -7   8   23.10    6.38   0
   0  -7   8   26.36    5.22   0
   0   7  -8   20.30    4.88   0
   1  -7   8  123.70    6.46   0
   1  -7   8  117.19    7.40   0
  -1   7  -8  137.79    7.86   0
  -2   7  -8  309.01    9.05   0
   2  -7   8  332.17    7.85   0
   2  -7   8  300.62    8.74   0
  -3   7  -8    5.26    7.38   0
   3  -7   8    8.38    8.03   0
   3  -7   8   17.80    6.30   0
   4  -7   8   -3.00    6.83   0
  -4   7  -8   -3.66    6.91   0
   4  -7   8   -0.06    5.52   0
   5  -7   8   -0.46    7.64   0
   5  -7   8   11.61    8.16   0
  -5   7  -8    0.48    6.98   0
   6  -7   8   -0.06    6.47   0
   6  -7   8   -0.93    9.04   0
  -6   7  -8    5.35    5.04   0
   7  -7   8    0.99    8.93   0
   7  -7   8   -5.94   10.06   0
   7  -7   8    5.12   10.25   0
  -7   7  -8    1.07    8.31   0
  -7  -6   8    5.73    8.17   0
  -7  -6   8   -2.14    6.67   0
  -7  -6   8   10.54    6.09   0
  -7  -6   8   -2.46    8.74   0
  -6  -6   8    8.71    6.43   0
  -6  -6   8    4.03    7.48   0
  -6  -6   8    0.92    8.16   0
  -6  -6   8    4.93    5.02   0
  -5  -6   8   31.91    5.13   0
  -5  -6   8   33.44    4.98   0
  -5  -6   8   38.97    8.86   0
  -5  -6   8   45.25    8.33   0
  -4  -6   8   21.55    5.88   0
  -4  -6   8   17.42    7.50   0
  -3  -6   8  224.79    8.73   0
   3   6  -8   67.43    6.09   0
  -2  -6   8   88.53    7.85   0
   2   6  -8  109.79    7.95   0
   1   6  -8   -0.17    4.65   0
  -1  -6   8   16.36    6.75   0
   0  -6   8  188.37    7.77   0
   0   6  -8  200.41    7.94   0
  -1   6  -8   49.79    7.28   0
   1  -6   8   47.40    5.54   0
   1  -6   8   41.38    6.91   0
   2  -6   8    9.23    5.16   0
   2  -6   8    3.73    6.24   0
  -2   6  -8    3.31    5.06   0
   3  -6   8    9.34    4.95   0
   3  -6   8   13.70    6.54   0
  -3   6  -8    3.32    6.74   0
   4  -6   8    5.82    6.54   0
  -4   6  -8    3.13    5.05   0
   4  -6   8   -0.77    7.43   0
   5  -6   8    5.42    5.82   0
  -5   6  -8    5.09    6.89   0
   5  -6   8   12.31    5.32   0
   6  -6   8    6.47    7.72   0
   6  -6   8   11.62    9.86   0
  -6   6  -8   10.96    5.78   0
   6  -6   8   19.64    8.84   0
   7  -6   8    2.41    9.28   0
  -7   6  -8   -0.70    5.88   0
   7  -6   8    3.21   14.00   0
   7  -6   8    2.24   13.79   0
  -7  -5   8   -4.64    6.08   0
  -7  -5   8   -5.24    8.86   0
  -7  -5   8   -0.57    8.06   0
  -7  -5   8    2.68    8.32   0
  -6  -5   8    4.18    7.51   0
  -6  -5   8   -1.00    6.19   0
  -6  -5   8   -1.56    7.14   0
  -5  -5   8   11.66    6.41   0
  -5  -5   8   18.27    5.77   0
  -5  -5   8   14.30    7.43   0
  -4  -5   8  337.00    8.82   0
  -4  -5   8  347.76    9.28   0
  -4  -5   8  358.64   10.16   0
  -3  -5   8  160.96    6.71   0
   3   5  -8  173.09    9.27   0
   2   5  -8   49.64    8.08   0
  -2  -5   8   52.43    5.58   0
  -1  -5   8 1272.05   14.57   0
   1   5  -8 1315.17   14.89   0
   0   5  -8  541.85    9.18   0
   0  -5   8  509.10    8.92   0
  -1   5  -8   56.89    7.23   0
   1  -5   8   44.22    4.85   0
   2  -5   8   11.57    6.40   0
  -2   5  -8   14.11    4.95   0
  -3   5  -8  125.48    6.17   0
   3  -5   8  128.56    6.13   0
   3  -5   8  149.89    6.43   0
   4  -5   8   21.93    6.82   0
  -4   5  -8   14.18    4.94   0
   4  -5   8   15.17    5.60   0
   5  -5   8    2.29    7.97   0
  -5   5  -8    2.05    5.15   0
   5  -5   8    8.84    7.46   0
   6  -5   8   14.46    8.00   0
  -6   5  -8   14.12    7.94   0
   6  -5   8   17.70    9.40   0
   6  -5   8   31.23    8.26   0
   7  -5   8   -1.87    6.24   0
  -7   5  -8    5.09    5.52   0
  -7  -4   8    3.11    5.81   0
  -7  -4   8    7.55    8.01   0
  -7  -4   8    2.53    8.43   0
  -6  -4   8   82.16    6.80   0
  -6  -4   8   88.55    8.16   0
  -6  -4   8   70.26    8.05   0
  -5  -4   8   18.39    5.56   0
  -5  -4   8   15.55    5.02   0
  -5  -4   8   12.44    4.68   0
  -4  -4   8   40.16    4.23   0
  -4  -4   8   42.80    5.86   0
  -4  -4   8   41.51    5.23   0
  -3  -4   8  115.94    5.96   0
  -3  -4   8  116.00    5.58   0
   3   4  -8  123.04    6.83   0
  -2  -4   8  513.98    8.60   0
   2   4  -8  564.24   11.34   0
  -2  -4   8  514.11   10.36   0
  -1  -4   8   57.42    6.10   0
   1   4  -8   60.95    6.06   0
   0  -4   8   12.14    5.22   0
   0   4  -8    5.73    7.43   0
   1  -4   8  175.25    8.18   0
  -1   4  -8  179.79    6.50   0
   2  -4   8   73.53    5.26   0
  -2   4  -8   62.23    7.11   0
  -3   4  -8   71.11    5.59   0
   3  -4   8   85.29    7.26   0
   4  -4   8    6.30    6.55   0
   4  -4   8   10.55    6.90   0
  -4   4  -8   -0.60    4.52   0
   4  -4   8    4.98    5.04   0
   5  -4   8    3.00    6.71   0
  -5   4  -8    2.29    6.79   0
   5  -4   8    5.00    8.31   0
   5  -4   8   -4.80    5.11   0
  -6   4  -8    9.54    7.52   0
   6  -4   8   13.40   11.87   0
   6  -4   8   16.15    8.35   0
   6  -4   8   15.26    9.81   0
  -7   4  -8    3.57    5.83   0
   7  -4   8    5.64    5.89   0
  -8  -3   8   10.63    8.65   0
  -8  -3   8   -1.21    8.74   0
  -8  -3   8    1.46    9.53   0
  -7  -3   8    2.90    8.58   0
  -7  -3   8    2.13    8.92   0
  -7  -3   8    2.33    5.80   0
  -6  -3   8   14.67    6.00   0
  -6  -3   8   18.78    7.09   0
  -6  -3   8    9.87    5.44   0
  -5  -3   8   11.40    7.90   0
  -5  -3   8   17.03    7.21   0
  -5  -3   8   15.27    4.84   0
  -4  -3   8   24.36    7.13   0
  -4  -3   8   22.08    5.98   0
  -4  -3   8   19.65    4.10   0
  -3  -3   8  163.19    7.28   0
   3   3  -8  163.74    7.35   0
  -3  -3   8  168.39    6.64   0
  -2  -3   8  322.58    8.33   0
   2   3  -8  398.04   10.74   0
  -2  -3   8  336.27    8.18   0
  -1  -3   8  225.55    7.43   0
   1   3  -8  222.41    7.64   0
  -1  -3   8  233.95    7.39   0
   0  -3   8  512.85    9.64   0
   0  -3   8  599.89   11.18   0
   0   3  -8  581.06   11.80   0
   1  -3   8   43.98    4.89   0
   1  -3   8   56.64    7.28   0
  -1   3  -8   56.97    5.77   0
   2  -3   8    4.06    5.74   0
  -2   3  -8    0.20    4.80   0
   2  -3   8    1.75    4.65   0
   3  -3   8   27.46    4.60   0
  -3   3  -8   98.16    5.86   0
   3  -3   8  105.10    7.44   0
   4  -3   8    6.55    6.64   0
  -4   3  -8   10.87    7.11   0
   4  -3   8    1.33    6.59   0
   4  -3   8    5.55    7.12   0
  -5   3  -8    7.51    4.96   0
   5  -3   8    9.36    7.36   0
   5  -3   8   11.13    5.07   0
   5  -3   8    6.88    8.69   0
  -6   3  -8    7.35    5.33   0
   6  -3   8    1.99    5.66   0
   6  -3   8    3.80   18.00   0
   6  -3   8    4.49   18.42   0
  -7   3  -8   10.73    8.11   0
   7  -3   8   -0.21    5.88   0
  -8  -2   8    1.53    9.17   0
  -8  -2   8    9.12    9.70   0
  -8  -2   8    5.48    9.11   0
  -7  -2   8   -1.46    7.96   0
  -7  -2   8   11.74    8.40   0
  -7  -2   8    2.79    8.22   0
  -6  -2   8    3.05    7.68   0
  -6  -2   8    6.35    7.86   0
  -6  -2   8   14.38    6.87   0
  -5  -2   8   92.66    6.61   0
  -5  -2   8  102.99    8.60   0
  -5  -2   8  102.17    5.70   0
  -4  -2   8   52.22    8.57   0
  -4  -2   8   51.30    6.57   0
  -4  -2   8   59.98    7.60   0
   3   2  -8  167.88    9.56   0
  -3  -2   8  160.28    8.44   0
  -3  -2   8  155.40    5.97   0
   2   2  -8  189.23    9.21   0
  -2  -2   8  176.41    8.14   0
  -2  -2   8  169.24    5.97   0
  -1  -2   8  440.16    7.85   0
   1   2  -8  441.60   10.13   0
  -1  -2   8  431.55   10.49   0
   0  -2   8   70.62    6.87   0
   0  -2   8   75.66    5.71   0
   0   2  -8   61.42    8.07   0
   1  -2   8  493.59    9.21   0
  -1   2  -8  473.26   11.03   0
   1  -2   8  520.88    9.51   0
  -2   2  -8  748.00   10.28   0
   2  -2   8  756.19   11.11   0
   2  -2   8  753.51   10.73   0
  -3   2  -8   10.76    6.55   0
   3  -2   8   14.04    6.44   0
   3  -2   8   17.71    6.33   0
  -4   2  -8   91.42    7.54   0
   4  -2   8  103.09    7.44   0
   4  -2   8   91.12    8.08   0
  -5   2  -8   24.60    6.71   0
   5  -2   8   29.49    8.56   0
   5  -2   8   35.00    7.29   0
   5  -2   8   30.38    7.76   0
  -6   2  -8   -0.09    7.34   0
   6  -2   8   -0.27    5.46   0
  -7   2  -8    5.10    8.02   0
   7  -2   8   -1.11    5.78   0
  -8  -1   8    6.22    9.18   0
  -8  -1   8    1.58    9.67   0
  -8  -1   8    5.43    9.17   0
  -7  -1   8    2.58    8.56   0
  -7  -1   8    5.21    8.30   0
  -7  -1   8    2.72    8.04   0
  -6  -1   8   62.69    8.66   0
  -6  -1   8   66.82    8.68   0
  -6  -1   8   59.63    7.67   0
  -5  -1   8   51.89    7.95   0
  -5  -1   8   45.39    6.74   0
  -5  -1   8   44.05    7.33   0
  -4  -1   8  107.42    8.85   0
  -4  -1   8   84.91    6.41   0
  -4  -1   8   93.60    5.43   0
  -3  -1   8  115.75    8.22   0
   3   1  -8  139.92    9.82   0
  -3  -1   8  114.05    5.73   0
  -2  -1   8  185.84    8.81   0
   2   1  -8  195.26   10.58   0
  -2  -1   8  176.34    7.47   0
   1   1  -8  425.63   11.36   0
  -1  -1   8  426.83    9.45   0
  -1  -1   8  432.81    7.89   0
   0   1  -8  370.80    9.14   0
   0  -1   8  367.32    9.19   0
   0  -1   8  394.81    9.91   0
  -1   1  -8  119.39    6.67   0
   1  -1   8  118.67    6.46   0
   1  -1   8  128.81    6.25   0
  -2   1  -8   28.44    4.97   0
   2  -1   8   36.42    6.58   0
   2  -1   8   32.85    6.24   0
  -3   1  -8  109.31    5.82   0
   3  -1   8  105.25    7.47   0
   3  -1   8   93.70    5.77   0
  -4   1  -8   19.03    5.17   0
   4  -1   8    6.17    5.20   0
   4  -1   8   10.14    6.72   0
  -5   1  -8    2.70    4.99   0
   5  -1   8    2.62    9.45   0
   5  -1   8    7.75    5.00   0
   5  -1   8    8.28   10.05   0
  -6   1  -8    3.20    7.44   0
   6  -1   8    7.59    7.63   0
  -7   1  -8   -2.86    5.82   0
   7  -1   8   -1.54    8.63   0
  -7   0   8   18.71    8.84   0
  -7   0   8   10.60    9.57   0
  -7   0   8    7.10    9.54   0
  -6   0   8    4.46    8.73   0
  -6   0   8    1.61    6.97   0
  -6   0   8    3.58    8.71   0
  -5   0   8    1.54    8.96   0
  -5   0   8   -2.49    7.10   0
  -5   0   8    3.61    6.55   0
  -4   0   8  107.40    9.08   0
  -4   0   8  100.20    9.81   0
  -4   0   8   97.60    5.99   0
  -3   0   8   50.31    7.61   0
   3   0  -8   52.91    8.84   0
  -3   0   8   50.69    5.02   0
  -2   0   8  340.95   10.81   0
   2   0  -8  320.49    7.17   0
   2   0  -8  363.75   13.22   0
  -2   0   8  316.18    7.07   0
   1   0  -8   70.94    6.75   0
  -1   0   8   71.76    5.17   0
   1   0  -8   74.03    7.79   0
  -1   0   8   69.61    6.75   0
   0   0  -8   81.36    7.56   0
   0   0   8   86.77    5.59   0
   0   0   8   88.87    7.16   0
  -1   0  -8   71.94    7.38   0
   1   0   8   75.98    5.65   0
   1   0   8   73.98    5.50   0
  -2   0  -8   21.86    5.08   0
   2   0   8   28.72    4.96   0
   2   0   8   24.23    5.89   0
  -3   0  -8   37.66    7.30   0
   3   0   8   38.17    5.31   0
   3   0   8   45.87    6.94   0
  -4   0  -8    4.03    4.85   0
   4   0   8   -0.32    4.64   0
   4   0   8    2.52    8.53   0
  -5   0  -8   13.66    7.51   0
   5   0   8    8.42    7.13   0
   5   0   8    4.98    9.46   0
  -6   0  -8   12.82    7.45   0
   6   0   8   13.44    7.36   0
  -7   0  -8   -2.44    5.53   0
   7   0   8   -2.93    5.48   0
  -7   1   8   10.42    7.80   0
  -6   1   8   12.56    7.70   0
  -5   1   8   61.91    7.60   0
   4  -1  -8   43.25    7.61   0
  -4   1   8   36.43   13.32   0
  -4   1   8   35.53    5.20   0
  -4   1   8   37.44   13.75   0
   3  -1  -8  388.29    9.15   0
  -3   1   8  385.31   15.19   0
  -3   1   8  388.62    7.94   0
  -3   1   8  432.08   15.22   0
   2  -1  -8   99.52    6.73   0
   2  -1  -8  103.08   11.02   0
  -2   1   8   87.25    5.06   0
  -2   1   8  101.34    8.50   0
   1  -1  -8    9.32    4.37   0
  -1   1   8    9.68    4.67   0
   1  -1  -8    8.74    7.59   0
  -1   1   8   10.02    5.91   0
   0  -1  -8  118.03    7.17   0
   0  -1  -8  112.96    7.85   0
   0   1   8  123.06    6.99   0
   0   1   8  145.89    7.75   0
  -1  -1  -8    0.56    4.70   0
  -1  -1  -8    2.28    4.68   0
   1   1   8    3.73    4.22   0
   1   1   8    5.43    6.06   0
  -2  -1  -8   35.50    7.14   0
   2   1   8   35.57    6.77   0
   2   1   8   24.68    4.49   0
  -3  -1  -8   23.26    6.84   0
   3   1   8   20.29    4.75   0
   3   1   8   20.46    6.86   0
  -4  -1  -8   36.91    5.26   0
   4   1   8   43.63    7.12   0
   4   1   8   48.22    8.11   0
  -5  -1  -8    0.41    7.07   0
   5   1   8   -2.35    4.84   0
   5   1   8    1.13    7.47   0
  -6  -1  -8   -8.46    7.45   0
   6   1   8    2.79    5.50   0
   7   1   8    8.46    8.40   0
  -7  -1  -8    3.58    6.12   0
  -7   2   8   -0.49    7.83   0
  -6   2   8   -1.75    5.27   0
   5  -2  -8   24.67    7.11   0
  -5   2   8   22.26    7.15   0
   4  -2  -8   95.65    7.20   0
  -4   2   8   90.30    7.54   0
   3  -2  -8  298.41    7.02   0
  -3   2   8  295.25    7.07   0
   2  -2  -8   65.38    5.09   0
   2  -2  -8   67.76   10.87   0
  -2   2   8   59.38    8.10   0
  -2   2   8   59.57    5.06   0
   1  -2  -8  664.11    9.33   0
  -1   2   8  740.66   14.49   0
   1  -2  -8  714.51   15.38   0
  -1   2   8  721.07   10.49   0
   0  -2  -8  943.69   12.39   0
   0  -2  -8  974.05   14.68   0
   0   2   8  954.74   14.14   0
   0   2   8  911.72   10.77   0
  -1  -2  -8  248.98    8.34   0
  -1  -2  -8  266.97    9.05   0
   1   2   8  242.57    8.31   0
   1   2   8  232.11    6.87   0
  -2  -2  -8   13.38    6.98   0
  -2  -2  -8   21.06    6.57   0
   2   2   8   27.84    6.82   0
   2   2   8   22.18    4.79   0
  -3  -2  -8    6.55    4.93   0
   3   2   8   12.65    6.63   0
  -3  -2  -8   10.96    4.55   0
   3   2   8    8.56    6.85   0
   4   2   8   -1.96    6.71   0
   4   2   8    2.66    7.57   0
  -4  -2  -8   -2.45    5.16   0
  -5  -2  -8   12.38    7.38   0
   5   2   8    3.97    5.32   0
   5   2   8    4.57    9.75   0
  -6  -2  -8    2.42    5.56   0
   6   2   8    2.62    5.47   0
  -7  -2  -8    1.45    6.27   0
   7   2   8    4.34    6.10   0
  -7   3   8   -2.32    5.70   0
   6  -3  -8   18.40    7.77   0
  -6   3   8    5.02    5.74   0
   5  -3  -8   26.72    7.55   0
  -5   3   8   25.99    5.59   0
   4  -3  -8   28.56    4.99   0
  -4   3   8   24.22    7.08   0
  -3   3   8   33.41    6.80   0
   3  -3  -8   27.67    4.69   0
  -2   3   8  332.04   16.49   0
   2  -3  -8  362.97   20.32   0
  -2   3   8  309.33    7.03   0
   2  -3  -8  345.39    7.24   0
  -1   3   8  216.98    9.89   0
   1  -3  -8  219.31   10.61   0
  -1   3   8  216.39    8.21   0
   1  -3  -8  223.71    6.50   0
   0  -3  -8   55.69    7.68   0
   0   3   8   58.64    5.41   0
   0   3   8   51.52    6.73   0
   0  -3  -8   55.00    5.44   0
  -1  -3  -8   10.76    6.94   0
   1   3   8    6.99    5.05   0
   1   3   8    9.96    6.68   0
  -1  -3  -8   11.50    4.61   0
  -2  -3  -8   25.24    6.30   0
   2   3   8   16.19    4.41   0
   2   3   8   16.49    4.65   0
  -2  -3  -8   16.24    5.36   0
  -3  -3  -8   85.01    5.94   0
   3   3   8   87.48    8.01   0
   3   3   8   76.95    5.78   0
  -3  -3  -8   84.31    6.05   0
   4   3   8   -1.00    4.74   0
   4   3   8    3.81    8.21   0
  -4  -3  -8    5.27    4.94   0
   5   3   8   10.43    5.47   0
   5   3   8   10.02    8.39   0
  -5  -3  -8   10.75    7.87   0
   6   3   8    2.67    7.83   0
  -6  -3  -8    8.57    5.78   0
  -7   4   8    7.38    6.51   0
   6  -4  -8   13.61    8.38   0
  -6   4   8   17.53    8.28   0
   5  -4  -8   10.15    7.46   0
  -5   4   8   12.81    7.60   0
  -4   4   8   30.38    5.37   0
   4  -4  -8   30.31    7.51   0
  -3   4   8   93.79    7.39   0
   3  -4  -8  108.59    7.65   0
  -2   4   8   55.65    7.11   0
   2  -4  -8   49.91    7.07   0
  -1   4   8    3.62    6.93   0
   1  -4  -8    0.87    7.46   0
  -1   4   8    3.91    4.66   0
   1  -4  -8    1.50    6.79   0
   0  -4  -8   63.66    8.33   0
   0   4   8   63.64    6.10   0
   0   4   8   56.83    5.01   0
   0  -4  -8   61.40    7.94   0
  -1  -4  -8   55.27    7.39   0
   1   4   8   59.62    7.12   0
   1   4   8   60.31    7.52   0
  -1  -4  -8   60.45    5.78   0
   2   4   8   55.59    6.92   0
   2   4   8   47.21    5.35   0
  -2  -4  -8   49.81    7.11   0
  -2  -4  -8   48.52    5.06   0
  -3  -4  -8   12.00    4.92   0
   3   4   8    6.96    6.87   0
   3   4   8   17.15    4.99   0
  -3  -4  -8   15.81    4.99   0
  -4  -4  -8   23.26    7.77   0
   4   4   8   14.27    7.34   0
   4   4   8   19.59    7.92   0
  -4  -4  -8   20.93    5.65   0
   5   4   8   -6.30    5.44   0
   5   4   8    0.41    8.67   0
  -5  -4  -8   -2.12    5.55   0
   6   4   8    6.99    8.57   0
  -6  -4  -8   -1.98    8.72   0
   6  -5  -8    0.65    8.27   0
  -6   5   8    5.07    6.15   0
   5  -5  -8   36.31    6.10   0
  -5   5   8   41.21    6.13   0
  -4   5   8   15.78    5.51   0
   4  -5  -8   15.66    5.20   0
  -3   5   8   30.75    5.65   0
   3  -5  -8   37.91    5.33   0
  -2   5   8   14.99    4.58   0
   2  -5  -8   13.87    5.19   0
  -1   5   8  129.84    9.53   0
   1  -5  -8  143.51   10.14   0
  -1   5   8  117.30    6.30   0
   1  -5  -8  139.71    6.03   0
   0  -5  -8  164.73    9.01   0
   0   5   8  164.74    8.92   0
   0   5   8  172.05    8.12   0
   0  -5  -8  154.02    6.56   0
   1   5   8   28.02    5.39   0
   1   5   8   24.57    5.15   0
  -1  -5  -8   31.98    7.11   0
  -1  -5  -8   32.79    5.67   0
   2   5   8   54.41    7.69   0
   2   5   8   33.87    6.08   0
  -2  -5  -8   40.93    7.58   0
  -2  -5  -8   39.48    5.52   0
  -3  -5  -8    7.61    6.88   0
   3   5   8   10.90    5.27   0
   3   5   8   15.56    5.17   0
  -3  -5  -8    2.92    7.59   0
  -4  -5  -8   29.35    8.37   0
   4   5   8   33.08    5.86   0
   4   5   8   40.04    8.54   0
  -4  -5  -8   21.42    7.78   0
   5   5   8    0.29    7.79   0
   5   5   8    2.06    8.78   0
  -5  -5  -8    8.91    7.96   0
  -6   6   8    4.73    8.92   0
  -5   6   8   15.60    6.04   0
   5  -6  -8   40.49    8.33   0
  -4   6   8    3.99    5.29   0
   4  -6  -8   12.89    5.33   0
  -3   6   8   20.97    7.52   0
   3  -6  -8   28.25    5.43   0
  -2   6   8  109.94    8.05   0
   2  -6  -8   89.79    5.91   0
   1  -6  -8   31.31    8.80   0
   1  -6  -8   30.54    8.92   0
  -1   6   8   32.88    5.38   0
   1  -6  -8   39.61    5.19   0
   0  -6  -8   -1.87    8.14   0
   0   6   8   -0.22    7.27   0
   0   6   8   -4.71    4.69   0
   0  -6  -8    5.45    4.91   0
   1   6   8    7.32    7.00   0
   1   6   8    7.42    7.13   0
  -1  -6  -8    3.67    7.10   0
  -1  -6  -8   -0.21    7.24   0
   2   6   8   20.43    7.59   0
   2   6   8   15.46    7.73   0
  -2  -6  -8   11.20    7.72   0
  -2  -6  -8   11.29    5.25   0
   3   6   8    0.29    5.65   0
   3   6   8    6.27    7.58   0
  -3  -6  -8   11.52    7.83   0
  -3  -6  -8    4.15    5.15   0
  -4  -6  -8    0.16    8.08   0
   4   6   8    2.20    8.09   0
   4   6   8   -2.93    8.26   0
  -4  -6  -8    7.51    5.50   0
  -5  -6  -8    0.74    8.80   0
   5   6   8   -0.73    7.58   0
   5   6   8    1.48    9.54   0
  -5  -6  -8    9.94    6.14   0
  -5   7   8   -2.62    6.23   0
   5  -7  -8    3.72    6.05   0
  -4   7   8    3.70    8.18   0
   4  -7  -8    4.08    7.84   0
  -3   7   8   18.32    5.63   0
   3  -7  -8   15.98    5.62   0
  -2   7   8   24.31    7.29   0
   2  -7  -8   24.41    5.21   0
   1  -7  -8   -0.09    8.18   0
   1  -7  -8    2.36    8.80   0
  -1   7   8    2.26    4.90   0
   1  -7  -8   -0.20    5.10   0
   0  -7  -8   16.14    7.85   0
   0   7   8   20.49    7.46   0
   0  -7  -8   15.38    5.40   0
   0  -7  -8    9.90    8.24   0
   1   7   8   28.56    8.09   0
   1   7   8   28.18    5.91   0
  -1  -7  -8   30.36    5.80   0
  -1  -7  -8   32.64    8.47   0
   2   7   8   12.69    7.57   0
   2   7   8   12.74    5.93   0
  -2  -7  -8   12.61    5.43   0
  -2  -7  -8   21.61    8.00   0
   3   7   8   -3.81    5.80   0
   3   7   8    6.06    8.10   0
  -3  -7  -8    2.12    5.93   0
  -3  -7  -8   -2.48    7.87   0
  -4  -7  -8    2.36    6.36   0
   4   7   8   16.31    8.37   0
   4   7   8   -1.53    6.27   0
  -4  -7  -8   10.54    8.67   0
  -4   8   8    8.65    6.23   0
   4  -8  -8    8.96    8.78   0
  -3   8   8    2.80    5.80   0
   3  -8  -8    2.95    5.64   0
  -2   8   8    6.96    7.88   0
   2  -8  -8   -4.94    5.67   0
   1  -8  -8    8.56    9.25   0
  -1   8   8    2.24    5.64   0
   1  -8  -8   15.25    8.65   0
   1  -8  -8    3.08    7.99   0
   0  -8  -8   24.19    8.98   0
   0  -8  -8   29.24    9.22   0
   0   8   8   18.81    8.11   0
   0  -8  -8   18.35    7.90   0
  -1  -8  -8    2.11    8.10   0
   1   8   8    3.09    5.50   0
  -1  -8  -8   -1.59    7.51   0
  -1  -8  -8   -2.54    8.09   0
   2   8   8    1.78    8.35   0
  -2  -8  -8   -1.73    5.61   0
  -2  -8  -8   -1.91    8.20   0
   3   8   8   17.97    8.46   0
   3   8   8    3.77    6.37   0
  -3  -8  -8    2.12    6.02   0
  -3  -8  -8    1.09    8.36   0
  -2   9   8   10.95    5.97   0
   2  -9  -8    5.30    6.22   0
   1  -9  -8   14.83   11.95   0
   1  -9  -8   31.99   12.24   0
  -1   9   8   35.27    8.58   0
   1  -9  -8   24.26    6.52   0
   0  -9  -8    3.27    9.34   0
   0  -9  -8    8.08    9.32   0
   0   9   8    6.05    5.97   0
   0  -9  -8   -3.62    8.01   0
  -1  -9  -8   13.43    9.01   0
   1   9   8    6.58    8.53   0
  -1  -9  -8   -3.40    7.94   0
  -1  -9  -8    0.65    8.93   0
  -2 -13   9    5.38    8.45   0
  -2 -13   9    0.42    5.67   0
  -2 -13   9   -0.09    6.10   0
  -1 -13   9   -2.30    6.02   0
  -1 -13   9    4.28    5.29   0
  -1 -13   9   -2.54    8.54   0
   0 -13   9   15.48    5.76   0
   0 -13   9   28.97    9.03   0
   0  13  -9   19.97    8.39   0
   1 -13   9    6.11    6.39   0
   1 -13   9   16.55    5.78   0
  -1  13  -9    0.04    8.43   0
  -2  13  -9    9.17    7.97   0
   2 -13   9    3.04    9.09   0
   2 -13   9   15.10    8.10   0
   3 -13   9   -2.48   10.31   0
  -3  13  -9    6.06    8.18   0
  -4 -12   9    6.53    9.27   0
  -4 -12   9    3.31    6.46   0
  -4 -12   9    5.83    6.23   0
  -3 -12   9    7.24    8.43   0
  -3 -12   9    5.43    8.22   0
  -3 -12   9    5.33    5.80   0
  -2 -12   9    1.51    6.09   0
  -2 -12   9    7.05    5.55   0
  -2 -12   9    1.54    8.59   0
   1  12  -9    8.83    5.53   0
  -1 -12   9    4.64    7.66   0
  -1 -12   9    4.20    8.25   0
   0 -12   9    5.62    7.26   0
   0 -12   9    4.07    6.05   0
   0  12  -9   -1.38    5.45   0
   1 -12   9   -2.90    8.25   0
   1 -12   9  -11.78    7.68   0
  -1  12  -9    8.94    5.62   0
   2 -12   9   -0.28    9.05   0
   2 -12   9    2.18    7.66   0
  -2  12  -9   11.92    7.45   0
   3 -12   9    8.94    9.71   0
  -3  12  -9   -0.59    5.83   0
   3 -12   9    5.17    8.16   0
   4 -12   9    6.46   10.78   0
  -4  12  -9    4.10    6.01   0
   4 -12   9    1.30    8.17   0
  -4 -11   9    1.52    8.33   0
  -4 -11   9   15.93    8.32   0
  -4 -11   9   16.22    7.56   0
  -3 -11   9   17.99    8.55   0
  -3 -11   9    0.21    8.84   0
  -3 -11   9   -1.50    4.77   0
  -2 -11   9   14.49    5.43   0
  -2 -11   9   14.43    5.36   0
  -2 -11   9    6.74    5.67   0
   1  11  -9   -5.19    5.14   0
  -1 -11   9   -1.85    6.62   0
  -1 -11   9   -1.45    5.20   0
   0  11  -9   -0.30    5.56   0
   0 -11   9    2.02    7.14   0
   0 -11   9   10.85    7.83   0
   1 -11   9    5.64    7.93   0
   1 -11   9   -0.78    5.25   0
  -1  11  -9    8.56    5.13   0
  -2  11  -9   17.74    5.32   0
   2 -11   9   15.15    8.76   0
   2 -11   9   19.94    5.43   0
   3 -11   9    7.16    6.44   0
  -3  11  -9   13.78    8.50   0
   3 -11   9    8.10    7.65   0
   4 -11   9    8.87    6.79   0
   4 -11   9   -1.06    8.16   0
  -4  11  -9   -7.55    5.69   0
   5 -11   9   -3.54    8.75   0
  -5  11  -9   -2.55    9.23   0
   5 -11   9   -3.65    7.94   0
  -5 -10   9   -1.09    6.21   0
  -5 -10   9    3.51    5.94   0
  -5 -10   9    6.08    5.42   0
  -4 -10   9    9.03    8.60   0
  -4 -10   9    2.27    7.85   0
  -4 -10   9   -1.79    5.63   0
  -3 -10   9    5.62    5.39   0
  -3 -10   9    4.41    5.46   0
  -3 -10   9    8.81    5.13   0
   2  10  -9   34.62    8.07   0
  -2 -10   9   28.08    7.15   0
  -2 -10   9   43.29    7.71   0
  -1 -10   9   -0.96    5.14   0
   1  10  -9   12.82    7.58   0
  -1 -10   9   -8.45    5.27   0
   0 -10   9   10.81    4.52   0
   0 -10   9    6.23    5.77   0
   0  10  -9    5.37    7.92   0
  -1  10  -9   14.36    7.33   0
   1 -10   9    7.89    7.41   0
   1 -10   9   11.16    7.58   0
   2 -10   9   -4.35    8.18   0
   2 -10   9   11.89    7.14   0
  -2  10  -9   13.59    5.32   0
   3 -10   9    8.68    6.13   0
   3 -10   9    8.49    5.45   0
  -3  10  -9   -0.96    5.19   0
  -4  10  -9    5.09    8.17   0
   4 -10   9    7.65    5.84   0
   4 -10   9    1.38    6.70   0
  -5  10  -9    7.14    8.29   0
   5 -10   9    0.84    6.01   0
   5 -10   9    7.49    6.92   0
  -6  -9   9    5.76    7.90   0
  -6  -9   9    9.43    9.79   0
  -6  -9   9    7.33    5.95   0
  -6  -9   9    4.35    8.51   0
  -5  -9   9    4.75    8.40   0
  -5  -9   9   10.15    7.86   0
  -5  -9   9    0.97    7.92   0
  -4  -9   9   23.15    8.29   0
  -4  -9   9    9.43    5.80   0
  -4  -9   9   21.85    5.10   0
  -3  -9   9    0.30    7.45   0
  -3  -9   9    7.05    7.60   0
  -3  -9   9    6.51    6.43   0
  -2  -9   9    3.59    6.68   0
   2   9  -9    6.85    7.54   0
  -2  -9   9    9.96    7.25   0
  -1  -9   9    6.57    4.65   0
  -1  -9   9    7.72    7.20   0
   1   9  -9    5.35    7.31   0
   0   9  -9    7.56    5.15   0
   0  -9   9    6.24    6.51   0
   0  -9   9   11.46    7.42   0
   1  -9   9   12.43    6.77   0
   1  -9   9   20.50    7.65   0
  -1   9  -9   15.78    7.10   0
   2  -9   9   95.61    6.17   0
   2  -9   9   95.39    5.69   0
  -2   9  -9   89.29    7.76   0
   3  -9   9    8.54    7.90   0
  -3   9  -9    7.03    6.90   0
   3  -9   9   -0.16    7.01   0
  -4   9  -9   16.42    7.38   0
   4  -9   9   15.39    7.74   0
   4  -9   9   -0.84    8.22   0
  -5   9  -9    1.06    4.83   0
   5  -9   9    8.51    8.40   0
   5  -9   9    5.79    9.28   0
  -6   9  -9    2.10    5.83   0
   6  -9   9   -4.43    9.76   0
   6  -9   9    9.17   10.22   0
  -6  -8   9    1.90    5.15   0
  -6  -8   9   -2.74    6.85   0
  -6  -8   9    4.25    7.54   0
  -6  -8   9    6.35    8.54   0
  -5  -8   9    1.78    7.14   0
  -5  -8   9   22.99    8.70   0
  -5  -8   9   19.18    5.77   0
  -5  -8   9   17.43    5.45   0
  -4  -8   9   13.24    5.68   0
  -4  -8   9    8.51    5.56   0
  -4  -8   9   12.22    5.13   0
  -3  -8   9    6.56    5.38   0
  -3  -8   9   -2.01    4.61   0
   2   8  -9   28.17    7.49   0
  -2  -8   9   15.03    5.18   0
  -2  -8   9   17.01    6.59   0
  -1  -8   9    3.14    4.52   0
   1   8  -9    5.06    4.76   0
  -1  -8   9   10.50    7.37   0
   0   8  -9   13.22    7.35   0
   0  -8   9   14.17    7.23   0
   0  -8   9   10.90    5.54   0
   1  -8   9   12.25    6.49   0
   1  -8   9    6.58    5.22   0
  -1   8  -9    6.90    7.07   0
   2  -8   9  119.31    6.54   0
  -2   8  -9  125.99    6.22   0
   2  -8   9  113.05    7.64   0
   3  -8   9   24.76    5.31   0
  -3   8  -9   18.05    5.24   0
   3  -8   9   19.49    5.26   0
  -4   8  -9   -0.85    5.32   0
   4  -8   9    1.79    7.24   0
   4  -8   9   15.61    7.91   0
   5  -8   9    6.78    8.39   0
   5  -8   9   11.10    8.44   0
  -5   8  -9   -0.12    4.94   0
   6  -8   9    6.04    9.36   0
   6  -8   9   10.51    6.48   0
  -6   8  -9    4.88    8.15   0
  -7  -7   9    1.28    5.82   0
  -7  -7   9    3.33    9.00   0
  -7  -7   9    0.79   10.08   0
  -7  -7   9    5.64    8.81   0
  -6  -7   9    3.92    7.56   0
  -6  -7   9    1.16    9.49   0
  -6  -7   9    4.63    8.43   0
  -6  -7   9    2.97    5.38   0
  -5  -7   9    2.18    6.66   0
  -5  -7   9    2.06    5.86   0
  -5  -7   9    2.07    7.65   0
  -5  -7   9    2.83    7.17   0
  -4  -7   9   17.08    8.48   0
  -4  -7   9   17.28    7.63   0
  -4  -7   9   20.44    5.52   0
  -3  -7   9   -3.51    7.41   0
   3   7  -9    7.23    5.68   0
   2   7  -9   -1.07    7.48   0
  -2  -7   9   25.84    5.00   0
   1   7  -9   29.44    5.43   0
  -1  -7   9   30.52    5.47   0
   0  -7   9    4.16    5.36   0
   0   7  -9   -4.14    5.15   0
   0  -7   9    6.51    4.17   0
   1  -7   9    6.92    7.23   0
   1  -7   9    0.91    4.35   0
  -1   7  -9    9.71    5.51   0
  -2   7  -9   12.88    6.74   0
   2  -7   9   20.78    6.79   0
   2  -7   9   13.15    6.88   0
   3  -7   9   73.24    8.09   0
   3  -7   9   69.22    6.99   0
  -3   7  -9   64.61    5.69   0
   4  -7   9   -2.57    7.06   0
  -4   7  -9   -4.47    4.59   0
   4  -7   9    6.54    6.92   0
   5  -7   9   13.65    8.73   0
   5  -7   9   -0.77    5.47   0
  -5   7  -9   -1.21    7.23   0
   6  -7   9    4.02    9.65   0
   6  -7   9   -0.92    5.96   0
  -6   7  -9   -2.63    5.64   0
  -7  -6   9    8.37    8.17   0
  -7  -6   9   14.83    8.93   0
  -7  -6   9   11.19    9.81   0
  -7  -6   9   -1.17    6.45   0
  -6  -6   9   -2.84    6.37   0
  -6  -6   9    7.81    7.27   0
  -6  -6   9    4.18    5.66   0
  -6  -6   9   -4.01    6.91   0
  -5  -6   9    7.12    4.94   0
  -5  -6   9   -4.03    8.52   0
  -5  -6   9   12.72    5.49   0
  -4  -6   9    1.46    6.19   0
  -4  -6   9    6.09    8.43   0
  -4  -6   9   -4.18    6.90   0
  -3  -6   9   12.39    5.52   0
   3   6  -9    7.74    5.93   0
   2   6  -9    2.42    5.42   0
  -2  -6   9    2.11    5.23   0
   1   6  -9    3.67    5.31   0
  -1  -6   9    9.29    6.96   0
   0  -6   9    2.17    4.95   0
   0   6  -9   -2.39    4.82   0
  -1   6  -9   36.65    7.22   0
   1  -6   9   42.30    7.18   0
   2  -6   9   27.37    4.95   0
   2  -6   9   26.52    4.88   0
  -2   6  -9   31.01    6.61   0
   3  -6   9   35.98    6.68   0
  -3   6  -9   21.69    5.07   0
   3  -6   9   34.66    5.29   0
   4  -6   9    4.64    6.96   0
  -4   6  -9    7.41    7.29   0
   4  -6   9    8.34    7.34   0
   5  -6   9    4.23    7.91   0
  -5   6  -9    3.37    5.28   0
   5  -6   9   12.48    8.02   0
   6  -6   9    2.72    8.21   0
   6  -6   9   -1.28    9.52   0
  -6   6  -9    7.25    7.62   0
   6  -6   9   14.22    8.24   0
   7  -6   9   -1.93    9.37   0
  -7   6  -9   -4.91    8.58   0
   7  -6   9    1.23   14.47   0
   7  -6   9    3.39   14.72   0
  -7  -5   9    3.87    8.03   0
  -7  -5   9    3.53    6.83   0
  -7  -5   9    3.13    6.06   0
  -7  -5   9   -3.82    8.50   0
  -6  -5   9    5.65    7.46   0
  -6  -5   9    3.19    8.13   0
  -6  -5   9    2.42    6.95   0
  -5  -5   9    2.12    6.73   0
  -5  -5   9   12.30    7.63   0
  -5  -5   9    3.46    5.56   0
  -4  -5   9    5.95    4.35   0
  -4  -5   9    2.61    4.78   0
  -4  -5   9   12.67    7.55   0
  -3  -5   9  418.68    9.11   0
   3   5  -9  463.74    9.55   0
  -3  -5   9  433.33   10.03   0
   2   5  -9  150.56    6.87   0
  -2  -5   9  152.69    6.62   0
  -1  -5   9    8.47    5.07   0
   1   5  -9   -0.39    7.42   0
   0   5  -9   49.56    5.30   0
   0  -5   9   51.03    7.17   0
  -1   5  -9   34.02    5.00   0
   1  -5   9   36.74    4.80   0
   2  -5   9   52.74    5.34   0
  -2   5  -9   45.33    5.25   0
   3  -5   9   42.33    5.32   0
  -3   5  -9   59.47    6.92   0
   3  -5   9   55.83    7.20   0
   4  -5   9    9.05    6.92   0
  -4   5  -9    3.69    5.04   0
   4  -5   9   16.90    5.13   0
   5  -5   9    4.64    7.13   0
   5  -5   9    2.89    7.94   0
  -5   5  -9   10.48    7.08   0
   5  -5   9   -1.22    5.38   0
  -6   5  -9    4.32    7.66   0
   6  -5   9    1.13    9.52   0
   6  -5   9   -0.18    7.94   0
   6  -5   9   -0.20   10.25   0
  -7   5  -9    6.24    8.37   0
   7  -5   9    3.77    6.83   0
  -7  -4   9   10.14    8.64   0
  -7  -4   9    1.17    8.45   0
  -7  -4   9    1.67    8.99   0
  -6  -4   9   -3.73    7.59   0
  -6  -4   9    1.20    8.25   0
  -6  -4   9    1.66    7.10   0
  -5  -4   9   -2.70    5.09   0
  -5  -4   9    3.83    5.67   0
  -5  -4   9    0.62    6.60   0
  -4  -4   9   10.57    4.77   0
  -4  -4   9    8.34    4.83   0
  -4  -4   9   15.71    7.58   0
  -3  -4   9   64.66    6.83   0
   3   4  -9   87.58    8.65   0
  -3  -4   9   71.86    7.25   0
  -2  -4   9   35.24    6.01   0
   2   4  -9   22.44    5.70   0
  -2  -4   9   27.88    5.17   0
  -1  -4   9   16.35    5.53   0
  -1  -4   9   18.73    6.77   0
   1   4  -9   14.53    7.04   0
   0   4  -9   24.12    5.66   0
   0  -4   9   20.55    7.14   0
   1  -4   9   83.22    5.86   0
  -1   4  -9   83.03    7.20   0
   2  -4   9   -4.66    4.20   0
  -2   4  -9   22.95    5.06   0
   2  -4   9   18.43    6.47   0
   3  -4   9    4.45    4.71   0
  -3   4  -9   20.27    5.34   0
   3  -4   9   26.96    4.77   0
   4  -4   9   -0.76    6.34   0
  -4   4  -9    4.69    6.77   0
   4  -4   9    2.06    4.87   0
   4  -4   9    3.87    6.80   0
   5  -4   9    9.25    8.15   0
  -5   4  -9   14.71    7.66   0
   5  -4   9   23.60    7.68   0
   5  -4   9    7.83    7.51   0
  -6   4  -9    3.76    5.15   0
   6  -4   9    2.00   10.97   0
   6  -4   9    5.54    7.52   0
   6  -4   9    5.62    9.80   0
  -7   4  -9   -2.34    7.61   0
   7  -4   9   13.24    8.68   0
  -7  -3   9    2.91    8.46   0
  -7  -3   9    3.28    8.86   0
  -7  -3   9    6.55    8.87   0
  -6  -3   9   14.16    7.89   0
  -6  -3   9    5.26    8.43   0
  -6  -3   9    7.91    5.08   0
  -5  -3   9   19.20    7.49   0
  -5  -3   9   18.40    5.42   0
  -5  -3   9   13.62    7.13   0
  -4  -3   9   31.34    8.28   0
  -4  -3   9   29.64    7.29   0
  -4  -3   9   37.65    6.52   0
  -3  -3   9    6.61    6.64   0
   3   3  -9    8.20    8.30   0
  -3  -3   9    6.97    6.20   0
  -2  -3   9  159.83    7.16   0
   2   3  -9  171.56    8.88   0
  -2  -3   9  170.03    7.83   0
  -1  -3   9   58.09    4.70   0
  -1  -3   9   56.81    7.06   0
   1   3  -9   66.80    5.83   0
   0  -3   9   58.09    6.48   0
   0  -3   9   65.04    5.28   0
   0   3  -9   65.25    8.10   0
   1  -3   9   -3.24    7.14   0
   1  -3   9    5.93    6.29   0
  -1   3  -9    2.83    7.50   0
   2  -3   9   23.16    4.46   0
  -2   3  -9   26.32    7.23   0
   2  -3   9   24.77    5.02   0
   3  -3   9    7.97    6.27   0
  -3   3  -9   13.31    6.94   0
   3  -3   9    9.46    5.08   0
  -4   3  -9    0.80    6.91   0
   4  -3   9   -3.35    7.14   0
   4  -3   9   -1.98    6.56   0
  -5   3  -9   12.21    4.99   0
   5  -3   9    7.12    7.60   0
   5  -3   9    7.37    7.21   0
   5  -3   9    8.77    7.20   0
  -6   3  -9    4.00    7.19   0
   6  -3   9   -0.32   13.14   0
   6  -3   9   -2.95    5.41   0
   6  -3   9    0.69   11.80   0
  -7   3  -9    2.53    5.82   0
   7  -3   9    6.50    8.57   0
  -7  -2   9    2.21    7.99   0
  -7  -2   9    5.82    8.91   0
  -7  -2   9   -5.49    7.98   0
  -6  -2   9    5.29    7.77   0
  -6  -2   9   -2.52    4.73   0
  -6  -2   9    0.21    8.08   0
  -5  -2   9    0.57    7.61   0
  -5  -2   9    3.88    4.89   0
  -5  -2   9    0.43    7.06   0
  -4  -2   9   14.00    5.60   0
  -4  -2   9    9.96    7.24   0
  -4  -2   9   17.15    6.67   0
  -3  -2   9   92.89    6.01   0
   3   2  -9  116.35    9.57   0
  -3  -2   9   89.62    7.19   0
  -2  -2   9   -1.55    5.96   0
   2   2  -9   -4.83    7.05   0
  -2  -2   9    2.54    4.14   0
  -1  -2   9    9.26    6.18   0
   1   2  -9   10.21    7.27   0
  -1  -2   9    7.43    4.33   0
   0  -2   9   97.58    6.00   0
   0   2  -9   84.96    6.31   0
   0  -2   9  100.01    6.79   0
  -1   2  -9  202.22    7.08   0
   1  -2   9  181.73    8.21   0
   1  -2   9  196.39    6.12   0
  -2   2  -9   96.88    5.94   0
   2  -2   9  103.57    7.57   0
   2  -2   9   91.42    6.77   0
  -3   2  -9   49.78    6.92   0
   3  -2   9   46.34    7.13   0
   3  -2   9   51.53    7.37   0
  -4   2  -9    2.07    4.87   0
   4  -2   9    2.06    4.74   0
   4  -2   9    5.67    6.55   0
  -5   2  -9   -1.65    5.04   0
   5  -2   9    3.65    8.29   0
   5  -2   9    4.20    7.07   0
   5  -2   9    2.41    9.73   0
  -6   2  -9   12.80    7.79   0
   6  -2   9    2.59    7.64   0
  -7   2  -9    2.16    8.28   0
   7  -2   9    6.19    8.19   0
  -7  -1   9   21.25   10.59   0
  -7  -1   9   34.62    9.25   0
  -7  -1   9   17.36   10.40   0
  -6  -1   9    1.69    7.55   0
  -6  -1   9    4.63    7.50   0
  -6  -1   9   -3.65    7.25   0
  -5  -1   9   49.50    8.70   0
  -5  -1   9   52.50    7.86   0
  -5  -1   9   53.96    7.34   0
  -4  -1   9  226.79   10.54   0
  -4  -1   9  228.63    9.73   0
  -4  -1   9  210.30    6.76   0
  -3  -1   9   67.42    7.62   0
   3   1  -9   71.96    9.12   0
  -3  -1   9   57.68    5.08   0
  -2  -1   9   13.63    6.66   0
   2   1  -9   16.47    8.02   0
  -2  -1   9   21.32    4.25   0
  -1  -1   9    5.31    4.44   0
   1   1  -9    8.96    7.21   0
  -1  -1   9    3.38    4.07   0
   0   1  -9   47.87    7.32   0
   0  -1   9   53.27    4.78   0
   0  -1   9   44.71    4.91   0
  -1   1  -9   55.79    7.31   0
   1  -1   9   68.87    5.39   0
   1  -1   9   56.85    4.81   0
  -2   1  -9   91.05    6.26   0
   2  -1   9  105.08    5.88   0
   2  -1   9   91.79    5.30   0
  -3   1  -9   59.64    5.30   0
   3  -1   9   61.34    5.39   0
   3  -1   9   67.56    7.59   0
  -4   1  -9    4.82    5.01   0
   4  -1   9    8.39    4.83   0
   4  -1   9    6.05    6.68   0
  -5   1  -9    3.60    5.33   0
   5  -1   9   -1.61    5.46   0
   5  -1   9    5.33    7.98   0
  -6   1  -9   -5.00    5.58   0
   6  -1   9    6.14    8.15   0
  -7   1  -9    6.52    5.88   0
   7  -1   9    5.62    5.79   0
  -7   0   9   25.87   12.91   0
  -7   0   9   27.17    9.42   0
  -7   0   9   23.98   12.94   0
  -6   0   9    6.58    9.52   0
  -6   0   9    5.37    9.77   0
  -6   0   9   10.16    7.37   0
  -5   0   9    1.88    8.94   0
  -5   0   9    6.13    8.72   0
  -5   0   9    3.30    7.09   0
  -4   0   9   16.45    8.34   0
  -4   0   9   11.75    9.12   0
  -4   0   9   18.17    6.79   0
  -3   0   9    5.36    6.90   0
   3   0  -9   -1.13    8.46   0
  -3   0   9   -4.14    4.48   0
   2   0  -9  219.90   11.62   0
  -2   0   9  192.19    7.75   0
  -2   0   9  208.57    9.10   0
  -1   0   9  504.07    8.24   0
  -1   0   9  563.51   11.63   0
   1   0  -9  534.44   11.35   0
   0   0  -9  122.16    7.64   0
   0   0   9  120.82    7.09   0
   0   0   9  128.46    7.12   0
  -1   0  -9   35.48    7.20   0
   1   0   9   39.19    6.60   0
   1   0   9   37.20    4.89   0
  -2   0  -9    4.14    6.95   0
   2   0   9    8.28    4.69   0
   2   0   9    7.99    4.49   0
  -3   0  -9   30.33    5.32   0
   3   0   9   43.64    6.69   0
   3   0   9   25.83    7.01   0
  -4   0  -9    2.14    4.89   0
   4   0   9    3.35    7.22   0
   4   0   9    6.64    7.19   0
  -5   0  -9    6.62    7.71   0
   5   0   9   -3.18    7.31   0
   5   0   9    2.47    7.72   0
  -6   0  -9   -1.96    5.34   0
   6   0   9   -8.67    7.57   0
  -7   0  -9    7.11    8.32   0
   7   0   9   -1.26    8.54   0
  -7   1   9    4.29    8.34   0
  -6   1   9    2.83    5.72   0
  -5   1   9   12.12    7.44   0
  -4   1   9    6.75    4.52   0
   3  -1  -9   23.92    4.66   0
  -3   1   9   26.71    8.36   0
  -3   1   9   19.53    4.60   0
   2  -1  -9  116.49    5.51   0
   2  -1  -9  127.47   11.16   0
  -2   1   9  123.87    8.51   0
  -2   1   9  107.97    7.02   0
   1  -1  -9   18.81    6.16   0
  -1   1   9    9.03    6.52   0
   1  -1  -9    6.61    7.66   0
  -1   1   9    7.77    6.20   0
   0  -1  -9    4.80    6.45   0
   0  -1  -9    5.26    7.25   0
   0   1   9   20.84    6.45   0
   0   1   9   12.44    4.55   0
  -1  -1  -9   15.53    6.34   0
  -1  -1  -9    6.92    4.84   0
   1   1   9    8.29    4.67   0
   1   1   9   10.60    6.33   0
  -2  -1  -9   92.43    7.82   0
   2   1   9  104.72    7.47   0
   2   1   9   91.14    5.39   0
  -3  -1  -9    1.39    5.42   0
   3   1   9    3.63    6.90   0
   3   1   9    7.31    6.87   0
  -4  -1  -9    9.01    4.79   0
   4   1   9    0.51    4.80   0
   4   1   9    2.56    7.40   0
  -5  -1  -9    9.09    7.42   0
   5   1   9   15.18    5.30   0
   5   1   9    9.89    8.27   0
  -6  -1  -9    0.57    8.49   0
   6   1   9   18.90    8.01   0
  -7   2   9    6.09    6.28   0
  -6   2   9    1.68    5.15   0
   5  -2  -9   26.45    7.42   0
  -5   2   9   35.95    5.48   0
   4  -2  -9   13.13    4.90   0
  -4   2   9   22.36    4.92   0
   3  -2  -9  124.34    6.35   0
  -3   2   9  130.13    7.72   0
   2  -2  -9   89.46    5.70   0
  -2   2   9   99.32    8.79   0
   2  -2  -9  113.87   13.70   0
  -2   2   9  109.51    6.79   0
   1  -2  -9    2.31    6.66   0
  -1   2   9    1.19    6.61   0
   1  -2  -9    2.17    7.79   0
  -1   2   9   -0.35    4.29   0
   0  -2  -9   39.06    4.90   0
   0  -2  -9   36.68    8.10   0
   0   2   9   39.61    7.03   0
   0   2   9   45.65    6.67   0
  -1  -2  -9  108.53    5.62   0
  -1  -2  -9   95.18    6.23   0
   1   2   9   91.39    5.90   0
   1   2   9  111.46    7.23   0
  -2  -2  -9   -2.51    4.12   0
  -2  -2  -9    3.29    4.32   0
   2   2   9    3.96    7.04   0
   2   2   9    0.89    4.43   0
  -3  -2  -9   52.77    5.83   0
   3   2   9   71.67    5.45   0
   3   2   9   67.68    5.91   0
  -4  -2  -9    0.53    4.97   0
   4   2   9    2.93    7.15   0
   4   2   9   -1.84    7.91   0
  -5  -2  -9   10.95    5.43   0
   5   2   9   12.82    5.26   0
   5   2   9   16.93    9.08   0
  -6  -2  -9    7.31    5.69   0
   6   2   9    1.63    5.73   0
  -6   3   9   -2.12    5.55   0
   5  -3  -9    0.75    7.43   0
  -5   3   9   -7.93    7.41   0
   4  -3  -9   23.13    5.15   0
  -4   3   9   29.64    4.96   0
   3  -3  -9   -2.41    4.71   0
  -3   3   9    9.86    6.67   0
   2  -3  -9   49.11    7.22   0
  -2   3   9   40.96    9.42   0
   2  -3  -9   44.37   12.71   0
  -2   3   9   31.48    5.06   0
   1  -3  -9   89.58    6.95   0
  -1   3   9   94.42    9.74   0
   1  -3  -9   95.03    9.28   0
  -1   3   9   98.83    7.20   0
   0  -3  -9   49.73    5.51   0
   0  -3  -9   58.23    7.89   0
   0   3   9   50.69    5.65   0
   0   3   9   49.13    7.08   0
  -1  -3  -9    6.26    4.87   0
  -1  -3  -9    1.18    6.50   0
   1   3   9   -1.55    4.44   0
   1   3   9    7.36    6.96   0
  -2  -3  -9   22.92    5.28   0
  -2  -3  -9   19.37    5.04   0
   2   3   9   23.74    4.92   0
   2   3   9   33.12    7.02   0
  -3  -3  -9   17.43    7.86   0
  -3  -3  -9   27.64    7.10   0
   3   3   9   34.17    5.09   0
   3   3   9   25.39    7.29   0
  -4  -3  -9    2.47    5.45   0
   4   3   9    9.42    5.03   0
   4   3   9   16.17    8.24   0
  -5  -3  -9   18.85    5.61   0
   5   3   9    2.23    5.41   0
   5   3   9    1.08   11.11   0
  -6  -3  -9   -1.99    8.43   0
   6   3   9    2.58    5.99   0
   6  -4  -9   15.00    6.22   0
  -6   4   9   31.60    8.84   0
   5  -4  -9   19.30    7.64   0
  -5   4   9   24.46    8.19   0
   4  -4  -9   19.63    7.56   0
  -4   4   9   17.40    7.38   0
  -3   4   9   62.30    5.57   0
   3  -4  -9   65.50    5.78   0
   2  -4  -9  159.92   21.15   0
  -2   4   9  136.84    6.34   0
   2  -4  -9  169.80   22.12   0
   2  -4  -9  157.98    6.41   0
  -1   4   9    3.55    8.78   0
   1  -4  -9    9.08    7.97   0
  -1   4   9    5.69    4.75   0
   1  -4  -9    9.95    6.55   0
   0  -4  -9    6.32    7.40   0
   0   4   9    5.53    6.86   0
   0   4   9    1.13    4.73   0
   0  -4  -9    5.52    6.94   0
  -1  -4  -9    4.30    6.94   0
  -1  -4  -9    3.82    4.94   0
   1   4   9   -1.01    6.70   0
   1   4   9    1.91    7.06   0
  -2  -4  -9   18.29    6.93   0
  -2  -4  -9    9.09    7.54   0
   2   4   9   15.51    7.11   0
   2   4   9   18.08    5.59   0
  -3  -4  -9   15.62    7.73   0
  -3  -4  -9   17.44    5.16   0
   3   4   9   17.86    7.34   0
   3   4   9   19.88    5.24   0
   4   4   9    1.08    7.41   0
   4   4   9    2.39    5.92   0
  -4  -4  -9   -0.62    5.22   0
  -5  -4  -9   11.34    7.94   0
   5   4   9    7.98    7.90   0
   5   4   9   -7.46    8.84   0
   6  -5  -9   -2.85    6.19   0
  -6   5   9    1.41    5.84   0
   5  -5  -9    1.01    7.90   0
  -5   5   9    3.47    7.86   0
  -4   5   9   11.55    7.30   0
   4  -5  -9    8.26    5.29   0
  -3   5   9   35.22    7.71   0
   3  -5  -9   39.79    7.55   0
  -2   5   9    0.47    7.32   0
   2  -5  -9    4.80    4.87   0
  -1   5   9    3.21    9.04   0
   1  -5  -9    2.42    8.43   0
  -1   5   9   -1.51    4.98   0
   1  -5  -9    6.29    4.92   0
   0  -5  -9   71.52    8.55   0
   0   5   9   75.85    8.59   0
   0   5   9   72.41    5.69   0
   0  -5  -9   70.25    5.59   0
  -1  -5  -9    9.58    5.19   0
   1   5   9    5.17    4.58   0
   1   5   9    8.72    7.24   0
  -1  -5  -9    6.61    7.07   0
  -2  -5  -9   -0.80    7.45   0
  -2  -5  -9   -2.19    5.12   0
   2   5   9   -2.82    7.09   0
   2   5   9   -1.07    5.22   0
  -3  -5  -9   10.16    5.20   0
   3   5   9   26.00    7.82   0
   3   5   9   10.37    7.76   0
  -3  -5  -9    5.52    7.83   0
  -4  -5  -9   -0.40    8.34   0
   4   5   9    8.10    5.75   0
   4   5   9    1.86    8.52   0
  -4  -5  -9    4.22    5.59   0
   5   5   9    8.06    7.98   0
   5   5   9    1.47    9.65   0
  -5  -5  -9   -2.26    8.31   0
   5  -6  -9    4.12    8.52   0
  -5   6   9    3.78    6.02   0
  -4   6   9   39.88    8.64   0
   4  -6  -9   25.65    8.44   0
  -3   6   9   15.73    7.64   0
   3  -6  -9   16.57    7.72   0
  -2   6   9   11.93    5.34   0
   2  -6  -9   12.92    5.14   0
   1  -6  -9   41.81   10.72   0
   1  -6  -9   42.80   10.97   0
  -1   6   9   31.55    5.45   0
   1  -6  -9   29.19    5.94   0
   0   6   9   -0.75    7.79   0
   0  -6  -9    3.03    8.14   0
   0   6   9    1.40    7.10   0
   0  -6  -9    2.24    7.73   0
  -1  -6  -9   12.09    7.58   0
   1   6   9   10.03    5.64   0
   1   6   9    9.57    5.06   0
  -1  -6  -9   -1.51    4.96   0
   2   6   9    4.81    7.22   0
   2   6   9    0.55    5.70   0
  -2  -6  -9    6.45    7.53   0
  -2  -6  -9    4.53    5.43   0
  -3  -6  -9   -4.57    8.00   0
   3   6   9   -0.72    5.63   0
   3   6   9   -3.64    7.88   0
  -3  -6  -9    1.44    8.30   0
  -4  -6  -9    1.90    8.51   0
   4   6   9    1.69    5.87   0
   4   6   9    5.56    8.98   0
  -4  -6  -9   -2.33    5.89   0
  -4   7   9    4.80    5.66   0
   4  -7  -9   -1.32    6.08   0
  -3   7   9    2.84    8.10   0
   3  -7  -9    4.39    7.70   0
  -2   7   9   23.97    6.02   0
   2  -7  -9   26.23    5.81   0
   1  -7  -9   24.28   11.74   0
   1  -7  -9   36.44    9.57   0
  -1   7   9   30.61    7.66   0
   1  -7  -9   17.82    5.92   0
   0  -7  -9   11.31    8.62   0
   0   7   9    5.56    7.40   0
   0  -7  -9   -0.88    7.61   0
   0  -7  -9    6.99    8.25   0
  -1  -7  -9   10.93    6.66   0
   1   7   9   27.18    8.61   0
   1   7   9   26.33    6.16   0
  -1  -7  -9   26.94    8.02   0
   2   7   9    2.17    8.06   0
   2   7   9    5.64    5.59   0
  -2  -7  -9    4.32    6.04   0
  -2  -7  -9    8.91    8.11   0
  -3  -7  -9    4.67    8.26   0
   3   7   9   -1.22    6.09   0
   3   7   9    4.93    8.37   0
  -3  -7  -9   -3.65    6.16   0
  -3   8   9    6.69    5.88   0
   3  -8  -9   -4.58    8.42   0
  -2   8   9   -9.81    8.09   0
   2  -8  -9    6.06    5.75   0
   1  -8  -9    1.33   11.53   0
  -1   8   9    3.66    5.64   0
   1  -8  -9   -1.17   11.09   0
   1  -8  -9   -8.64    7.49   0
   0  -8  -9    2.55    8.61   0
   0  -8  -9   -3.22    8.88   0
   0   8   9   14.30    8.32   0
   0  -8  -9   -1.06    8.03   0
  -1  -8  -9   10.04    8.50   0
  -1  -8  -9    4.23    8.93   0
   1   8   9    7.78    5.26   0
  -1  -8  -9   -0.70    5.79   0
   2   8   9    9.99    6.22   0
  -2  -8  -9   10.07    5.90   0
  -2  -8  -9    2.50    8.52   0
  -2 -13  10   -0.41    8.42   0
  -2 -13  10    5.91    5.21   0
  -2 -13  10    9.34    9.02   0
  -1 -13  10   -0.57    6.07   0
  -1 -13  10    3.07    8.83   0
   0 -13  10   -1.08    5.68   0
   0 -13  10    3.61    5.78   0
   0  13 -10    6.13    8.03   0
   1 -13  10   16.73    9.56   0
  -1  13 -10    1.64    8.51   0
   1 -13  10   10.45    6.01   0
   2 -13  10    2.93    9.67   0
   2 -13  10    1.72    5.78   0
  -2  13 -10   11.00    8.56   0
  -3 -12  10    1.48    8.66   0
  -3 -12  10    5.76    5.54   0
  -3 -12  10   -3.32    6.09   0
  -2 -12  10    0.44    5.82   0
  -2 -12  10   -0.69    5.32   0
  -2 -12  10    3.95    5.98   0
   1  12 -10   16.69    5.93   0
  -1 -12  10   16.91    8.11   0
  -1 -12  10   15.94    6.25   0
   0 -12  10   16.00    7.76   0
   0  12 -10   19.32    6.08   0
   0 -12  10   15.94    8.37   0
   1 -12  10   12.38    6.04   0
   1 -12  10   -0.31    7.70   0
  -1  12 -10   19.99    5.73   0
   2 -12  10   -4.75    8.62   0
  -2  12 -10   -4.86    8.09   0
   2 -12  10   -9.71    7.55   0
   3 -12  10    7.11    9.24   0
  -3  12 -10    8.26    8.37   0
   3 -12  10   -7.04    8.12   0
  -4 -11  10    4.69    6.10   0
  -4 -11  10   13.81    8.79   0
  -4 -11  10    2.88    8.54   0
  -3 -11  10   19.77    8.72   0
  -3 -11  10   10.64    7.44   0
  -3 -11  10    5.47    6.46   0
  -2 -11  10   27.58    5.54   0
  -2 -11  10   25.43    7.97   0
  -1 -11  10   16.94    5.04   0
  -1 -11  10   21.78    7.97   0
   1  11 -10   10.99    5.47   0
   0 -11  10   -0.79    7.20   0
   0 -11  10    1.51    8.09   0
   0  11 -10    8.75    5.62   0
   1 -11  10    2.68    4.95   0
   1 -11  10   -0.93    8.41   0
  -1  11 -10   -0.88    7.59   0
  -2  11 -10   29.12    7.79   0
   2 -11  10   13.97    5.80   0
   2 -11  10   13.46    5.27   0
   3 -11  10    3.95    6.34   0
   3 -11  10    1.03    7.59   0
  -3  11 -10    9.34    5.62   0
   4 -11  10   -0.98    5.82   0
  -4  11 -10    3.76    5.77   0
   4 -11  10    3.23    7.02   0
  -5 -10  10    4.99    5.76   0
  -5 -10  10    6.74    6.37   0
  -5 -10  10   14.10    8.17   0
  -4 -10  10    4.60    8.14   0
  -4 -10  10    4.36    8.38   0
  -4 -10  10   -3.62    7.48   0
  -3 -10  10   15.87    5.75   0
  -3 -10  10   15.58    5.51   0
  -3 -10  10   29.82    5.77   0
   2  10 -10   14.52    8.42   0
  -2 -10  10    7.16    6.71   0
  -2 -10  10    1.58    5.52   0
   1  10 -10   19.18    7.97   0
  -1 -10  10    5.96    5.42   0
  -1 -10  10   10.04    7.48   0
   0 -10  10   37.09    5.19   0
   0  10 -10   44.45    6.27   0
   0 -10  10   30.34    6.17   0
  -1  10 -10   14.40    7.51   0
   1 -10  10   11.80    5.38   0
   1 -10  10   21.04    7.35   0
   2 -10  10    6.73    6.01   0
   2 -10  10    2.31    4.80   0
  -2  10 -10   -2.89    7.64   0
   3 -10  10   -2.90    6.02   0
   3 -10  10    6.14    5.67   0
  -3  10 -10    7.01    5.62   0
  -4  10 -10    1.34    7.74   0
   4 -10  10   -5.18    7.87   0
   4 -10  10   -5.37    8.60   0
  -5  10 -10   -1.79    5.96   0
   5 -10  10    4.32    6.44   0
   5 -10  10    8.20    7.14   0
  -5  -9  10   -6.09    8.36   0
  -5  -9  10    0.72    7.91   0
  -5  -9  10    0.30    8.87   0
  -5  -9  10   -6.21    7.64   0
  -4  -9  10    7.94    5.60   0
  -4  -9  10   14.98    8.12   0
  -4  -9  10    4.30    5.59   0
  -3  -9  10   23.63    5.60   0
  -3  -9  10   14.43    5.72   0
   2   9 -10   16.75    7.92   0
  -2  -9  10   30.31    6.62   0
  -2  -9  10   24.41    7.60   0
  -1  -9  10   54.05    5.37   0
  -1  -9  10   48.18    7.66   0
   1   9 -10   59.85    5.77   0
   0   9 -10    1.67    7.29   0
   0  -9  10    2.97    6.70   0
   0  -9  10    9.80    5.31   0
   1  -9  10   81.07    7.56   0
   1  -9  10   67.91    5.37   0
  -1   9 -10   76.59    5.94   0
   2  -9  10   -0.44    7.45   0
   2  -9  10    8.39    4.63   0
  -2   9 -10    9.55    5.63   0
   3  -9  10   -0.31    8.33   0
  -3   9 -10    3.15    7.62   0
   3  -9  10   -4.13    5.01   0
  -4   9 -10   -2.33    5.61   0
   4  -9  10    1.88    7.77   0
   4  -9  10   11.01    6.10   0
  -5   9 -10    4.48    8.18   0
   5  -9  10    2.32    7.78   0
   5  -9  10    5.62    9.26   0
  -6  -8  10    3.62    5.41   0
  -6  -8  10    5.26    6.19   0
  -6  -8  10   -1.00    7.26   0
  -6  -8  10    2.35    5.85   0
  -5  -8  10   17.78    7.29   0
  -5  -8  10   14.72    5.91   0
  -5  -8  10   22.38    9.42   0
  -5  -8  10   15.66    7.78   0
  -4  -8  10   23.90    7.78   0
  -4  -8  10   30.53    5.54   0
  -4  -8  10   28.86    7.18   0
  -3  -8  10   14.42    4.70   0
   3   8 -10   19.68    5.69   0
  -3  -8  10   15.10    7.19   0
  -2  -8  10   75.66    7.28   0
   2   8 -10   91.34    8.03   0
  -2  -8  10   85.54    7.75   0
   1   8 -10   32.10    5.67   0
  -1  -8  10   34.02    7.43   0
  -1  -8  10   34.54    5.33   0
   0  -8  10   79.28    6.93   0
   0  -8  10   89.21    7.75   0
   0   8 -10   79.12    5.84   0
   1  -8  10    9.93    7.18   0
   1  -8  10   13.86    6.69   0
  -1   8 -10    6.34    5.03   0
   2  -8  10    0.81    7.99   0
  -2   8 -10   10.28    5.20   0
   2  -8  10    9.16    6.99   0
   3  -8  10   12.90    5.49   0
  -3   8 -10   -2.92    5.03   0
   3  -8  10    1.29    4.85   0
  -4   8 -10   -6.71    7.86   0
   4  -8  10    2.40    5.42   0
   4  -8  10    1.04    5.60   0
   5  -8  10    1.07    8.26   0
   5  -8  10   -3.70    8.10   0
  -5   8 -10   -1.21    5.53   0
   6  -8  10   -0.11    6.77   0
   6  -8  10    2.29    9.30   0
  -6   8 -10    5.50    8.51   0
  -6  -7  10   12.89    8.43   0
  -6  -7  10   -3.89    6.82   0
  -6  -7  10    6.79    7.63   0
  -6  -7  10    1.78    5.38   0
  -5  -7  10   28.14    7.66   0
  -5  -7  10   20.50    8.24   0
  -5  -7  10   16.03    6.97   0
  -5  -7  10   20.03    7.12   0
  -4  -7  10    1.95    7.23   0
  -4  -7  10    2.58    6.25   0
  -4  -7  10   -2.07    7.80   0
   3   7 -10   13.54    5.93   0
  -3  -7  10   -0.43    7.23   0
  -2  -7  10   28.78    5.60   0
   2   7 -10   23.91    8.21   0
   1   7 -10   40.28    5.34   0
  -1  -7  10   43.24    7.56   0
   0  -7  10  141.83    6.21   0
   0   7 -10  140.38    8.25   0
   1  -7  10   12.51    5.10   0
  -1   7 -10    6.42    5.09   0
   1  -7  10   16.76    5.16   0
  -2   7 -10   87.48    5.92   0
   2  -7  10   82.87    6.01   0
   2  -7  10   84.00    7.34   0
   3  -7  10    9.71    7.13   0
   3  -7  10    7.93    7.13   0
  -3   7 -10   15.71    5.08   0
   4  -7  10    8.80    5.07   0
  -4   7 -10   -5.18    5.41   0
   4  -7  10    0.05    7.95   0
   5  -7  10    7.19    7.75   0
   5  -7  10   -0.15    8.32   0
  -5   7 -10   12.20    7.53   0
   6  -7  10    4.69    8.67   0
   6  -7  10    1.44    9.29   0
   6  -7  10   -0.85    9.42   0
  -6   7 -10    2.73    8.43   0
  -7  -6  10    0.07    8.64   0
  -7  -6  10   -1.45    5.78   0
  -7  -6  10    5.48    7.67   0
  -7  -6  10    2.92    8.89   0
  -6  -6  10    6.47    7.97   0
  -6  -6  10   10.49    9.15   0
  -6  -6  10    4.31    7.27   0
  -5  -6  10    7.94    6.91   0
  -5  -6  10   10.42    7.49   0
  -5  -6  10    9.12    8.66   0
  -4  -6  10    7.21    4.90   0
  -4  -6  10    9.29    8.48   0
  -4  -6  10    1.53    5.33   0
  -3  -6  10   16.08    4.77   0
   3   6 -10   15.81    5.73   0
  -3  -6  10   21.30    7.24   0
   2   6 -10   67.83    8.20   0
  -2  -6  10   50.78    8.19   0
  -1  -6  10   92.20    7.69   0
   1   6 -10  101.72    8.09   0
   0  -6  10  120.26    5.99   0
   0   6 -10  111.50    6.04   0
  -1   6 -10   11.60    5.11   0
   1  -6  10   21.11    5.44   0
   2  -6  10   10.27    6.93   0
  -2   6 -10    3.07    7.37   0
   3  -6  10    4.86    6.22   0
  -3   6 -10   12.54    7.18   0
   3  -6  10    0.81    7.19   0
   4  -6  10   24.62    6.93   0
  -4   6 -10   18.83    5.37   0
   4  -6  10   21.98    7.88   0
   5  -6  10   -0.18    5.12   0
   5  -6  10    0.12    8.19   0
  -5   6 -10    7.35    7.45   0
   5  -6  10   13.19    7.84   0
   6  -6  10    5.78    9.76   0
   6  -6  10    4.63    9.74   0
   6  -6  10   12.26    6.43   0
  -6   6 -10    5.54    8.45   0
  -7  -5  10    3.72    8.75   0
  -7  -5  10    1.15    7.00   0
  -7  -5  10    2.76    6.42   0
  -6  -5  10    6.40    7.87   0
  -6  -5  10   -1.65    8.75   0
  -6  -5  10    3.06    7.45   0
  -5  -5  10    3.04    7.44   0
  -5  -5  10    8.54    6.20   0
  -5  -5  10    5.16    6.70   0
  -4  -5  10  107.06    7.36   0
  -4  -5  10   90.36    8.94   0
  -4  -5  10   92.77    8.50   0
  -3  -5  10  185.99    7.81   0
  -3  -5  10  203.60    8.29   0
   3   5 -10  188.57    7.54   0
  -2  -5  10    8.64    6.04   0
   2   5 -10   -5.02    7.76   0
  -2  -5  10    2.97    6.74   0
  -1  -5  10   -2.79    4.93   0
   1   5 -10   -0.19    7.45   0
   0   5 -10  193.61    8.76   0
   0  -5  10  189.71    6.75   0
  -1   5 -10  145.31    6.76   0
   1  -5  10  152.89    6.41   0
   2  -5  10    0.56    6.75   0
  -2   5 -10    7.82    6.75   0
   3  -5  10    3.44    5.99   0
  -3   5 -10   -4.96    6.83   0
   3  -5  10    4.25    6.96   0
   4  -5  10   -1.63    6.30   0
   4  -5  10    0.47    6.74   0
  -4   5 -10   -9.75    5.54   0
   4  -5  10   -1.20    5.53   0
   5  -5  10   -4.81    7.91   0
   5  -5  10    1.79    8.01   0
  -5   5 -10    6.92    5.36   0
   5  -5  10    1.56    7.60   0
   6  -5  10    2.73   11.84   0
  -6   5 -10   -0.40    5.78   0
   6  -5  10    3.25    6.07   0
   6  -5  10    1.61    8.32   0
  -7  -4  10   13.23    8.70   0
  -7  -4  10    3.58    6.64   0
  -7  -4  10   -1.17    5.74   0
  -6  -4  10    6.44    8.02   0
  -6  -4  10    4.09    6.33   0
  -6  -4  10    1.29    7.34   0
  -5  -4  10   81.83    6.89   0
  -5  -4  10   83.51    6.22   0
  -5  -4  10   66.12    5.89   0
  -4  -4  10    9.83    8.17   0
  -4  -4  10    7.65    4.94   0
  -4  -4  10    7.09    4.49   0
  -3  -4  10    4.17    6.51   0
   3   4 -10    2.58    8.25   0
  -3  -4  10    5.45    6.63   0
  -2  -4  10  182.60    7.42   0
   2   4 -10  211.89    9.49   0
  -2  -4  10  192.74    6.88   0
  -1  -4  10   76.28    5.05   0
  -1  -4  10   67.63    5.49   0
   1   4 -10   76.71    7.79   0
   0  -4  10  218.18    7.75   0
   0   4 -10  215.34    8.76   0
   0  -4  10  211.97    6.71   0
   1  -4  10    8.38    6.23   0
   1  -4  10    8.88    4.83   0
  -1   4 -10    4.11    4.84   0
   2  -4  10    1.30    5.90   0
  -2   4 -10   25.11    4.71   0
   2  -4  10    8.90    4.53   0
   3  -4  10    9.20    6.41   0
  -3   4 -10    4.73    7.06   0
   3  -4  10   13.09    4.94   0
   4  -4  10   -1.78    6.62   0
   4  -4  10    1.28    7.19   0
  -4   4 -10   -0.10    4.91   0
   4  -4  10    5.06    5.14   0
   5  -4  10    4.79    7.86   0
  -5   4 -10   -2.18    5.15   0
   5  -4  10   -0.29    5.04   0
   5  -4  10    5.48    7.34   0
  -6   4 -10    4.14    8.05   0
   6  -4  10    0.80    9.32   0
   6  -4  10    7.69    5.83   0
   6  -4  10    3.11   10.30   0
  -7   4 -10   -8.09    8.78   0
  -7  -3  10    6.95    8.75   0
  -7  -3  10   -1.38    5.54   0
  -7  -3  10   -0.00    8.88   0
  -6  -3  10    6.50    8.06   0
  -6  -3  10    2.39    5.11   0
  -6  -3  10    6.90    7.31   0
  -5  -3  10    3.90    8.32   0
  -5  -3  10    4.41    7.26   0
  -5  -3  10    5.76    6.80   0
  -4  -3  10   19.87    5.88   0
  -4  -3  10   14.42    5.10   0
  -4  -3  10   15.15    4.47   0
   3   3 -10  112.61    9.68   0
  -3  -3  10   99.03    6.08   0
  -3  -3  10   80.64    6.89   0
   2   3 -10  179.26    7.58   0
  -2  -3  10  166.63    6.50   0
  -2  -3  10  175.17    5.97   0
  -1  -3  10   21.99    4.66   0
  -1  -3  10   17.80    4.89   0
   1   3 -10   20.78    7.26   0
   0  -3  10    1.98    5.95   0
   0  -3  10    4.42    4.60   0
   0   3 -10    1.36    5.00   0
   1  -3  10   31.94    4.59   0
  -1   3 -10   40.55    5.50   0
   1  -3  10   39.51    5.36   0
   2  -3  10   10.76    5.82   0
  -2   3 -10   18.49    5.10   0
   2  -3  10   27.80    6.73   0
  -3   3 -10   17.16    6.96   0
   3  -3  10    7.64    6.84   0
   3  -3  10    8.78    4.48   0
  -4   3 -10   16.75    6.88   0
   4  -3  10   17.36    7.14   0
   4  -3  10    9.72    7.00   0
   5  -3  10   -1.40    9.80   0
  -5   3 -10    1.50    5.18   0
   5  -3  10   -7.63    5.25   0
   5  -3  10    3.79    7.45   0
  -6   3 -10   10.67    8.01   0
   6  -3  10    1.13   11.56   0
   6  -3  10   -6.97    7.88   0
   6  -3  10    2.78   11.72   0
  -7   3 -10    3.06    6.00   0
   7  -3  10   -5.25    8.80   0
  -7  -2  10    4.27    9.13   0
  -7  -2  10   -1.90    5.67   0
  -7  -2  10    6.75    8.89   0
  -6  -2  10    1.04    7.98   0
  -6  -2  10    9.64    8.04   0
  -6  -2  10    4.63    6.95   0
  -5  -2  10   16.32    8.46   0
  -5  -2  10   10.72    7.80   0
  -5  -2  10    4.27    7.12   0
  -4  -2  10   38.91    8.30   0
  -4  -2  10   42.27    7.40   0
  -4  -2  10   49.65    6.61   0
   3   2 -10   31.54    6.57   0
  -3  -2  10   24.05    7.02   0
  -3  -2  10   29.72    5.20   0
  -2  -2  10   96.09    6.14   0
   2   2 -10  110.28    9.54   0
  -2  -2  10   89.82    5.44   0
  -1  -2  10   68.18    7.14   0
   1   2 -10   69.25    8.12   0
  -1  -2  10   61.42    4.97   0
   0   2 -10   11.28    4.95   0
   0  -2  10    3.82    6.31   0
   0  -2  10   10.68    4.59   0
  -1   2 -10   81.07    6.07   0
   1  -2  10  108.57    7.50   0
   1  -2  10   91.16    5.59   0
  -2   2 -10   82.90    7.52   0
   2  -2  10   75.19    5.52   0
   2  -2  10   79.06    5.21   0
  -3   2 -10   44.43    5.26   0
   3  -2  10   53.00    5.31   0
   3  -2  10   48.69    5.18   0
  -4   2 -10    9.99    7.09   0
   4  -2  10    4.51    5.01   0
   4  -2  10    5.61    7.07   0
  -5   2 -10    9.21    5.24   0
   5  -2  10   -2.04    7.74   0
   5  -2  10    8.22    4.95   0
   5  -2  10    1.40    7.54   0
  -6   2 -10   11.95    5.72   0
   6  -2  10    4.47   13.19   0
   6  -2  10   12.51    5.79   0
   6  -2  10    4.93   12.88   0
  -7  -1  10    0.03   11.06   0
  -7  -1  10    5.74    9.14   0
  -7  -1  10    5.65    5.97   0
  -6  -1  10    2.48    8.15   0
  -6  -1  10    2.43    9.09   0
  -6  -1  10    0.68    4.71   0
  -5  -1  10   62.62    8.76   0
  -5  -1  10   77.75    8.64   0
  -5  -1  10   69.77    7.80   0
  -4  -1  10   72.73    9.03   0
  -4  -1  10   79.50    8.03   0
  -4  -1  10   71.51    7.01   0
  -3  -1  10    2.03    7.12   0
   3   1 -10    0.48    9.22   0
  -3  -1  10    6.88    4.35   0
  -2  -1  10   77.94    8.27   0
   2   1 -10   87.88    7.99   0
  -2  -1  10   81.95    5.14   0
   1   1 -10  201.97    9.36   0
  -1  -1  10  193.00    7.53   0
  -1  -1  10  181.86    8.44   0
   0   1 -10  128.24    8.24   0
   0  -1  10  135.83    7.67   0
   0  -1  10  135.54    5.67   0
  -1   1 -10   -0.19    7.04   0
   1  -1  10    7.51    6.35   0
   1  -1  10    1.08    4.34   0
  -2   1 -10   21.14    5.46   0
   2  -1  10   22.44    7.40   0
   2  -1  10   18.58    6.15   0
  -3   1 -10    7.33    5.16   0
   3  -1  10   10.95    7.09   0
   3  -1  10    1.87    6.18   0
  -4   1 -10    3.48    7.55   0
   4  -1  10    5.85    5.04   0
   4  -1  10    1.56    7.38   0
  -5   1 -10   10.36    7.64   0
   5  -1  10   -7.51    7.34   0
   5  -1  10   -3.41    7.45   0
  -6   1 -10    2.03    7.88   0
   6  -1  10    6.00    8.29   0
   6  -1  10    2.64   20.61   0
   6  -1  10    3.64   19.73   0
  -7   0  10    9.97    5.81   0
  -6   0  10   12.61    7.69   0
  -5   0  10    2.46    8.86   0
  -5   0  10    2.73    8.58   0
  -5   0  10    6.25    4.72   0
  -4   0  10   13.08    8.84   0
  -4   0  10    9.47    7.71   0
  -4   0  10   16.18    6.86   0
   3   0 -10   17.74    8.83   0
  -3   0  10   22.44    6.92   0
  -3   0  10   14.11    6.82   0
   2   0 -10   96.95   10.52   0
  -2   0  10   79.94    4.94   0
  -2   0  10   84.51    7.94   0
  -1   0  10   -2.18    6.69   0
  -1   0  10   -0.51    4.35   0
   1   0 -10    2.10    7.80   0
   0   0 -10   -2.30    4.93   0
   0   0  10   -2.79    6.15   0
   0   0  10   15.70    6.25   0
  -1   0 -10    7.26    4.48   0
   1   0  10   -1.95    6.63   0
   1   0  10    4.19    4.43   0
  -2   0 -10  151.96    6.82   0
   2   0  10  163.66    8.34   0
   2   0  10  130.01    5.97   0
  -3   0 -10   23.08    5.26   0
   3   0  10   21.02    5.08   0
   3   0  10   13.48    5.06   0
  -4   0 -10    9.18    5.01   0
   4   0  10    9.78    5.41   0
   4   0  10    5.46    7.50   0
  -5   0 -10   13.34    7.45   0
   5   0  10    3.88    5.03   0
   5   0  10    0.34    8.21   0
  -6   0 -10   -7.91    5.59   0
   6   0  10   -2.44    7.92   0
  -7   1  10    0.58    8.30   0
  -6   1  10   -2.52    8.00   0
  -5   1  10   11.60    7.37   0
  -4   1  10   11.39    7.11   0
   3  -1 -10   21.87    9.00   0
   3  -1 -10   26.92    5.37   0
  -3   1  10   27.83    9.04   0
  -3   1  10   31.32    5.18   0
   2  -1 -10   10.01    6.78   0
   2  -1 -10    2.48   10.37   0
  -2   1  10    2.20    6.79   0
  -2   1  10    7.06    4.36   0
   1  -1 -10    1.95    4.34   0
  -1   1  10    1.25    6.68   0
  -1   1  10   -2.85    4.60   0
   1  -1 -10    3.88    7.92   0
   0  -1 -10    2.36    4.49   0
   0  -1 -10   -1.01    5.20   0
   0   1  10   -1.00    4.76   0
   0   1  10    4.73    4.55   0
  -1  -1 -10   21.16    4.91   0
   1   1  10   20.80    6.84   0
   1   1  10   12.57    5.24   0
  -2  -1 -10   10.38    5.25   0
   2   1  10    6.63    6.79   0
   2   1  10    6.66    4.45   0
  -3  -1 -10   25.06    5.27   0
   3   1  10   26.19    5.43   0
   3   1  10   20.31    7.19   0
  -4  -1 -10    9.07    5.31   0
   4   1  10   -0.91    5.27   0
   4   1  10    3.89    7.39   0
  -5  -1 -10   14.14    5.67   0
   5   1  10    0.33    7.51   0
   5   1  10    4.86    9.41   0
  -6  -1 -10   -1.17    8.59   0
   6   1  10    3.77    5.76   0
  -6   2  10   -0.64    8.30   0
  -5   2  10    5.62    5.36   0
   4  -2 -10   -0.69    5.21   0
  -4   2  10    2.65    6.96   0
   3  -2 -10   29.84    6.89   0
  -3   2  10   19.84    4.98   0
   2  -2 -10  118.58    6.08   0
  -2   2  10  107.92   10.36   0
   2  -2 -10  128.53   12.49   0
  -2   2  10   96.66    5.71   0
   1  -2 -10   83.22    7.07   0
  -1   2  10   73.19    7.95   0
  -1   2  10   71.41    6.94   0
   1  -2 -10   75.30    9.02   0
   0  -2 -10   48.26    6.86   0
   0  -2 -10   42.21    5.88   0
   0   2  10   52.06    7.34   0
   0   2  10   53.22    5.13   0
  -1  -2 -10  105.26    7.85   0
  -1  -2 -10  124.74    8.10   0
   1   2  10  118.77    6.04   0
   1   2  10  104.05    5.92   0
  -2  -2 -10    7.68    4.57   0
  -2  -2 -10    9.09    5.19   0
   2   2  10    5.36    6.82   0
   2   2  10    2.13    6.87   0
  -3  -2 -10    8.36    5.35   0
   3   2  10    9.42    6.83   0
   3   2  10    2.39    4.94   0
  -4  -2 -10   -0.43    5.26   0
   4   2  10   11.79    7.21   0
   4   2  10   -1.14    5.49   0
  -5  -2 -10   14.09    7.76   0
   5   2  10    1.82    5.32   0
   5   2  10    4.64    8.92   0
  -6  -2 -10    5.21    6.05   0
   6   2  10    1.71    5.81   0
   6   2  10    3.57   20.43   0
  -6   3  10    0.69    8.27   0
   5  -3 -10    4.48    5.81   0
  -5   3  10    6.69    5.17   0
   4  -3 -10   -4.19    7.24   0
  -4   3  10    4.99    5.05   0
   3  -3 -10   -2.83    4.90   0
  -3   3  10    6.42    7.01   0
   2  -3 -10   11.37    6.77   0
  -2   3  10    1.40    9.26   0
   2  -3 -10   -0.89   12.32   0
  -2   3  10    4.21    6.65   0
   1  -3 -10    4.68    5.07   0
  -1   3  10    1.79    7.54   0
   1  -3 -10    1.34    8.20   0
  -1   3  10    7.40    4.45   0
   0  -3 -10   -3.66    6.66   0
   0  -3 -10    3.05    5.15   0
   0   3  10   -0.32    6.87   0
   0   3  10    1.71    4.89   0
  -1  -3 -10    5.67    6.93   0
  -1  -3 -10    5.03    7.29   0
   1   3  10    4.11    6.61   0
   1   3  10    8.56    5.20   0
  -2  -3 -10   18.91    7.68   0
  -2  -3 -10   29.64    7.73   0
   2   3  10   27.79    7.33   0
   2   3  10   21.81    7.32   0
  -3  -3 -10    8.68    5.38   0
   3   3  10    2.18    7.02   0
   3   3  10    5.64    4.97   0
  -4  -3 -10    4.49    5.67   0
   4   3  10    1.72    5.49   0
   4   3  10    1.97    7.97   0
  -5  -3 -10   -5.35    5.64   0
   5   3  10    8.86    5.48   0
   5   3  10    2.91    8.95   0
   6  -4 -10    1.77    8.97   0
  -6   4  10    2.11    6.53   0
   5  -4 -10    2.79    5.99   0
  -5   4  10    9.56    5.64   0
   4  -4 -10   12.39    7.27   0
  -4   4  10    3.47    5.26   0
   3  -4 -10   10.57    5.27   0
  -3   4  10   12.73    5.51   0
   2  -4 -10    2.76    7.28   0
   2  -4 -10    4.09   15.36   0
  -2   4  10   -4.43    5.49   0
   1  -4 -10    3.11    5.10   0
  -1   4  10    5.43    7.70   0
   1  -4 -10   -2.63    8.78   0
  -1   4  10    6.25    4.90   0
   0  -4 -10   32.72    6.98   0
   0   4  10   44.01    8.43   0
   0  -4 -10   37.96    8.73   0
   0   4  10   37.50    5.34   0
  -1  -4 -10   11.73    5.02   0
  -1  -4 -10   12.12    7.45   0
   1   4  10    5.24    4.71   0
   1   4  10    4.09    6.90   0
  -2  -4 -10   -1.29    7.38   0
  -2  -4 -10    4.04    7.71   0
   2   4  10   10.53    7.36   0
   2   4  10    2.17    5.23   0
  -3  -4 -10    3.28    5.47   0
  -3  -4 -10    5.24    5.13   0
   3   4  10    4.91    7.60   0
   3   4  10    3.90    7.72   0
  -4  -4 -10    3.09    5.69   0
   4   4  10    5.64    7.92   0
   4   4  10    3.13    5.94   0
  -5  -4 -10   -8.37    7.58   0
   5   4  10   -2.38    5.38   0
   5   4  10    5.95    9.78   0
   5  -5 -10    9.02    8.25   0
  -5   5  10   -1.18    5.90   0
   4  -5 -10   -1.25    7.84   0
  -4   5  10    5.65    5.90   0
   3  -5 -10   -1.37    5.36   0
  -3   5  10    5.77    7.43   0
  -2   5  10   14.50    7.33   0
   2  -5 -10   15.35    7.22   0
  -1   5  10    6.86    7.58   0
   1  -5 -10    1.70    8.28   0
  -1   5  10   12.78    7.33   0
   1  -5 -10    5.45    4.87   0
   0   5  10    5.51    7.78   0
   0  -5 -10    9.27    8.28   0
   0   5  10   -2.45    5.17   0
   0  -5 -10    2.15    5.48   0
  -1  -5 -10    6.40    6.89   0
  -1  -5 -10   -3.43    7.85   0
   1   5  10    3.29    4.91   0
   1   5  10   -0.40    4.87   0
  -2  -5 -10    2.97    7.56   0
  -2  -5 -10    3.13    6.94   0
   2   5  10    6.84    7.49   0
   2   5  10    4.31    5.74   0
  -3  -5 -10    9.54    6.24   0
  -3  -5 -10   12.86    5.84   0
   3   5  10   26.52    6.21   0
   3   5  10   16.63    5.78   0
  -4  -5 -10   -0.44    6.08   0
   4   5  10    3.97    5.72   0
   4   5  10    4.61    8.87   0
   4  -6 -10   23.39    8.09   0
  -4   6  10    8.87    5.49   0
  -3   6  10   -1.32    7.98   0
   3  -6 -10   14.34    5.53   0
  -2   6  10    6.78    5.77   0
   2  -6 -10    3.46    5.41   0
   1  -6 -10    7.13   11.09   0
   1  -6 -10    8.78   11.89   0
  -1   6  10   11.37    5.29   0
   1  -6 -10   -3.63    5.26   0
   0   6  10   10.19    8.05   0
   0  -6 -10    1.40    8.29   0
   0   6  10    0.96    7.62   0
   0  -6 -10    2.40    7.27   0
  -1  -6 -10   10.00    8.04   0
   1   6  10   -0.26    5.81   0
   1   6  10   19.30    7.96   0
  -1  -6 -10    3.93    5.12   0
  -2  -6 -10   -5.05    8.11   0
  -2  -6 -10    4.20    8.59   0
   2   6  10   -2.25    8.36   0
   2   6  10    2.54    8.02   0
  -3  -6 -10    2.46    8.56   0
  -3  -6 -10    7.03    8.65   0
   3   6  10   11.24    6.00   0
   3   6  10    3.64    8.21   0
  -3   7  10    9.02    5.83   0
   3  -7 -10   -3.27    5.84   0
  -2   7  10   -4.61    7.61   0
   2  -7 -10   -6.89    7.89   0
   1  -7 -10    1.52   10.81   0
  -1   7  10   -3.47    5.36   0
   1  -7 -10    4.14   11.94   0
   1  -7 -10    6.16    5.48   0
   0  -7 -10    1.54    8.59   0
   0  -7 -10    2.35    8.89   0
   0   7  10    7.23    7.96   0
   0  -7 -10    1.78    8.05   0
   1   7  10    3.75    8.42   0
  -1  -7 -10   14.35    8.53   0
   1   7  10    1.87    5.05   0
  -1  -7 -10   -2.01    8.31   0
  -2  -7 -10    3.24    6.24   0
  -2  -7 -10    3.09    5.72   0
   2   7  10    7.45    8.49   0
   2   7  10    6.93    8.35   0
   1  13 -11   -0.80    8.81   0
  -1 -13  11   12.57    7.87   0
  -1 -13  11    7.22    9.10   0
   0  13 -11    9.40    8.70   0
   0 -13  11    6.58    8.12   0
   0 -13  11    8.96    8.77   0
  -1  13 -11    4.71    6.01   0
   1 -13  11   10.10    6.52   0
   1 -13  11   11.66    8.13   0
  -3 -12  11    1.06    8.74   0
  -3 -12  11   -0.17    5.41   0
  -3 -12  11    4.13    6.29   0
  -2 -12  11    5.50    7.90   0
  -2 -12  11    7.26    6.01   0
   1  12 -11    8.32    5.96   0
  -1 -12  11    5.10    7.34   0
  -1 -12  11    8.95    6.11   0
   0  12 -11   10.27    8.12   0
   0 -12  11   -0.93    5.41   0
   0 -12  11    9.19    8.37   0
   1 -12  11    0.50    6.44   0
   1 -12  11    7.71    5.56   0
  -1  12 -11    2.86    8.62   0
   2 -12  11   -3.43    8.64   0
  -2  12 -11   -4.52    5.65   0
   2 -12  11    7.27    5.71   0
  -3  12 -11   -5.61    5.88   0
   3 -12  11    9.90    6.69   0
   3 -12  11   -5.94    5.96   0
  -4 -11  11    5.69    6.45   0
  -4 -11  11    7.70    7.93   0
  -4 -11  11  -13.67    8.72   0
  -3 -11  11   -2.13    5.87   0
  -3 -11  11    2.36    5.44   0
  -3 -11  11    1.07    5.79   0
  -2 -11  11    8.71    5.20   0
  -2 -11  11   10.98    5.85   0
   2  11 -11   -2.91    5.91   0
  -1 -11  11   -2.48    7.58   0
  -1 -11  11    7.23    5.83   0
   1  11 -11   14.54    8.29   0
   0 -11  11   12.14    5.06   0
   0 -11  11   13.44    7.76   0
   0  11 -11    1.64    7.69   0
  -1  11 -11   15.50    5.86   0
   1 -11  11   19.30    5.66   0
   1 -11  11   12.36    5.28   0
   2 -11  11   12.33    8.70   0
   2 -11  11    6.50    7.68   0
  -2  11 -11   -0.23    5.72   0
   3 -11  11    8.30    6.32   0
   3 -11  11   10.47    8.04   0
  -3  11 -11   -7.08    5.61   0
   4 -11  11    2.80    6.46   0
  -4  11 -11    9.90    5.99   0
   4 -11  11   10.30    9.76   0
  -5 -10  11   -2.48    6.28   0
  -5 -10  11   16.06    9.57   0
  -5 -10  11    6.83    8.67   0
  -4 -10  11   15.08    6.05   0
  -4 -10  11   10.19    5.59   0
  -4 -10  11   17.53    8.20   0
  -3 -10  11    3.30    8.23   0
  -3 -10  11    5.97    7.13   0
  -3 -10  11    8.66    5.72   0
   2  10 -11   17.47    5.69   0
  -2 -10  11   17.19    5.15   0
  -2 -10  11   18.18    5.61   0
  -1 -10  11    9.83    5.10   0
  -1 -10  11    6.02    8.00   0
   1  10 -11    6.11    5.55   0
   0 -10  11   18.96    7.39   0
   0  10 -11   16.28    7.80   0
   0 -10  11   11.73    8.10   0
  -1  10 -11   27.55    8.22   0
   1 -10  11   30.93    5.97   0
   1 -10  11   24.15    5.42   0
   2 -10  11   -0.41    8.03   0
   2 -10  11    8.81    7.28   0
  -2  10 -11   15.23    7.55   0
   3 -10  11    2.65    6.02   0
   3 -10  11    2.47    5.04   0
  -3  10 -11   -0.82    5.42   0
  -4  10 -11   10.74    8.11   0
   4 -10  11   13.69    5.64   0
   4 -10  11    5.63    6.34   0
  -5  -9  11    6.06    6.01   0
  -5  -9  11    0.81    7.83   0
  -5  -9  11   13.49    6.81   0
  -5  -9  11    3.98    5.68   0
  -4  -9  11   19.41    6.10   0
  -4  -9  11   18.83    5.41   0
  -4  -9  11   16.72    8.13   0
  -3  -9  11    9.90    7.36   0
  -3  -9  11   -0.20    5.65   0
  -2  -9  11   -1.30    4.96   0
   2   9 -11    9.45    5.53   0
  -2  -9  11    6.65    5.24   0
  -1  -9  11   96.25    7.60   0
  -1  -9  11   91.41    8.44   0
   1   9 -11   92.96    8.52   0
   0   9 -11    8.14    5.38   0
   0  -9  11    4.99    4.95   0
   0  -9  11   14.57    7.66   0
   1  -9  11    3.18    7.59   0
   1  -9  11   10.47    6.81   0
  -1   9 -11    8.18    5.31   0
   2  -9  11   11.14    5.58   0
   2  -9  11   11.69    6.87   0
  -2   9 -11   10.09    7.64   0
   3  -9  11    1.33    8.32   0
  -3   9 -11    2.42    5.51   0
   3  -9  11    8.40    7.57   0
  -4   9 -11   -4.54    8.21   0
   4  -9  11    3.40    7.75   0
   4  -9  11   -3.74    8.59   0
  -5   9 -11    1.36    5.82   0
   5  -9  11    8.96    8.92   0
   5  -9  11    6.27    9.03   0
  -6  -8  11    4.37    8.11   0
  -6  -8  11    7.17    6.21   0
  -6  -8  11   -1.41    7.41   0
  -6  -8  11    2.20    5.33   0
  -5  -8  11    5.38    8.04   0
  -5  -8  11    5.24    5.69   0
  -5  -8  11   -1.90    6.46   0
  -5  -8  11    4.25    5.28   0
  -4  -8  11   23.98    5.72   0
  -4  -8  11   58.64    9.23   0
  -4  -8  11   41.15    5.78   0
  -4  -8  11   34.66    8.16   0
  -3  -8  11   28.67    7.04   0
   3   8 -11   30.48    8.62   0
  -3  -8  11   23.90    5.64   0
   2   8 -11   19.29    5.59   0
  -2  -8  11   14.19    5.18   0
  -2  -8  11   12.31    5.45   0
  -1  -8  11    1.46    6.59   0
   1   8 -11    5.67    7.48   0
  -1  -8  11    6.43    5.03   0
   0  -8  11   -4.58    4.67   0
   0  -8  11    0.59    6.96   0
   0   8 -11    1.26    5.10   0
   1  -8  11    0.32    7.18   0
   1  -8  11   -3.12    4.55   0
  -1   8 -11    7.15    7.30   0
   2  -8  11   10.35    5.24   0
  -2   8 -11    1.61    7.16   0
   2  -8  11    0.56    4.82   0
   3  -8  11  -10.59    5.52   0
  -3   8 -11   10.03    5.48   0
   3  -8  11    4.45    5.27   0
  -4   8 -11    9.31    7.71   0
   4  -8  11    3.81    5.32   0
   4  -8  11   15.85    7.92   0
   5  -8  11    2.66    7.83   0
   5  -8  11    1.44    8.94   0
  -5   8 -11    4.37    5.56   0
  -6  -7  11   -3.00    8.42   0
  -6  -7  11    5.23    7.33   0
  -6  -7  11    2.75    5.61   0
  -6  -7  11    8.45    8.08   0
  -5  -7  11    1.39    5.18   0
  -5  -7  11    8.16    9.56   0
  -5  -7  11   18.45    7.92   0
  -4  -7  11   17.55    5.05   0
  -4  -7  11   15.76    6.20   0
  -4  -7  11   20.63    7.70   0
  -3  -7  11    2.02    6.33   0
   3   7 -11    6.40    8.10   0
  -3  -7  11    6.96    7.36   0
  -2  -7  11    5.86    5.03   0
   2   7 -11    4.41    5.49   0
   1   7 -11    3.75    5.43   0
  -1  -7  11    0.83    4.82   0
   0  -7  11   73.02    5.90   0
   0   7 -11   78.55    6.06   0
   1  -7  11    7.07    5.45   0
  -1   7 -11    9.42    7.24   0
   2  -7  11    3.99    4.89   0
  -2   7 -11    6.42    4.96   0
   2  -7  11    0.10    5.06   0
   3  -7  11    4.56    7.32   0
   3  -7  11    2.12    7.61   0
  -3   7 -11    7.26    5.52   0
   4  -7  11   -3.12    5.00   0
   4  -7  11    7.32    5.41   0
  -4   7 -11    2.40    7.77   0
   5  -7  11    2.93    5.12   0
   5  -7  11   -3.40    8.22   0
   5  -7  11   -2.42    8.64   0
  -5   7 -11   -2.54    5.72   0
   6  -7  11    3.15    8.72   0
   6  -7  11    2.00    9.95   0
   6  -7  11    6.71    5.79   0
  -6   7 -11    2.17    5.38   0
  -6  -6  11    6.85   10.00   0
  -6  -6  11    4.45    5.50   0
  -6  -6  11    7.62    8.06   0
  -5  -6  11   15.77    9.09   0
  -5  -6  11   -1.51    7.99   0
  -5  -6  11    6.10    7.29   0
  -4  -6  11    3.37    6.68   0
  -4  -6  11    0.94    6.21   0
  -4  -6  11   11.92    7.24   0
   3   6 -11   64.67    9.06   0
  -3  -6  11   63.49    5.22   0
  -3  -6  11   80.54    6.16   0
  -2  -6  11    5.95    6.30   0
   2   6 -11    2.12    5.77   0
  -2  -6  11    2.96    7.12   0
  -1  -6  11  153.23    6.81   0
   1   6 -11  175.68    8.49   0
   0  -6  11   51.12    5.87   0
   0   6 -11   61.38    7.82   0
  -1   6 -11    8.98    5.02   0
   1  -6  11    8.81    6.99   0
   2  -6  11    0.95    4.74   0
  -2   6 -11    1.67    4.81   0
   3  -6  11   -1.46    5.03   0
  -3   6 -11    4.20    4.93   0
   3  -6  11   -4.31    6.93   0
   4  -6  11    3.42    6.31   0
   4  -6  11    5.13    7.22   0
  -4   6 -11    1.60    5.56   0
   4  -6  11    4.77    5.77   0
   5  -6  11   -2.51    7.37   0
   5  -6  11   -0.43    8.11   0
  -5   6 -11   -5.41    7.73   0
   5  -6  11   13.40    7.93   0
   6  -6  11   -6.11   12.27   0
   6  -6  11   -0.68    8.68   0
  -6   6 -11    8.45    8.24   0
   6  -6  11   -0.91    8.87   0
  -6  -5  11   10.19    9.05   0
  -6  -5  11    8.60    7.60   0
  -6  -5  11    2.89    7.75   0
  -5  -5  11    5.54    8.67   0
  -5  -5  11    4.95    5.23   0
  -5  -5  11    5.94    5.17   0
  -4  -5  11   13.15    6.72   0
  -4  -5  11    0.69    5.75   0
  -4  -5  11    8.05    7.72   0
  -3  -5  11  119.77    5.73   0
   3   5 -11  146.20    9.87   0
  -3  -5  11  152.87    8.20   0
  -2  -5  11  176.92    7.49   0
   2   5 -11  217.08    9.61   0
  -2  -5  11  196.01    6.45   0
  -1  -5  11   23.40    4.77   0
  -1  -5  11   33.65    5.65   0
   1   5 -11   37.82    6.13   0
   0  -5  11   20.90    6.45   0
   0  -5  11   18.51    5.32   0
   0   5 -11   24.25    7.71   0
  -1   5 -11  117.87    8.05   0
   1  -5  11  125.60    7.46   0
   1  -5  11  127.45    7.51   0
   2  -5  11   15.12    6.42   0
  -2   5 -11   12.36    5.13   0
   2  -5  11   14.65    4.88   0
   3  -5  11   -1.11    4.44   0
  -3   5 -11  -10.59    7.04   0
   3  -5  11   -6.68    7.20   0
   4  -5  11    1.62    6.75   0
   4  -5  11   -2.97    4.54   0
  -4   5 -11    2.12    4.85   0
   4  -5  11   12.09    7.48   0
   5  -5  11   -0.66    5.54   0
  -5   5 -11    5.71    5.37   0
   5  -5  11    5.44    7.89   0
   5  -5  11    4.48    7.57   0
   6  -5  11    3.07   10.87   0
  -6   5 -11   -2.91    5.93   0
   6  -5  11    8.00    8.52   0
   6  -5  11    1.15    9.36   0
  -6  -4  11    4.60    9.16   0
  -6  -4  11    4.33    8.24   0
  -6  -4  11    1.90    7.20   0
  -5  -4  11   -0.11    8.81   0
  -5  -4  11   -0.07    5.41   0
  -5  -4  11    1.32    5.03   0
  -4  -4  11   26.13    6.61   0
  -4  -4  11   44.09    7.39   0
  -4  -4  11   33.27    5.04   0
   3   4 -11   34.39    9.20   0
  -3  -4  11   20.98    5.32   0
  -3  -4  11   26.03    6.81   0
  -2  -4  11   14.95    6.36   0
   2   4 -11   19.94    7.97   0
  -2  -4  11   19.44    5.22   0
  -1  -4  11    5.17    3.99   0
  -1  -4  11    4.87    4.90   0
   1   4 -11   -3.13    5.50   0
   0  -4  11   72.66    5.04   0
   0   4 -11   67.17    6.18   0
   0  -4  11   71.36    5.54   0
   1  -4  11    7.90    7.00   0
   1  -4  11    3.87    5.05   0
  -1   4 -11    4.19    4.96   0
   2  -4  11   11.32    6.60   0
  -2   4 -11   12.13    7.13   0
   2  -4  11   16.08    6.82   0
   3  -4  11    2.20    6.69   0
  -3   4 -11    7.89    4.94   0
   3  -4  11   12.92    6.72   0
  -4   4 -11    3.81    7.90   0
   4  -4  11   16.11    7.84   0
   4  -4  11   13.66    6.82   0
   5  -4  11    3.32    7.42   0
  -5   4 -11   -6.84    5.25   0
   5  -4  11   -0.80    5.34   0
   5  -4  11    4.34    7.98   0
   6  -4  11    8.59   10.26   0
  -6   4 -11   -2.72    5.66   0
   6  -4  11   12.09    8.59   0
   6  -4  11   14.38    8.60   0
  -7  -3  11    5.88    9.52   0
  -7  -3  11   -0.53    8.60   0
  -7  -3  11   14.85    8.58   0
  -6  -3  11   10.72    8.80   0
  -6  -3  11    9.48    7.95   0
  -6  -3  11    9.20    7.72   0
  -5  -3  11   28.69    9.43   0
  -5  -3  11   31.17    8.43   0
  -5  -3  11   48.01    7.56   0
  -4  -3  11   20.81    8.83   0
  -4  -3  11   20.85    8.27   0
  -4  -3  11   25.43    6.93   0
   3   3 -11   27.44    9.32   0
  -3  -3  11   31.60    7.11   0
  -3  -3  11   25.11    6.60   0
   2   3 -11  278.88   10.48   0
  -2  -3  11  228.96    7.23   0
  -2  -3  11  233.63    7.80   0
  -1  -3  11  227.22    6.72   0
   1   3 -11  251.50    9.33   0
  -1  -3  11  219.81    8.18   0
   0  -3  11   30.90    5.17   0
   0  -3  11   38.18    6.32   0
   0   3 -11   31.25    5.43   0
  -1   3 -11    2.76    7.94   0
   1  -3  11    2.17    5.06   0
   1  -3  11   -0.86    4.78   0
  -2   3 -11  143.91    6.79   0
   2  -3  11  151.84    7.71   0
   2  -3  11  137.08    5.92   0
  -3   3 -11    2.21    7.36   0
   3  -3  11    3.29    5.07   0
   3  -3  11    0.35    6.54   0
  -4   3 -11   11.70    7.72   0
   4  -3  11    4.36    7.10   0
   4  -3  11   -3.44    4.87   0
   5  -3  11    6.04    8.09   0
  -5   3 -11   13.41    5.70   0
   5  -3  11    7.25    5.46   0
   5  -3  11    7.25    7.80   0
  -6   3 -11   -1.45    8.13   0
   6  -3  11    0.84   12.56   0
   6  -3  11   -3.02    5.73   0
   6  -3  11    1.65   10.97   0
  -7  -2  11   -1.12    8.80   0
  -7  -2  11    7.32   10.89   0
  -7  -2  11    5.16    8.37   0
  -6  -2  11    5.18    8.30   0
  -6  -2  11    2.74    8.31   0
  -6  -2  11    5.25    7.51   0
  -5  -2  11   -1.55    7.98   0
  -5  -2  11    4.99    7.50   0
  -5  -2  11    1.17    5.12   0
  -4  -2  11    1.93    8.88   0
  -4  -2  11   11.69    7.63   0
  -4  -2  11    9.18    6.53   0
   3   2 -11   69.55   10.19   0
  -3  -2  11   63.38    7.48   0
  -3  -2  11   48.96    6.88   0
  -2  -2  11    8.39    6.70   0
   2   2 -11   12.07    5.87   0
  -2  -2  11   12.49    4.54   0
  -1  -2  11    5.19    6.39   0
   1   2 -11    3.12    5.05   0
  -1  -2  11   -0.51    4.56   0
   0   2 -11    8.67    6.64   0
   0  -2  11    6.84    5.80   0
   0  -2  11    2.03    6.57   0
  -1   2 -11   92.34    6.32   0
   1  -2  11   98.38    5.98   0
   1  -2  11   99.13    7.55   0
  -2   2 -11    2.72    7.58   0
   2  -2  11    3.40    4.67   0
   2  -2  11    6.68    6.32   0
  -3   2 -11    6.17    7.21   0
   3  -2  11    4.46    4.98   0
   3  -2  11    7.11    6.45   0
  -4   2 -11   32.31    5.46   0
   4  -2  11   43.37    5.34   0
   4  -2  11   25.76    7.56   0
  -5   2 -11   -2.76    7.90   0
   5  -2  11    3.63    5.40   0
   5  -2  11   -0.45    7.88   0
  -6   2 -11    4.49    5.98   0
   6  -2  11    2.26   12.18   0
   6  -2  11   11.64    8.21   0
   6  -2  11    2.43   11.33   0
  -6  -1  11   14.36   10.12   0
  -6  -1  11   13.32   10.47   0
  -6  -1  11   17.28    7.84   0
  -5  -1  11    3.00    9.28   0
  -5  -1  11    2.18    7.42   0
  -5  -1  11    6.37    7.26   0
  -4  -1  11   91.91    8.34   0
  -4  -1  11   75.43    9.68   0
  -4  -1  11   78.07    5.52   0
  -3  -1  11   81.45    8.55   0
   3   1 -11   67.47    8.19   0
  -3  -1  11   79.13    7.04   0
  -2  -1  11    4.57    6.85   0
   2   1 -11   15.47    9.20   0
  -2  -1  11    0.41    6.35   0
   1   1 -11   19.25    7.85   0
  -1  -1  11   13.90    4.41   0
  -1  -1  11   19.43    4.82   0
   0   1 -11   11.26    7.01   0
   0  -1  11    8.08    6.15   0
   0  -1  11   17.24    6.19   0
  -1   1 -11    3.58    5.34   0
   1  -1  11    4.20    4.96   0
   1  -1  11    6.84    4.98   0
  -2   1 -11   30.26    7.28   0
   2  -1  11   26.84    6.78   0
   2  -1  11   14.28    6.38   0
  -3   1 -11    7.27    7.06   0
   3  -1  11    4.50    6.73   0
   3  -1  11    5.63    6.44   0
  -4   1 -11   14.36    7.91   0
   4  -1  11    6.42    5.28   0
   4  -1  11    7.80    7.38   0
  -5   1 -11    7.46    5.37   0
   5  -1  11   -5.02    5.53   0
   5  -1  11   -0.11    8.24   0
  -6   1 -11   -3.85    5.89   0
   6  -1  11    2.15   14.53   0
   6  -1  11    3.23    6.38   0
   6  -1  11    1.74   13.70   0
  -6   0  11   -2.40    5.38   0
  -5   0  11   10.16   12.60   0
  -5   0  11    2.91    5.31   0
  -5   0  11   10.73   12.69   0
  -4   0  11    4.81    9.95   0
  -4   0  11   -4.37    5.11   0
  -4   0  11    2.30    8.90   0
   3   0 -11   10.39    9.34   0
  -3   0  11   15.88    4.72   0
  -3   0  11   12.20    7.49   0
   2   0 -11  129.95   11.24   0
  -2   0  11  117.87    6.07   0
  -2   0  11  119.93    8.37   0
   1   0 -11   45.57    8.44   0
  -1   0  11   46.82    5.24   0
  -1   0  11   41.75    6.65   0
   0   0 -11   54.08    7.68   0
   0   0  11   66.74    5.43   0
   0   0  11   70.28    5.16   0
  -1   0 -11   10.38    4.75   0
   1   0  11    6.90    6.33   0
   1   0  11    0.75    4.67   0
  -2   0 -11    9.94    5.06   0
   2   0  11    1.77    4.58   0
   2   0  11   -0.20    4.95   0
  -3   0 -11    8.84    7.13   0
   3   0  11    2.97    5.05   0
   3   0  11    2.97    6.76   0
  -4   0 -11   11.00    7.75   0
   4   0  11    3.26    5.30   0
   4   0  11   -1.50    7.70   0
  -5   0 -11    4.23    7.95   0
   5   0  11    9.57    7.87   0
   5   0  11    5.88    8.91   0
  -6   0 -11   -2.71    8.38   0
   6   0  11    4.29   14.87   0
   6   0  11   -3.27    5.89   0
   6   0  11    2.92   14.20   0
  -6   1  11   17.51    8.16   0
  -5   1  11   -0.25    5.40   0
  -4   1  11   22.45    7.23   0
  -3   1  11   45.84    9.90   0
   3  -1 -11   52.87   11.66   0
  -3   1  11   43.00    5.54   0
   2  -1 -11   26.28    9.72   0
  -2   1  11   20.89    7.26   0
  -2   1  11   14.68    4.68   0
  -1   1  11    5.60    4.69   0
  -1   1  11    7.97    6.49   0
   1  -1 -11    3.92    7.80   0
   0  -1 -11   26.91    7.92   0
   0   1  11   35.86    6.67   0
   0   1  11   25.96    7.10   0
  -1  -1 -11   36.52    7.62   0
   1   1  11   33.03    5.06   0
   1   1  11   45.00    7.21   0
  -2  -1 -11   17.73    5.82   0
   2   1  11    8.90    7.54   0
   2   1  11   10.89    6.67   0
  -3  -1 -11    0.44    7.04   0
   3   1  11    4.07    4.61   0
   3   1  11   -4.10    6.81   0
  -4  -1 -11    0.82    7.66   0
   4   1  11   -0.76    5.36   0
   4   1  11    4.52    7.86   0
  -5  -1 -11   -8.93    6.00   0
   5   1  11   -1.27    5.74   0
   5   1  11    5.62    8.84   0
  -6   2  11   -2.02    8.40   0
  -5   2  11    3.50    7.89   0
  -4   2  11   18.47    5.57   0
   3  -2 -11    6.38    7.09   0
  -3   2  11    9.07    6.88   0
   2  -2 -11   12.82    4.85   0
  -2   2  11   18.61    7.90   0
   2  -2 -11   18.41   12.15   0
  -2   2  11    9.20    4.82   0
   1  -2 -11  206.14    8.37   0
  -1   2  11  204.46    8.45   0
  -1   2  11  184.03    8.07   0
   1  -2 -11  205.74   11.40   0
   0  -2 -11    4.17    6.60   0
   0   2  11    1.12    4.96   0
   0  -2 -11   -0.04    7.53   0
   0   2  11    4.37    4.54   0
  -1  -2 -11    2.15    7.17   0
  -1  -2 -11    8.05    7.26   0
   1   2  11    5.85    7.14   0
   1   2  11    3.22    4.94   0
  -2  -2 -11    5.95    7.13   0
   2   2  11   11.37    7.05   0
   2   2  11    6.66    7.05   0
  -3  -2 -11    2.52    6.07   0
   3   2  11    4.10    4.67   0
   3   2  11   -2.36    7.26   0
  -4  -2 -11   -1.87    7.59   0
   4   2  11    5.37    5.20   0
   4   2  11   -1.50    7.75   0
  -5  -2 -11    8.97    5.84   0
   5   2  11    7.02    7.84   0
   5   2  11    6.55    9.98   0
  -5   3  11    1.24    8.13   0
   4  -3 -11   13.54    7.48   0
  -4   3  11    6.81    7.34   0
   3  -3 -11   13.82    5.48   0
  -3   3  11   20.83    5.16   0
   2  -3 -11   -7.43    7.40   0
  -2   3  11    1.97    8.77   0
  -2   3  11    9.81    4.92   0
   2  -3 -11   -2.31   11.57   0
   1  -3 -11   16.02    7.04   0
  -1   3  11   12.46    7.63   0
  -1   3  11   12.85    6.92   0
   1  -3 -11   14.45    8.86   0
   0  -3 -11    3.05    5.27   0
   0   3  11    4.65    6.72   0
   0  -3 -11   -3.87    7.71   0
   0   3  11   -3.31    6.49   0
  -1  -3 -11    2.37    4.72   0
  -1  -3 -11   10.85    7.32   0
   1   3  11    3.94    6.89   0
   1   3  11    3.41    6.60   0
  -2  -3 -11   -4.12    5.29   0
  -2  -3 -11   -1.53    5.47   0
   2   3  11    1.40    7.30   0
   2   3  11    7.71    5.32   0
  -3  -3 -11    3.70    5.86   0
   3   3  11    7.03    4.84   0
   3   3  11   -5.25    5.33   0
  -4  -3 -11   -5.64    8.48   0
   4   3  11   12.64    7.91   0
   4   3  11    2.11    9.03   0
   5   3  11    0.79    7.66   0
   5   3  11   -2.26    9.49   0
   5  -4 -11   10.06    8.44   0
  -5   4  11   13.80    6.09   0
   4  -4 -11   19.88    8.03   0
  -4   4  11   13.31    8.18   0
   3  -4 -11   14.21    7.75   0
  -3   4  11    6.93    7.63   0
   2  -4 -11   27.66    5.66   0
   2  -4 -11   41.70   20.03   0
  -2   4  11   32.10    7.31   0
   1  -4 -11   23.88    7.60   0
  -1   4  11   19.02    7.79   0
  -1   4  11   23.32    7.43   0
   1  -4 -11   23.93    9.17   0
   0  -4 -11   23.61    5.51   0
   0   4  11   29.05    7.95   0
   0  -4 -11   27.08    8.28   0
   0   4  11   26.83    7.36   0
  -1  -4 -11   14.75    5.78   0
  -1  -4 -11   15.17    8.02   0
   1   4  11   22.90    7.55   0
   1   4  11   14.90    7.85   0
  -2  -4 -11   12.31    5.81   0
  -2  -4 -11   11.25    7.07   0
   2   4  11   -1.43    6.69   0
   2   4  11   -6.65    5.86   0
  -3  -4 -11   -1.17    8.46   0
   3   4  11    8.26    7.90   0
   3   4  11    9.87    7.61   0
  -4  -4 -11   10.54    8.31   0
   4   4  11    7.40    5.60   0
   4   4  11   -3.84    8.98   0
   4  -5 -11    7.40    7.76   0
  -4   5  11    3.06    5.66   0
   3  -5 -11    7.71    5.57   0
  -3   5  11  -10.85    7.80   0
   2  -5 -11   25.20    5.90   0
  -2   5  11   23.18    5.97   0
   1  -5 -11   -3.15    7.62   0
  -1   5  11    5.48    8.76   0
  -1   5  11   12.74    5.51   0
   1  -5 -11    7.27   12.41   0
   0  -5 -11   -0.97    5.37   0
   0   5  11    4.05    8.07   0
   0  -5 -11   -0.61    8.66   0
   0   5  11   -0.23    5.23   0
  -1  -5 -11    3.21    7.52   0
  -1  -5 -11    8.72    5.97   0
   1   5  11   10.73    8.00   0
   1   5  11   -5.35    7.56   0
  -2  -5 -11   -1.77    7.95   0
  -2  -5 -11    4.11    8.27   0
   2   5  11   -0.42    7.72   0
   2   5  11    3.77    6.11   0
  -3  -5 -11   -0.59    8.32   0
  -3  -5 -11   -5.71    8.71   0
   3   5  11    6.90    8.47   0
   3   5  11    6.58    5.90   0
   3  -6 -11   29.39    8.39   0
  -3   6  11   14.81    8.33   0
   2  -6 -11    2.01    7.78   0
  -2   6  11   -1.15    5.44   0
   1  -6 -11    2.58    5.43   0
  -1   6  11   -0.99    5.44   0
   1  -6 -11   -1.29   11.77   0
   1  -6 -11    1.83    9.04   0
   0  -6 -11    5.04    7.91   0
   0   6  11   -2.21    5.55   0
   0  -6 -11    1.93    8.39   0
   0   6  11   11.30    8.24   0
  -1  -6 -11    5.99    5.71   0
   1   6  11    0.49    8.22   0
  -1  -6 -11    3.58    9.19   0
   1   6  11    0.99    8.17   0
  -2  -6 -11    4.08    8.81   0
  -2  -6 -11    7.30    8.50   0
   2   6  11    8.76    8.65   0
   2   6  11   10.82    8.75   0
  -1   7  11    3.41    6.39   0
   1  -7 -11    1.67    6.14   0
   0  -7 -11   13.96    8.34   0
   0   7  11    6.34    7.92   0
   0  -7 -11    8.56    9.41   0
  -2 -12  12    6.11    5.80   0
  -2 -12  12   10.06    9.20   0
   1  12 -12   13.43    8.62   0
  -1 -12  12    1.78    7.73   0
  -1 -12  12   -2.38    6.17   0
   0 -12  12    6.32    8.57   0
   0 -12  12    0.65    7.83   0
   0  12 -12   -1.85    5.93   0
   1 -12  12   -3.01    8.63   0
   1 -12  12    0.48    7.72   0
  -1  12 -12    7.40    5.69   0
   2 -12  12   -1.19    6.63   0
  -2  12 -12    5.36    8.63   0
   2 -12  12    8.89    7.82   0
  -3 -11  12    9.28    8.76   0
  -3 -11  12    1.70    7.49   0
  -3 -11  12   11.92    8.51   0
   2  11 -12    1.81    8.51   0
  -2 -11  12    4.84    5.42   0
  -2 -11  12   -8.30    8.32   0
   1  11 -12    4.72    5.64   0
  -1 -11  12    6.14    5.09   0
  -1 -11  12    3.61    8.64   0
   0 -11  12   12.49    6.17   0
   0 -11  12    1.68    7.36   0
   0  11 -12    2.88    5.93   0
  -1  11 -12    2.71    6.07   0
   1 -11  12    2.46    5.95   0
   1 -11  12    2.88    5.43   0
   2 -11  12   -2.71    8.95   0
   2 -11  12   -4.74    5.50   0
  -2  11 -12   -4.79    5.76   0
   3 -11  12   -0.23    6.32   0
   3 -11  12    4.18    8.38   0
  -3  11 -12    2.75    5.44   0
  -4 -10  12   -4.55    8.34   0
  -4 -10  12    2.88    8.12   0
  -4 -10  12    7.02    8.41   0
  -3 -10  12   -1.23    5.22   0
  -3 -10  12    4.78    6.00   0
   2  10 -12   14.46    8.36   0
  -2 -10  12    3.99    7.44   0
  -2 -10  12    9.29    5.54   0
  -1 -10  12   10.03    5.21   0
  -1 -10  12    8.82    5.43   0
   1  10 -12    4.68    7.81   0
   0  10 -12   14.33    7.62   0
   0 -10  12    3.51    7.00   0
   0 -10  12    9.91    7.62   0
   1 -10  12   -3.22    5.50   0
   1 -10  12   10.68    5.18   0
  -1  10 -12    6.29    7.78   0
   2 -10  12   14.57    5.78   0
   2 -10  12   16.78    5.33   0
  -2  10 -12    2.10    8.41   0
   3 -10  12    3.92    6.03   0
   3 -10  12    3.71    7.87   0
  -3  10 -12    8.16    8.14   0
  -4  10 -12   -6.57    8.52   0
   4 -10  12    4.28    8.17   0
   4 -10  12  -10.23    9.32   0
  -5  -9  12    3.27    5.76   0
  -5  -9  12   13.09    6.65   0
  -5  -9  12   -1.91    8.31   0
  -5  -9  12   16.58    8.36   0
  -4  -9  12   10.97    7.47   0
  -4  -9  12    8.57    8.70   0
  -4  -9  12   -2.60    5.34   0
  -4  -9  12    7.67    5.67   0
  -3  -9  12    3.05    7.34   0
   3   9 -12    2.02    8.22   0
  -3  -9  12   12.74    7.73   0
  -2  -9  12   19.88    5.31   0
   2   9 -12   37.77    8.44   0
  -2  -9  12   29.59    5.85   0
  -1  -9  12    4.52    6.94   0
  -1  -9  12   -4.09    5.63   0
   1   9 -12    4.29    5.62   0
   0   9 -12    7.55    8.13   0
   0  -9  12   -5.08    4.84   0
   0  -9  12   -1.88    5.29   0
   1  -9  12   16.42    8.12   0
   1  -9  12   10.51    7.18   0
  -1   9 -12    6.06    5.70   0
   2  -9  12   16.01    7.92   0
   2  -9  12    3.65    5.17   0
  -2   9 -12   12.96    5.49   0
   3  -9  12    7.96    6.08   0
  -3   9 -12   -3.53    5.51   0
   3  -9  12   13.07    5.67   0
  -4   9 -12    3.44    8.26   0
   4  -9  12    2.75    5.76   0
   4  -9  12    2.19    6.33   0
  -5   9 -12   10.90    5.98   0
  -5  -8  12   14.45    5.56   0
  -5  -8  12    8.38    6.88   0
  -5  -8  12   14.18    7.83   0
  -5  -8  12   -2.78    8.26   0
  -4  -8  12    2.84    4.81   0
  -4  -8  12    7.65    6.19   0
  -4  -8  12   -0.28    4.90   0
  -4  -8  12    6.21    5.13   0
  -3  -8  12   10.77    7.03   0
   3   8 -12    3.43    5.90   0
  -3  -8  12    2.12    5.50   0
  -2  -8  12   19.61    7.56   0
   2   8 -12   10.88    5.70   0
   1   8 -12    6.45    5.43   0
  -1  -8  12    2.29    5.15   0
   0  -8  12   23.60    5.51   0
   0  -8  12   16.01    5.00   0
   0   8 -12   21.95    7.69   0
   1  -8  12   -3.87    5.17   0
   1  -8  12    2.34    5.14   0
  -1   8 -12    2.15    5.16   0
   2  -8  12   -0.27    5.56   0
  -2   8 -12   -0.39    7.62   0
   2  -8  12    6.78    6.83   0
  -3   8 -12    4.96    5.37   0
   3  -8  12   -3.16    5.56   0
   3  -8  12   10.33    5.43   0
  -4   8 -12    5.74    5.87   0
   4  -8  12   -0.95    7.93   0
   4  -8  12    1.38    9.00   0
   5  -8  12    2.77    8.17   0
   5  -8  12   -1.69    6.56   0
   5  -8  12    2.82    9.02   0
  -5   8 -12   -3.64    8.91   0
  -6  -7  12    7.43    6.31   0
  -5  -7  12   -2.55    5.59   0
  -5  -7  12    2.36    9.84   0
  -5  -7  12    1.63    5.73   0
  -4  -7  12   11.50    7.12   0
  -4  -7  12   14.62    9.02   0
  -4  -7  12   18.48    5.80   0
   3   7 -12   -0.36    5.65   0
  -3  -7  12    5.02    7.04   0
  -3  -7  12    2.20    7.11   0
  -2  -7  12    5.53    4.84   0
  -2  -7  12    9.30    7.01   0
   2   7 -12    2.12    5.49   0
   1   7 -12   33.91    7.96   0
  -1  -7  12   43.83    7.52   0
   0  -7  12    1.74    7.04   0
   0   7 -12    0.56    7.40   0
   1  -7  12    5.87    7.50   0
  -1   7 -12    4.50    7.49   0
   2  -7  12   13.27    7.29   0
  -2   7 -12   -6.02    5.30   0
   2  -7  12    7.73    4.92   0
  -3   7 -12   12.63    7.55   0
   3  -7  12    4.92    7.32   0
   3  -7  12    0.17    7.59   0
   4  -7  12    1.94    5.16   0
   4  -7  12    1.96    7.62   0
   4  -7  12   -1.72    5.71   0
  -4   7 -12    8.50    5.74   0
   5  -7  12   11.36    8.65   0
   5  -7  12   21.82    8.00   0
   5  -7  12   20.93    5.93   0
  -5   7 -12   17.65    5.98   0
  -6  -6  12    0.10   10.06   0
  -6  -6  12   -0.11    5.57   0
  -6  -6  12    8.51    8.43   0
  -5  -6  12    7.33    6.66   0
  -5  -6  12    6.36    5.49   0
  -5  -6  12   12.48    5.92   0
  -4  -6  12   13.04    5.25   0
  -4  -6  12    4.42    8.88   0
  -4  -6  12   19.17    7.55   0
  -3  -6  12   -1.97    6.67   0
  -3  -6  12   -0.02    7.62   0
   3   6 -12   18.61    8.71   0
  -2  -6  12   24.38    6.55   0
  -2  -6  12   32.18    7.57   0
   2   6 -12   43.77    8.62   0
  -1  -6  12    3.34    4.52   0
  -1  -6  12   -1.67    7.29   0
   1   6 -12   -4.19    5.53   0
   0  -6  12    6.89    4.48   0
   0  -6  12    7.60    5.03   0
   0   6 -12   -4.28    7.49   0
   1  -6  12   -1.80    6.35   0
   1  -6  12    1.71    4.87   0
  -1   6 -12    1.37    7.16   0
  -2   6 -12    5.10    7.77   0
   2  -6  12   18.22    6.79   0
   2  -6  12    4.76    5.36   0
   3  -6  12   17.41    5.38   0
   3  -6  12    9.73    5.25   0
  -3   6 -12   10.18    5.95   0
   3  -6  12   28.78    5.94   0
   4  -6  12    5.64    4.80   0
   4  -6  12   10.61    8.16   0
  -4   6 -12    2.29    5.45   0
   4  -6  12    9.42    5.37   0
   5  -6  12   11.78    8.84   0
   5  -6  12   19.28    8.46   0
  -5   6 -12    7.15    8.39   0
   5  -6  12    9.13    6.14   0
  -6  -5  12    7.19   10.35   0
  -6  -5  12    1.97    9.07   0
  -6  -5  12    0.55    8.01   0
  -5  -5  12   -4.26    9.46   0
  -5  -5  12    1.56    7.45   0
  -5  -5  12   10.37    7.96   0
  -4  -5  12   -5.16    6.44   0
  -4  -5  12    4.92    7.29   0
  -4  -5  12    3.59    6.91   0
  -3  -5  12    5.06    6.42   0
   3   5 -12    3.67    9.08   0
  -3  -5  12    1.63    4.86   0
  -2  -5  12   13.53    6.60   0
   2   5 -12   12.11    8.58   0
  -2  -5  12   17.84    7.31   0
  -1  -5  12   24.39    6.88   0
  -1  -5  12   18.30    7.06   0
   1   5 -12   26.08    7.90   0
   0  -5  12   21.05    4.80   0
   0  -5  12   16.76    5.24   0
   0   5 -12   40.64    7.79   0
  -1   5 -12    6.43    5.17   0
   1  -5  12    4.25    5.07   0
   1  -5  12   -0.70    4.68   0
   2  -5  12    0.14    6.72   0
  -2   5 -12   -1.19    5.10   0
   2  -5  12    9.86    7.05   0
   3  -5  12    7.18    4.65   0
  -3   5 -12   11.98    7.45   0
   3  -5  12   22.60    7.48   0
   4  -5  12    4.68    5.66   0
  -4   5 -12   16.46    7.39   0
   4  -5  12   12.17    5.41   0
   4  -5  12   12.19    7.31   0
   5  -5  12   -4.43    9.24   0
  -5   5 -12    2.71    8.09   0
   5  -5  12   -8.70    8.25   0
   5  -5  12    1.88    8.14   0
   6  -5  12   -4.73    6.36   0
  -6   5 -12   -1.58    8.84   0
   6  -5  12    4.90    9.04   0
  -6  -4  12    2.77   10.14   0
  -6  -4  12   -2.66    9.07   0
  -6  -4  12   11.92    7.72   0
  -5  -4  12   11.53    9.33   0
  -5  -4  12    5.79    7.82   0
  -5  -4  12    7.43    7.91   0
  -4  -4  12   -1.13    5.67   0
  -4  -4  12    2.16    6.89   0
  -4  -4  12   -0.13    6.82   0
   3   4 -12   -2.06    9.06   0
  -3  -4  12    0.73    4.83   0
  -3  -4  12    1.62    4.25   0
   2   4 -12   19.09    7.81   0
  -2  -4  12    3.98    6.60   0
  -2  -4  12    8.19    4.53   0
  -1  -4  12   22.59    4.61   0
  -1  -4  12   20.88    6.86   0
   1   4 -12   27.48    7.78   0
   0  -4  12    4.35    4.88   0
   0  -4  12    3.00    5.02   0
   0   4 -12   -6.21    7.43   0
   1  -4  12    2.98    6.58   0
  -1   4 -12    8.44    5.28   0
   1  -4  12    7.93    6.88   0
  -2   4 -12    8.80    5.24   0
   2  -4  12   -2.92    4.99   0
   2  -4  12   -3.28    4.48   0
  -3   4 -12   11.25    7.28   0
   3  -4  12   -3.41    7.20   0
   3  -4  12    2.10    4.63   0
  -4   4 -12    0.40    7.56   0
   4  -4  12   -2.01    5.29   0
   4  -4  12   -6.01    5.32   0
   5  -4  12    5.64    8.52   0
  -5   4 -12    9.00    8.16   0
   5  -4  12   11.23    5.52   0
   5  -4  12    3.69    7.84   0
   6  -4  12    0.15    9.98   0
  -6   4 -12   -0.16    6.00   0
   6  -4  12    7.70    5.80   0
   6  -4  12    6.87   11.16   0
  -6  -3  12   -1.40    5.99   0
  -6  -3  12    6.76    8.38   0
  -6  -3  12    7.53    5.80   0
  -5  -3  12   -1.88    8.55   0
  -5  -3  12   -2.15    5.20   0
  -5  -3  12   -1.92    7.49   0
  -4  -3  12    6.77    9.05   0
  -4  -3  12   -0.59    7.42   0
  -4  -3  12   10.13    4.60   0
   3   3 -12    3.22    9.01   0
  -3  -3  12    1.59    6.73   0
  -3  -3  12   -1.03    6.68   0
  -2  -3  12    9.50    6.37   0
   2   3 -12    9.65    5.66   0
  -2  -3  12    6.79    6.79   0
  -1  -3  12    0.87    6.85   0
   1   3 -12    5.47    5.21   0
  -1  -3  12   11.46    4.52   0
   0  -3  12   17.44    6.77   0
   0   3 -12   30.42    5.56   0
   0  -3  12   27.39    6.56   0
  -1   3 -12   31.93    5.56   0
   1  -3  12   40.16    5.08   0
   1  -3  12   38.74    5.02   0
  -2   3 -12   27.83    5.40   0
   2  -3  12   23.65    5.01   0
   2  -3  12   26.56    6.97   0
  -3   3 -12   31.56    7.33   0
   3  -3  12   28.31    5.29   0
   3  -3  12   23.73    5.13   0
  -4   3 -12   -2.74    5.23   0
   4  -3  12    8.64    5.22   0
   4  -3  12    1.11    7.57   0
   5  -3  12    2.42    8.67   0
  -5   3 -12   -3.29    6.09   0
   5  -3  12    6.61    5.76   0
   5  -3  12    4.58    8.14   0
   6  -3  12   -1.13   12.62   0
  -6   3 -12   -2.94    8.53   0
   6  -3  12    2.38    8.72   0
   6  -3  12    7.03   11.06   0
  -6  -2  12    2.79    9.03   0
  -6  -2  12    0.69    9.07   0
  -6  -2  12   -0.83    5.46   0
  -5  -2  12    3.93   10.46   0
  -5  -2  12    2.82    7.92   0
  -5  -2  12    5.66    7.52   0
  -4  -2  12   18.88    9.11   0
  -4  -2  12   29.03    5.72   0
  -4  -2  12   25.96    7.55   0
  -3  -2  12    5.78    7.30   0
  -3  -2  12   13.31    4.67   0
   3   2 -12   12.81    7.72   0
  -2  -2  12   -6.07    6.94   0
   2   2 -12    4.40    6.47   0
  -2  -2  12   -3.70    6.57   0
   1   2 -12    4.82    5.57   0
  -1  -2  12    8.24    4.41   0
  -1  -2  12   -1.67    6.12   0
   0  -2  12   64.81    6.90   0
   0  -2  12   53.21    5.26   0
   0   2 -12   58.06    7.78   0
  -1   2 -12    5.52    4.92   0
   1  -2  12   -3.51    4.73   0
   1  -2  12    7.58    6.39   0
  -2   2 -12    1.86    5.47   0
   2  -2  12    0.07    7.11   0
   2  -2  12    0.84    6.75   0
  -3   2 -12   60.26    6.18   0
   3  -2  12   68.34    5.89   0
   3  -2  12   71.25    7.27   0
  -4   2 -12   -2.89    7.47   0
   4  -2  12   10.04    7.00   0
   4  -2  12    6.67    7.39   0
  -5   2 -12    5.18    5.59   0
   5  -2  12   10.65    7.77   0
   5  -2  12    3.46    8.34   0
  -6  -1  12    7.43   12.29   0
  -6  -1  12    3.61   10.85   0
  -6  -1  12    4.99    8.24   0
  -5  -1  12    6.28    8.38   0
  -5  -1  12    6.03    8.80   0
  -5  -1  12   13.18    7.79   0
  -4  -1  12   19.88    7.51   0
  -4  -1  12   16.15    8.34   0
  -4  -1  12   12.28    5.12   0
   3   1 -12   -3.78   10.17   0
  -3  -1  12    5.03    7.21   0
  -3  -1  12   -4.00    7.40   0
   2   1 -12   13.13    9.37   0
  -2  -1  12    3.44    6.23   0
  -2  -1  12   -1.88    7.01   0
   1   1 -12   10.27    5.58   0
  -1  -1  12    7.05    4.85   0
  -1  -1  12   -0.23    6.70   0
   0  -1  12    9.63    6.48   0
   0   1 -12    3.65    5.87   0
   0  -1  12   12.28    6.52   0
  -1   1 -12    3.44    7.53   0
   1  -1  12    0.35    6.77   0
   1  -1  12    4.45    6.68   0
  -2   1 -12    9.13    7.00   0
   2  -1  12   14.60    6.90   0
   2  -1  12   -0.32    5.00   0
  -3   1 -12    4.60    7.54   0
   3  -1  12    5.34    4.89   0
   3  -1  12   -1.87    4.57   0
  -4   1 -12   15.11    5.49   0
   4  -1  12    7.92    5.42   0
   4  -1  12    7.67    7.59   0
  -5   1 -12    9.91    5.89   0
   5  -1  12    1.92    5.54   0
   5  -1  12    2.70    8.49   0
  -6   0  12    2.07    8.53   0
  -5   0  12    2.24    5.82   0
  -4   0  12    2.81   10.14   0
  -4   0  12    7.39    5.08   0
  -4   0  12    2.67    9.30   0
   3   0 -12    0.11    9.33   0
  -3   0  12    4.77    7.38   0
  -3   0  12   -4.95    6.95   0
   2   0 -12   23.47   10.15   0
  -2   0  12   13.92    6.84   0
  -2   0  12   21.61    7.00   0
   1   0 -12    8.47    8.16   0
  -1   0  12    2.95    6.94   0
  -1   0  12    3.01    6.39   0
   0   0  12   -0.36    4.62   0
   0   0 -12    1.90    7.49   0
   0   0  12    6.52    4.61   0
  -1   0 -12    9.01    5.26   0
   1   0  12   13.01    7.14   0
   1   0  12   16.95    6.69   0
  -2   0 -12   -2.97    7.21   0
   2   0  12   10.07    6.60   0
   2   0  12    6.74    4.63   0
  -3   0 -12   10.11    7.37   0
   3   0  12    8.35    6.86   0
   3   0  12    7.21    7.54   0
  -4   0 -12    9.31    7.67   0
   4   0  12   15.20    5.35   0
   4   0  12    5.19    7.99   0
  -5   0 -12   -2.08    8.00   0
   5   0  12   12.56    5.72   0
   5   0  12    0.23    8.21   0
  -6   1  12    3.19    6.03   0
  -5   1  12    8.22    5.48   0
  -4   1  12    8.82    7.24   0
  -3   1  12    4.38    7.22   0
   3  -1 -12    3.79   10.43   0
  -3   1  12    5.72    4.85   0
  -2   1  12   -1.12    7.48   0
   2  -1 -12    7.32    9.55   0
  -2   1  12    0.96    7.29   0
  -1   1  12    2.85    5.43   0
  -1   1  12   -3.82    4.99   0
   1  -1 -12    3.21    6.12   0
   0   1  12    1.88    6.44   0
   0  -1 -12   -0.94    7.33   0
   0   1  12    6.94    6.63   0
  -1  -1 -12    1.04    7.84   0
[truncated: 855,132 more chars]
