# Supplementary material for: Crystal structure and Hirshfeld surface analysis of two 5,11-methano­benzo[g][1,2,4]triazolo[1,5-c][1,3,5]oxa­diazo­cine derivatives
Source: Acta Crystallogr E Crystallogr Commun. 2019 Mar 26;75(Pt 4):492–8. doi: 10.1107/S2056989019003700 (PMC6509692; doi:10.1107/S2056989019003700)
Supplement: Supplementary file 2 [file e-75-00492-Isup2.hkl]

data_I                                                                          
_shelx_title ' SHELXT_A.RES IN P-1'                                             
_shelx_refln_list_code          4                                               
_shelx_F_calc_maximum      112.95                                               
_exptl_crystal_F_000       324.00                                               
_reflns_d_resolution_high  0.6858                                               
                                                                                
loop_                                                                           
 _space_group_symop_operation_xyz                                               
 'x, y, z'                                                                      
 '-x, -y, -z'                                                                   
                                                                                
_cell_length_a     6.1446                                                       
_cell_length_b     9.7407                                                       
_cell_length_c    11.6801                                                       
_cell_angle_alpha 109.657                                                       
_cell_angle_beta   92.325                                                       
_cell_angle_gamma  91.664                                                       
                                                                                
_shelx_F_squared_multiplier     1.000                                           
                                                                                
loop_                                                                           
 _refln_index_h                                                                 
 _refln_index_k                                                                 
 _refln_index_l                                                                 
 _refln_F_squared_calc                                                          
 _refln_F_squared_meas                                                          
 _refln_F_squared_sigma                                                         
 _refln_observed_status                                                         
   1   0   0       6359.84       6184.58       157.89 o                         
   2   0   0       1489.63       1539.19        16.01 o                         
   3   0   0       1711.44       1691.61        23.92 o                         
   4   0   0        538.03        607.08         8.58 o                         
   5   0   0         26.11         29.65         4.42 o                         
   6   0   0         15.30         19.11         4.11 o                         
   7   0   0          2.13          7.40         4.73 o                         
   8   0   0          0.06          1.02         4.97 o                         
  -8   1   0          0.04         -1.45         4.89 o                         
  -7   1   0         11.93          7.83         5.46 o                         
  -6   1   0          5.01          4.50         4.96 o                         
  -5   1   0        106.70        102.65         4.46 o                         
  -4   1   0          3.08          5.08         2.88 o                         
  -3   1   0         12.23          8.68         3.07 o                         
  -2   1   0       1324.51       1402.81        15.64 o                         
  -1   1   0       3176.86       3260.07        36.34 o                         
   1   1   0        103.93        107.52         5.59 o                         
   2   1   0       2482.03       2553.33        52.18 o                         
   3   1   0       1578.21       1616.94        24.28 o                         
   4   1   0        557.37        578.20         7.33 o                         
   5   1   0         11.59         14.00         4.21 o                         
   6   1   0         83.90         87.65         8.65 o                         
   7   1   0          6.29          9.34         5.60 o                         
   8   1   0          0.09          4.73         5.92 o                         
  -8   2   0          0.89         -2.60         4.97 o                         
  -7   2   0          1.37          5.03         5.08 o                         
  -6   2   0         94.67         92.15         5.81 o                         
  -5   2   0         20.34         21.17         3.72 o                         
  -4   2   0        303.51        316.85         5.29 o                         
  -3   2   0       1669.61       1632.66        33.20 o                         
  -2   2   0       1224.28       1215.14        17.76 o                         
  -1   2   0       3482.85       3421.28        66.66 o                         
   0   2   0         36.93         43.93         4.81 o                         
   1   2   0       9032.22       8454.61        99.38 o                         
   2   2   0       1086.21       1064.68         8.82 o                         
   3   2   0        168.41        166.66         4.79 o                         
   4   2   0         17.42         17.51         3.89 o                         
   5   2   0          2.41          2.12         4.09 o                         
   6   2   0          0.25          6.21         4.36 o                         
   7   2   0          8.32          3.14         5.58 o                         
   8   2   0          2.06          1.71         5.03 o                         
  -8   3   0          4.27          2.85         6.01 o                         
  -7   3   0          3.14          8.38         5.33 o                         
  -6   3   0          2.28          1.84         3.56 o                         
  -5   3   0         15.44         13.95         3.68 o                         
  -4   3   0        343.74        340.86         5.88 o                         
  -3   3   0        149.38        137.92         4.06 o                         
  -2   3   0        619.40        584.06        10.50 o                         
  -1   3   0       1938.76       1923.79        25.44 o                         
   0   3   0       5918.38       5670.56       143.29 o                         
   1   3   0       1814.38       1931.53        39.58 o                         
   2   3   0       2255.34       2221.89        49.45 o                         
   3   3   0       1009.39       1044.26        24.21 o                         
   4   3   0        115.99        130.41         5.10 o                         
   5   3   0        444.35        473.36         6.53 o                         
   6   3   0         31.13         35.36         4.65 o                         
   7   3   0          0.82         -4.55         4.55 o                         
   8   3   0          0.32         -0.61         5.08 o                         
  -8   4   0          0.56         -2.24         6.26 o                         
  -7   4   0          0.04          3.44         3.60 o                         
  -6   4   0          1.19          1.54         3.71 o                         
  -5   4   0        521.72        526.99        10.95 o                         
  -4   4   0        341.66        331.77         5.60 o                         
  -3   4   0        365.61        357.96        11.19 o                         
  -2   4   0       4288.06       4217.31        79.47 o                         
  -1   4   0       3572.79       3570.01        41.52 o                         
   0   4   0       1570.29       1528.45        22.57 o                         
   1   4   0        104.41         88.31         3.60 o                         
   2   4   0        504.07        482.63        18.23 o                         
   3   4   0        154.13        148.48         4.26 o                         
   4   4   0        193.43        195.66         4.70 o                         
   5   4   0          0.69          1.88         4.28 o                         
   6   4   0          0.10          5.60         3.66 o                         
   7   4   0         14.59         10.85         4.98 o                         
   8   4   0          1.31          2.19         6.50 o                         
  -8   5   0          1.55         -1.74         6.41 o                         
  -7   5   0          1.88         -0.99         4.06 o                         
  -6   5   0         15.61         17.04         3.94 o                         
  -5   5   0         50.99         49.84         3.66 o                         
  -4   5   0          1.72          3.52         2.72 o                         
  -3   5   0        590.98        595.17         6.08 o                         
  -2   5   0        185.92        162.57         4.91 o                         
  -1   5   0        715.19        652.88         6.59 o                         
   0   5   0       1256.67       1195.13        15.84 o                         
   1   5   0       2657.02       2505.88        45.21 o                         
   2   5   0       1006.70        957.79        21.71 o                         
   3   5   0        219.20        224.62         8.66 o                         
   4   5   0         51.64         45.57         3.52 o                         
   5   5   0          0.33          3.09         3.20 o                         
   6   5   0         10.31         18.15         5.79 o                         
   7   5   0          1.68          7.16         6.01 o                         
   8   5   0          0.19          3.51         5.38 o                         
  -8   6   0          3.69          2.07         5.88 o                         
  -7   6   0          0.12          0.02         4.40 o                         
  -6   6   0         11.99         11.02         3.91 o                         
  -5   6   0         16.00         17.86         2.99 o                         
  -4   6   0         96.57         99.65         3.79 o                         
  -3   6   0        271.15        273.13         6.97 o                         
  -2   6   0        494.76        483.04         6.32 o                         
  -1   6   0        750.87        742.73         6.14 o                         
   0   6   0        671.87        634.95         5.80 o                         
   1   6   0        707.91        711.83        10.88 o                         
   2   6   0         34.23         34.88         3.26 o                         
   3   6   0        126.75        128.62         4.57 o                         
   4   6   0         40.10         39.50         4.71 o                         
   5   6   0         23.71         24.22         4.68 o                         
   6   6   0          0.59          4.87         6.40 o                         
   7   6   0          0.95         -0.96         5.27 o                         
  -7   7   0          0.01          2.29         4.64 o                         
  -6   7   0          0.25         -0.13         3.74 o                         
  -5   7   0         29.11         30.72         4.08 o                         
  -4   7   0        108.53        111.02         3.94 o                         
  -3   7   0        316.56        321.48         6.30 o                         
  -2   7   0        581.58        590.11        13.46 o                         
  -1   7   0        439.39        407.69         4.63 o                         
   0   7   0       1537.12       1508.41         8.75 o                         
   1   7   0       1095.58       1087.30        28.79 o                         
   2   7   0        617.79        592.72         5.74 o                         
   3   7   0        250.74        239.29         4.14 o                         
   4   7   0        110.43        102.57         8.72 o                         
   5   7   0         10.99          6.50         4.83 o                         
   6   7   0          1.53          7.96         3.85 o                         
   7   7   0          0.13         12.99         5.16 o                         
  -7   8   0          4.39          6.44         5.72 o                         
  -6   8   0          7.45         11.60         4.63 o                         
  -5   8   0         15.47         17.17         3.49 o                         
  -4   8   0         17.77         19.78         3.70 o                         
  -3   8   0          1.94          0.27         4.65 o                         
  -2   8   0         28.62         38.67         3.81 o                         
  -1   8   0        301.85        304.29        13.57 o                         
   0   8   0        120.83        115.98         5.11 o                         
   1   8   0          7.60          8.66         2.82 o                         
   2   8   0        260.22        240.38         6.51 o                         
   3   8   0         50.05         55.18         3.03 o                         
   4   8   0          9.37         13.61         3.81 o                         
   5   8   0         10.52          9.37         4.08 o                         
   6   8   0          7.88          4.26         5.42 o                         
  -6   9   0          0.06          5.87         4.54 o                         
  -5   9   0          4.93          0.52         3.64 o                         
  -4   9   0         41.59         53.35         5.46 o                         
  -3   9   0        158.25        159.10         5.50 o                         
  -2   9   0        288.17        295.42         9.10 o                         
  -1   9   0        262.39        273.11         9.08 o                         
   0   9   0        116.74        117.90         3.36 o                         
   1   9   0        149.62        146.60         4.71 o                         
   2   9   0         18.38         21.15         3.08 o                         
   3   9   0         20.09         18.17         2.92 o                         
   4   9   0          1.79         -2.53         3.59 o                         
   5   9   0          0.67          3.13         3.84 o                         
   6   9   0          1.99          1.41         4.13 o                         
  -6  10   0          0.03          1.87         5.83 o                         
  -5  10   0          1.42          3.63         4.36 o                         
  -4  10   0         24.36         29.71         4.50 o                         
  -3  10   0         50.40         54.55         3.65 o                         
  -2  10   0         38.37         38.94         3.46 o                         
  -1  10   0         88.09         90.46         4.12 o                         
   0  10   0        152.94        150.85         3.69 o                         
   1  10   0        170.05        164.71         5.84 o                         
   2  10   0         91.48         91.04         3.92 o                         
   3  10   0         68.89         65.73         3.69 o                         
   4  10   0         12.66         13.42         4.10 o                         
   5  10   0          1.30         -1.39         4.35 o                         
  -5  11   0         12.92          7.21         5.48 o                         
  -4  11   0          9.14         15.11         4.09 o                         
  -3  11   0          7.90         10.89         3.89 o                         
  -2  11   0         53.20         54.37         3.99 o                         
  -1  11   0        116.38        127.79         8.01 o                         
   0  11   0        114.23        120.76         4.08 o                         
   1  11   0         35.96         32.93         3.37 o                         
   2  11   0         12.07         10.71         3.76 o                         
   3  11   0          1.02          3.31         3.16 o                         
   4  11   0          2.30          4.67         5.86 o                         
  -4  12   0          4.02          6.84         5.11 o                         
  -3  12   0          7.90          7.37         3.94 o                         
  -2  12   0         45.60         40.80         6.69 o                         
  -1  12   0          6.73         11.62         3.95 o                         
   0  12   0          7.47          8.52         3.21 o                         
   1  12   0         26.58         19.82         3.21 o                         
   2  12   0         22.51         18.92         3.43 o                         
   3  12   0         13.74          7.95         4.42 o                         
  -2  13   0          0.60          7.78         4.06 o                         
  -1  13   0          4.23          3.84         4.55 o                         
   0  13   0         12.83         10.59         3.89 o                         
   1  13   0         17.69          9.48         3.80 o                         
  -2 -13   1          2.00          0.32         3.71 o                         
  -1 -13   1          0.08         -0.10         3.14 o                         
   0 -13   1          2.15          2.03         3.49 o                         
   1 -13   1          5.17          3.72         3.82 o                         
   2 -13   1          7.76          8.04         3.93 o                         
   3 -13   1         20.26         22.77         6.89 o                         
  -3 -12   1          0.83         -3.12         5.01 o                         
  -2 -12   1          0.03          4.90         3.37 o                         
  -1 -12   1          0.08          0.79         3.00 o                         
   0 -12   1          1.62          5.30         3.48 o                         
   1 -12   1          3.71          1.98         3.67 o                         
   2 -12   1          9.72          7.29         3.78 o                         
   3 -12   1          0.35          3.08         4.44 o                         
   4 -12   1          2.83          1.68         4.92 o                         
  -5 -11   1          7.60          3.26         6.68 o                         
  -4 -11   1          0.68          6.21         3.43 o                         
  -3 -11   1          9.48         12.53         3.68 o                         
  -2 -11   1         13.09         16.77         3.01 o                         
  -1 -11   1         20.13         22.69         3.37 o                         
   0 -11   1          0.33          0.63         3.07 o                         
   1 -11   1          0.91          0.28         3.25 o                         
   2 -11   1          0.24         -2.44         3.34 o                         
   3 -11   1          0.15          3.54         3.59 o                         
   4 -11   1          7.11          7.53         4.30 o                         
   5 -11   1          1.00          4.67         4.10 o                         
  -5 -10   1          7.79         11.33         5.12 o                         
  -4 -10   1          0.10          0.10         3.58 o                         
  -3 -10   1          3.10          3.83         4.89 o                         
  -2 -10   1          5.19          5.57         3.35 o                         
  -1 -10   1         14.81         19.48         3.04 o                         
   0 -10   1         13.83         13.14         3.35 o                         
   1 -10   1         35.88         34.06         3.80 o                         
   2 -10   1         22.35         23.04         3.54 o                         
   3 -10   1         24.94         22.20         3.70 o                         
   4 -10   1          5.74         12.08         4.22 o                         
   5 -10   1          0.94          6.21         4.38 o                         
   6 -10   1          1.56          4.24         4.91 o                         
  -6  -9   1          5.56          1.79         4.41 o                         
  -5  -9   1          0.08         -2.64         4.18 o                         
  -4  -9   1          1.98          2.77         3.30 o                         
  -3  -9   1         30.30         20.40         3.81 o                         
  -2  -9   1          9.70         13.98         3.09 o                         
  -1  -9   1          2.22          5.41         3.11 o                         
   0  -9   1          6.46          8.72         2.92 o                         
   1  -9   1          0.76          3.82         3.15 o                         
   2  -9   1         38.39         34.20         3.29 o                         
   3  -9   1         12.06          7.17         3.52 o                         
   4  -9   1          1.24          6.46         4.13 o                         
   5  -9   1          1.86          1.55         3.88 o                         
   6  -9   1          3.03          2.72         4.79 o                         
   7  -9   1          1.16          0.88         9.57 o                         
  -7  -8   1          0.16          3.68         4.80 o                         
  -6  -8   1          3.18          3.10         4.46 o                         
  -5  -8   1          2.29          1.72         3.73 o                         
  -4  -8   1          5.38          2.94         3.01 o                         
  -3  -8   1         99.13        108.42        10.57 o                         
  -2  -8   1          3.22         12.82         3.55 o                         
  -1  -8   1        194.27        195.05         3.52 o                         
   0  -8   1         22.10         22.60         3.65 o                         
   1  -8   1         41.52         39.62         3.28 o                         
   2  -8   1          8.56         10.09         2.99 o                         
   3  -8   1          4.10          4.46         3.50 o                         
   4  -8   1         19.89         18.69         3.44 o                         
   5  -8   1          0.70          4.12         3.95 o                         
   6  -8   1          1.37          4.31         3.62 o                         
   7  -8   1          1.09          2.28         4.73 o                         
  -7  -7   1          0.46          5.35         4.28 o                         
  -6  -7   1          1.33          4.35         4.61 o                         
  -5  -7   1          3.16          3.33         4.39 o                         
  -4  -7   1          0.66          7.52         5.28 o                         
  -3  -7   1         52.25         40.04         3.74 o                         
  -2  -7   1        336.55        308.90         6.81 o                         
  -1  -7   1         23.02         24.43         3.15 o                         
   0  -7   1         19.66         23.50         2.99 o                         
   1  -7   1          7.20          7.93         2.43 o                         
   2  -7   1          4.26          4.19         2.83 o                         
   3  -7   1         32.98         31.52         3.41 o                         
   4  -7   1         64.15         66.40         3.65 o                         
   5  -7   1          1.88          6.74         3.69 o                         
   6  -7   1          1.41          5.82         3.75 o                         
   7  -7   1          0.20          2.95         5.08 o                         
  -7  -6   1         15.20         19.16         4.57 o                         
  -6  -6   1          0.13          2.49         4.14 o                         
  -5  -6   1          1.54          1.59         3.35 o                         
  -4  -6   1          1.65          1.62         3.70 o                         
  -3  -6   1         24.78         22.61         4.34 o                         
  -2  -6   1        121.54        139.20         4.75 o                         
  -1  -6   1        118.98        117.66         6.41 o                         
   0  -6   1         39.12         42.54         2.93 o                         
   1  -6   1         73.37         81.08         3.83 o                         
   2  -6   1          0.57          1.68         3.08 o                         
   3  -6   1         25.17         23.98         3.32 o                         
   4  -6   1          1.21          4.80         3.04 o                         
   5  -6   1         32.73         32.03         3.82 o                         
   6  -6   1          3.93          3.62         4.18 o                         
   7  -6   1         15.49         16.85         5.05 o                         
   8  -6   1          1.18          3.09         5.34 o                         
  -8  -5   1          0.15          5.74         5.33 o                         
  -7  -5   1          9.39         12.23         5.01 o                         
  -6  -5   1         13.19         11.02         4.44 o                         
  -5  -5   1         43.30         41.81         4.62 o                         
  -4  -5   1          7.90         10.99         4.77 o                         
  -3  -5   1          1.19          6.09         2.98 o                         
  -2  -5   1          5.91          8.49         3.09 o                         
  -1  -5   1        861.03        878.56        16.50 o                         
   0  -5   1          4.53          4.36         3.24 o                         
   1  -5   1        259.44        308.57         5.42 o                         
   2  -5   1         48.44         51.21         3.29 o                         
   3  -5   1          2.09          2.53         3.33 o                         
   4  -5   1        276.30        280.78         4.93 o                         
   5  -5   1          2.06          2.97         3.67 o                         
   6  -5   1          0.23          2.17         3.80 o                         
   7  -5   1          5.65          5.93         4.92 o                         
   8  -5   1         11.11          9.00         6.44 o                         
  -8  -4   1          2.36          6.76         5.20 o                         
  -7  -4   1          3.19          9.07         5.56 o                         
  -6  -4   1         15.43         19.21         4.47 o                         
  -5  -4   1         49.40         52.69         4.50 o                         
  -4  -4   1         57.26         68.86         4.36 o                         
  -3  -4   1        120.98        121.01         5.89 o                         
  -2  -4   1        972.49       1041.36        30.20 o                         
  -1  -4   1        106.29        128.87         4.89 o                         
   0  -4   1          1.89          1.91         3.45 o                         
   1  -4   1        122.39        140.47         3.99 o                         
   2  -4   1         74.85         84.30         3.91 o                         
   3  -4   1        272.69        293.70         9.71 o                         
   4  -4   1        192.24        185.32         7.27 o                         
   5  -4   1          0.17          0.39         3.67 o                         
   6  -4   1          4.08          2.63         3.31 o                         
   7  -4   1          1.78          6.44         4.97 o                         
   8  -4   1          6.50          1.45         4.95 o                         
  -8  -3   1          5.32         -2.64         8.68 o                         
  -7  -3   1         62.89         63.89         6.19 o                         
  -6  -3   1          1.43          3.51         4.40 o                         
  -5  -3   1        190.29        185.93         4.48 o                         
  -4  -3   1        916.40        918.89         8.36 o                         
  -3  -3   1         68.06         62.61         3.70 o                         
  -2  -3   1         28.05         29.90         3.45 o                         
  -1  -3   1        388.63        368.41         9.10 o                         
   0  -3   1        763.79        839.45         8.15 o                         
   1  -3   1         48.52         39.39         3.48 o                         
   2  -3   1          3.39          4.63         2.43 o                         
   3  -3   1        212.61        247.15         4.93 o                         
   4  -3   1         22.62         21.09         3.02 o                         
   5  -3   1         24.74         29.00         3.75 o                         
   6  -3   1         17.77         16.92         3.95 o                         
   7  -3   1          6.82          1.05         5.12 o                         
   8  -3   1          0.97          2.41         4.85 o                         
  -8  -2   1          2.35         -2.51         5.12 o                         
  -7  -2   1         19.13         23.18         4.27 o                         
  -6  -2   1         13.99         13.72         3.72 o                         
  -5  -2   1          1.84          8.02         4.19 o                         
  -4  -2   1          5.45          7.96         3.45 o                         
  -3  -2   1        163.86        162.51         5.66 o                         
  -2  -2   1          7.98          6.20         3.25 o                         
  -1  -2   1       9373.55       9093.17       242.45 o                         
   0  -2   1       2032.55       2159.40        29.36 o                         
   1  -2   1         53.51         61.04         3.90 o                         
   2  -2   1          3.01          5.71         3.13 o                         
   3  -2   1          0.86          1.53         2.90 o                         
   4  -2   1         60.23         58.68         4.19 o                         
   5  -2   1        151.25        155.80         5.15 o                         
   6  -2   1         14.68         13.18         3.76 o                         
   7  -2   1          9.76          7.93         5.06 o                         
   8  -2   1          2.14          0.98         4.65 o                         
  -8  -1   1          1.71          4.50         4.96 o                         
  -7  -1   1          0.02          5.73         4.34 o                         
  -6  -1   1         51.20         48.51         5.38 o                         
  -5  -1   1          3.96          8.30         4.66 o                         
  -4  -1   1          2.64          4.49         3.73 o                         
  -3  -1   1        151.34        157.55         5.69 o                         
  -2  -1   1         11.52         11.55         5.40 o                         
  -1  -1   1       1786.05       2001.90        30.44 o                         
   0  -1   1         78.14         83.87        11.56 o                         
   1  -1   1        147.84        181.36         6.09 o                         
   2  -1   1       1520.14       1678.39        33.09 o                         
   3  -1   1       1523.20       1710.44        27.40 o                         
   4  -1   1          1.44          5.05         4.10 o                         
   5  -1   1         12.82         15.85         4.71 o                         
   6  -1   1         27.81         25.73         5.84 o                         
   7  -1   1         15.14          9.60         5.25 o                         
   8  -1   1          0.00          1.16         7.35 o                         
  -8   0   1          0.06          4.99         4.67 o                         
  -7   0   1         14.00         15.54         3.93 o                         
  -6   0   1          1.40         -2.02         4.22 o                         
  -5   0   1         67.84         67.13         4.62 o                         
  -4   0   1        173.33        163.89         5.01 o                         
  -3   0   1        132.78        130.47         5.04 o                         
  -2   0   1       4748.54       4488.55        97.30 o                         
  -1   0   1       2076.73       2160.37        77.57 o                         
   1   0   1       4554.31       4412.18        79.98 o                         
   2   0   1         12.44         19.16         5.55 o                         
   3   0   1        655.81        721.99        27.60 o                         
   4   0   1         64.56         78.47         4.80 o                         
   5   0   1         47.02         47.53         4.23 o                         
   6   0   1         71.80         69.90         8.99 o                         
   7   0   1          1.24          1.78         4.61 o                         
   8   0   1          0.00          4.96         5.05 o                         
  -8   1   1          1.09          4.63         5.81 o                         
  -7   1   1          1.39          1.86         5.04 o                         
  -6   1   1         10.14          5.70         4.62 o                         
  -5   1   1         25.10         20.95         3.74 o                         
  -4   1   1         42.26         38.02         3.74 o                         
  -3   1   1         30.18         24.73         3.31 o                         
  -2   1   1        171.31        184.26         5.18 o                         
  -1   1   1        878.96        907.29        23.06 o                         
   0   1   1       2419.58       2639.35        47.29 o                         
   1   1   1          5.54         12.53         4.49 o                         
   2   1   1        171.32        184.56         5.27 o                         
   3   1   1         98.00         96.59         5.27 o                         
   4   1   1        201.28        212.84        10.96 o                         
   5   1   1          0.18          0.39         4.08 o                         
   6   1   1          8.31         11.42         4.62 o                         
   7   1   1          1.98          4.23         7.55 o                         
   8   1   1          2.11          4.24         4.87 o                         
  -8   2   1          0.63          6.60         4.83 o                         
  -7   2   1          5.76          5.73         3.99 o                         
  -6   2   1          8.73          7.77         4.20 o                         
  -5   2   1        127.48        131.82         4.39 o                         
  -4   2   1        209.95        215.43         6.11 o                         
  -3   2   1        889.33        929.07        10.20 o                         
  -2   2   1        500.24        469.16         8.19 o                         
  -1   2   1       1847.39       1806.29        32.07 o                         
   0   2   1        348.91        391.87         7.07 o                         
   1   2   1        644.05        688.06         7.82 o                         
   2   2   1        805.98        826.03        13.15 o                         
   3   2   1         96.25        117.82         4.62 o                         
   4   2   1         45.85         54.85         4.56 o                         
   5   2   1         49.27         47.63         5.45 o                         
   6   2   1        142.11        151.98         4.84 o                         
   7   2   1          3.46         13.03         4.65 o                         
   8   2   1          4.23          4.38         6.18 o                         
  -8   3   1          0.02          6.40         4.80 o                         
  -7   3   1          2.99          6.21         4.08 o                         
  -6   3   1         19.06         23.56         3.83 o                         
  -5   3   1          1.45          4.86         3.47 o                         
  -4   3   1          7.19         13.20         3.48 o                         
  -3   3   1        343.56        316.58         5.67 o                         
  -2   3   1        650.81        682.66        13.71 o                         
  -1   3   1        945.72        967.76         8.96 o                         
   0   3   1       2226.28       2187.26        33.72 o                         
   1   3   1       1494.93       1513.80        33.67 o                         
   2   3   1         83.23        103.39         4.01 o                         
   3   3   1         94.08         94.32         3.92 o                         
   4   3   1          1.59          2.38         3.24 o                         
   5   3   1         80.01         78.23         4.16 o                         
   6   3   1         21.62         28.39         4.52 o                         
   7   3   1          0.77         -3.02         4.49 o                         
   8   3   1          0.00          7.55         4.59 o                         
  -8   4   1          2.41          2.87         6.80 o                         
  -7   4   1         37.58         41.18         4.54 o                         
  -6   4   1          2.35          1.00         3.83 o                         
  -5   4   1          0.61          2.90         3.63 o                         
  -4   4   1        581.61        556.93        25.85 o                         
  -3   4   1        679.03        661.40         7.28 o                         
  -2   4   1        193.50        177.11         4.96 o                         
  -1   4   1        235.67        216.97         4.77 o                         
   0   4   1       1635.79       1673.79        31.27 o                         
   1   4   1         30.88         32.26         3.07 o                         
   2   4   1        148.04        168.21         3.75 o                         
   3   4   1         32.55         34.48         2.90 o                         
   4   4   1          1.88          3.09         3.45 o                         
   5   4   1         47.06         45.14         4.12 o                         
   6   4   1          0.56          4.79         4.55 o                         
   7   4   1          6.06          0.68         5.80 o                         
   8   4   1          2.80          2.66         4.72 o                         
  -8   5   1          0.82         -0.02         7.62 o                         
  -7   5   1         18.49         18.35         4.50 o                         
  -6   5   1          0.34          1.06         3.42 o                         
  -5   5   1         79.06         82.93         4.44 o                         
  -4   5   1         31.74         31.81         3.02 o                         
  -3   5   1         52.53         57.79         3.38 o                         
  -2   5   1        576.28        529.03         6.72 o                         
  -1   5   1        727.41        728.47         8.68 o                         
   0   5   1        764.76        735.96        12.27 o                         
   1   5   1        760.66        726.04         8.72 o                         
   2   5   1        453.60        443.00         7.42 o                         
   3   5   1         50.58         60.61         3.34 o                         
   4   5   1         26.74         31.55         4.33 o                         
   5   5   1          2.81          2.37         3.39 o                         
   6   5   1          0.05          3.01         5.44 o                         
   7   5   1          1.73          2.35         4.14 o                         
  -8   6   1          0.81          1.15         5.18 o                         
  -7   6   1          9.12          8.77         4.29 o                         
  -6   6   1         27.35         30.55         4.55 o                         
  -5   6   1         29.77         34.47         3.77 o                         
  -4   6   1         14.70         18.96         3.29 o                         
  -3   6   1         55.12         58.04         3.74 o                         
  -2   6   1        175.34        159.79         4.16 o                         
  -1   6   1        728.31        729.76         6.55 o                         
   0   6   1        180.78        179.00         4.07 o                         
   1   6   1        535.23        546.17         5.54 o                         
   2   6   1        171.27        170.25         4.47 o                         
   3   6   1        115.36        125.40         6.93 o                         
   4   6   1         62.57         70.12         3.76 o                         
   5   6   1         13.96         16.62         3.55 o                         
   6   6   1          9.74          8.32         3.94 o                         
   7   6   1          1.24         -0.24         8.78 o                         
  -7   7   1          3.63          5.25         6.18 o                         
  -6   7   1          2.54          7.22         3.95 o                         
  -5   7   1         29.73         31.20         4.13 o                         
  -4   7   1        124.24        127.87         9.53 o                         
  -3   7   1        333.44        334.09        11.02 o                         
  -2   7   1        505.43        517.47        10.69 o                         
  -1   7   1        246.36        240.76         8.85 o                         
   0   7   1          6.61          6.62         2.68 o                         
   1   7   1          8.57         13.21         3.80 o                         
   2   7   1         95.62        102.69         3.09 o                         
   3   7   1          0.54          2.10         2.84 o                         
   4   7   1         16.22         17.74         4.38 o                         
   5   7   1          5.67         12.27         5.81 o                         
   6   7   1          0.63          2.10         3.83 o                         
   7   7   1          0.86         -4.52         4.52 o                         
  -7   8   1          1.28         -2.09         6.87 o                         
  -6   8   1          0.98          5.91         4.79 o                         
  -5   8   1         27.21         34.62         9.79 o                         
  -4   8   1         73.66         70.70         4.80 o                         
  -3   8   1         83.54         80.53         4.20 o                         
  -2   8   1         77.56         79.37         4.14 o                         
  -1   8   1         87.77         90.70         3.39 o                         
   0   8   1        739.62        732.57         5.86 o                         
   1   8   1        287.60        289.72         8.25 o                         
   2   8   1         36.63         38.85         3.29 o                         
   3   8   1         48.61         52.94         4.43 o                         
   4   8   1         21.32         21.69         3.29 o                         
   5   8   1          0.03         -4.08         4.08 o                         
   6   8   1          0.51          4.44         4.41 o                         
  -6   9   1          8.94          7.40         5.00 o                         
  -5   9   1          2.78          6.78         4.13 o                         
  -4   9   1         15.87         18.10         4.51 o                         
  -3   9   1         49.30         51.01         3.84 o                         
  -2   9   1        234.32        226.10        10.01 o                         
  -1   9   1        303.24        306.33         5.02 o                         
   0   9   1         98.05         98.81         3.31 o                         
   1   9   1         51.54         55.19         2.89 o                         
   2   9   1         15.36         22.09         3.21 o                         
   3   9   1         16.66         22.56         3.43 o                         
   4   9   1         12.26         20.94         4.63 o                         
   5   9   1          1.17          1.45         4.49 o                         
   6   9   1         10.09          4.91         4.13 o                         
  -6  10   1          0.92          5.86         5.70 o                         
  -5  10   1          2.43         -1.47         5.96 o                         
  -4  10   1         11.04         12.06         4.21 o                         
  -3  10   1        124.11        137.38         6.13 o                         
  -2  10   1         99.94        108.81         4.65 o                         
  -1  10   1         66.03         62.83         3.73 o                         
   0  10   1         75.08         82.19         3.47 o                         
   1  10   1        101.58        106.17         3.63 o                         
   2  10   1         33.23         37.56         3.15 o                         
   3  10   1          2.06          5.83         3.58 o                         
   4  10   1          0.50          3.09         4.01 o                         
   5  10   1          0.49          5.58         4.65 o                         
  -5  11   1          6.34          2.26         8.25 o                         
  -4  11   1         20.50         20.30         8.17 o                         
  -3  11   1         22.37         15.82         4.39 o                         
  -2  11   1          4.20          6.29         3.56 o                         
  -1  11   1         31.47         31.57         4.51 o                         
   0  11   1         80.50         81.62         3.63 o                         
   1  11   1         37.50         39.84         4.59 o                         
   2  11   1         26.34         21.56         4.64 o                         
   3  11   1         10.99         11.67         3.51 o                         
   4  11   1          0.80          4.08         3.83 o                         
  -3  12   1          1.46          1.35         4.58 o                         
  -2  12   1         53.05         42.43         7.77 o                         
  -1  12   1         91.74         83.89         7.94 o                         
   0  12   1         19.50         25.73         4.33 o                         
   1  12   1          5.67          6.89         3.81 o                         
   2  12   1          7.61          6.45         3.38 o                         
   3  12   1          4.07          4.18         4.05 o                         
  -1  13   1          3.32          3.29         5.17 o                         
   0  13   1          8.17          4.77         6.80 o                         
  -2 -13   2         19.03          6.56         4.62 o                         
  -1 -13   2         24.28         13.84         3.99 o                         
   0 -13   2         18.20         11.43         3.85 o                         
   1 -13   2         37.59         28.85         3.97 o                         
   2 -13   2         15.64         13.69         4.55 o                         
   3 -13   2          4.53          0.41         4.74 o                         
  -4 -12   2          4.03          4.43         3.70 o                         
  -3 -12   2          2.26         10.88         4.36 o                         
  -2 -12   2         56.53         54.36         4.28 o                         
  -1 -12   2         62.33         60.87         4.00 o                         
   0 -12   2        100.90         97.33         4.07 o                         
   1 -12   2         46.29         39.21         5.00 o                         
   2 -12   2         27.59         22.14         4.26 o                         
   3 -12   2         46.52         44.97         4.64 o                         
   4 -12   2          5.20          0.86         4.09 o                         
  -5 -11   2          2.58         -1.98         4.15 o                         
  -4 -11   2          0.42          6.50         5.58 o                         
  -3 -11   2         15.07          9.51         3.68 o                         
  -2 -11   2         25.46         26.17         3.85 o                         
  -1 -11   2         78.93         72.68         3.21 o                         
   0 -11   2        101.11        101.91         4.20 o                         
   1 -11   2         82.71         88.94         4.26 o                         
   2 -11   2        106.43        100.38         3.99 o                         
   3 -11   2         16.19         18.93         3.83 o                         
   4 -11   2          8.95         12.67         4.46 o                         
   5 -11   2          1.64          5.59         4.09 o                         
  -5 -10   2          6.45          1.56         3.70 o                         
  -4 -10   2         43.06         40.71         4.99 o                         
  -3 -10   2        169.02        181.03         8.14 o                         
  -2 -10   2         46.37         52.13         3.57 o                         
  -1 -10   2        155.03        161.25         5.58 o                         
   0 -10   2        216.95        225.55         7.76 o                         
   1 -10   2        279.75        284.05         6.26 o                         
   2 -10   2        117.18        119.84         4.26 o                         
   3 -10   2         45.75         41.78         3.66 o                         
   4 -10   2         50.42         49.97         3.76 o                         
   5 -10   2          3.34          7.23         4.31 o                         
   6 -10   2          0.07          1.48         4.26 o                         
  -6  -9   2          4.41          2.56         4.96 o                         
  -5  -9   2          5.58          5.08         4.86 o                         
  -4  -9   2         15.81         22.61         3.55 o                         
  -3  -9   2          1.16          1.19         3.10 o                         
  -2  -9   2         77.60         83.80         3.35 o                         
  -1  -9   2        261.17        270.52         9.57 o                         
   0  -9   2        656.91        658.23        12.04 o                         
   1  -9   2        266.64        258.62         6.21 o                         
   2  -9   2         89.85         89.19         6.12 o                         
   3  -9   2        319.51        319.45        10.26 o                         
   4  -9   2         25.35         26.72         3.83 o                         
   5  -9   2         13.40         15.03         4.16 o                         
   6  -9   2          0.39          2.09         3.83 o                         
   7  -9   2          1.11          0.60         7.63 o                         
  -7  -8   2          2.76          2.35         3.99 o                         
  -6  -8   2          0.81          2.66         4.65 o                         
  -5  -8   2          7.38         13.45         7.59 o                         
  -4  -8   2          6.79         13.90         3.44 o                         
  -3  -8   2         26.40         31.80         3.69 o                         
  -2  -8   2        711.82        742.92        21.60 o                         
  -1  -8   2        194.74        189.37         5.80 o                         
   0  -8   2          6.42          4.94         2.80 o                         
   1  -8   2        110.51        104.60         3.15 o                         
   2  -8   2        515.25        515.09         8.46 o                         
   3  -8   2         36.03         41.60         3.59 o                         
   4  -8   2          2.86          5.19         3.69 o                         
   5  -8   2         34.38         37.72         3.62 o                         
   6  -8   2          8.46          7.38         3.80 o                         
   7  -8   2          1.86          1.97         5.64 o                         
  -7  -7   2          2.22          5.87         5.51 o                         
  -6  -7   2          3.36          9.27         4.83 o                         
  -5  -7   2         15.67         16.35         3.99 o                         
  -4  -7   2         76.31         91.32         9.32 o                         
  -3  -7   2        505.91        525.57        16.15 o                         
  -2  -7   2         69.28         70.64         3.47 o                         
  -1  -7   2        575.06        553.13         6.31 o                         
   0  -7   2       1158.29       1167.09        14.41 o                         
   1  -7   2       1120.88       1114.73        18.48 o                         
   2  -7   2        507.19        501.62        10.52 o                         
   3  -7   2         38.35         38.64         3.34 o                         
   4  -7   2        244.23        257.03         5.99 o                         
   5  -7   2         20.07         20.34         3.28 o                         
   6  -7   2          7.47          4.92         3.73 o                         
   7  -7   2          0.45          0.28         5.07 o                         
  -7  -6   2          4.52          2.84         7.06 o                         
  -6  -6   2         18.80         18.25         3.66 o                         
  -5  -6   2         51.30         58.14         6.83 o                         
  -4  -6   2         94.49        111.75         7.18 o                         
  -3  -6   2         70.77         71.03         4.25 o                         
  -2  -6   2        239.17        247.89         4.84 o                         
  -1  -6   2       1844.77       1818.92        24.83 o                         
   0  -6   2       1078.68       1029.28        14.57 o                         
   1  -6   2        516.30        483.17        12.83 o                         
   2  -6   2        146.15        134.97         3.95 o                         
   3  -6   2        356.83        345.72         5.94 o                         
   4  -6   2          7.82          9.98         3.15 o                         
   5  -6   2          0.86          2.47         3.18 o                         
   6  -6   2          2.33          8.02         4.60 o                         
   7  -6   2          0.19          5.41         5.13 o                         
   8  -6   2          0.36          4.07         5.62 o                         
  -8  -5   2          9.48          0.39         4.63 o                         
  -7  -5   2          3.27          4.44         5.84 o                         
  -6  -5   2          0.08          1.92         3.55 o                         
  -5  -5   2          4.51          5.78         3.39 o                         
  -4  -5   2         28.48         29.55         3.61 o                         
  -3  -5   2        133.35        140.49        10.80 o                         
  -2  -5   2       2742.51       2855.20        17.62 o                         
  -1  -5   2        621.33        628.01        19.92 o                         
   0  -5   2       1150.36       1091.67        14.59 o                         
   1  -5   2       1865.14       1754.86        10.23 o                         
   2  -5   2        401.82        378.06        11.78 o                         
   3  -5   2        554.01        546.37         6.47 o                         
   4  -5   2        107.96        116.38         4.16 o                         
   5  -5   2         64.64         65.82         3.80 o                         
   6  -5   2          3.38          3.41         3.95 o                         
   7  -5   2         18.52         17.42         5.07 o                         
   8  -5   2          1.20          3.18         5.36 o                         
  -8  -4   2          0.03         -0.44         4.44 o                         
  -7  -4   2         16.62         10.94         5.75 o                         
  -6  -4   2         13.41         14.72         3.47 o                         
  -5  -4   2         17.00         10.98         4.10 o                         
  -4  -4   2          7.06          7.56         4.36 o                         
  -3  -4   2        430.80        456.92        18.03 o                         
  -2  -4   2        113.33        155.47         5.31 o                         
  -1  -4   2        313.20        374.01         6.92 o                         
   0  -4   2       2161.56       2188.84        69.42 o                         
   1  -4   2       1378.68       1329.59         8.63 o                         
   2  -4   2       1648.97       1588.74        28.39 o                         
   3  -4   2        217.02        202.26         4.08 o                         
   4  -4   2        207.90        203.80         4.14 o                         
   5  -4   2         48.12         55.70         4.13 o                         
   6  -4   2          9.18         13.42         4.08 o                         
   7  -4   2          0.02          1.70         4.42 o                         
   8  -4   2          0.85          2.20         4.50 o                         
  -8  -3   2          9.19          5.07         6.08 o                         
  -7  -3   2          0.15          4.54         5.66 o                         
  -6  -3   2          5.32          5.02         7.33 o                         
  -5  -3   2        479.05        498.31        15.84 o                         
  -4  -3   2        325.36        349.02         7.91 o                         
  -3  -3   2        570.91        611.40        59.50 o                         
  -2  -3   2       1350.83       1378.00         9.92 o                         
  -1  -3   2      10177.86       9315.44       122.03 o                         
   0  -3   2       2161.06       2145.68        16.35 o                         
   1  -3   2        709.40        636.91        13.84 o                         
   2  -3   2        630.14        581.38        10.37 o                         
   3  -3   2        100.56         98.55         3.49 o                         
   4  -3   2        251.09        279.36         5.80 o                         
   5  -3   2         17.69         20.50         4.19 o                         
   6  -3   2         15.05          9.44         3.91 o                         
   7  -3   2          2.58          5.40         5.50 o                         
   8  -3   2          0.29          2.36         5.68 o                         
  -8  -2   2          1.24          3.10         4.97 o                         
  -7  -2   2          1.00          3.73         7.97 o                         
  -6  -2   2          0.91          4.39         3.56 o                         
  -5  -2   2          6.74          6.31         3.33 o                         
  -4  -2   2         64.52         71.56         4.56 o                         
  -3  -2   2        109.18        109.11         5.57 o                         
  -2  -2   2        795.11        862.93        20.73 o                         
  -1  -2   2       1304.05       1317.23        23.21 o                         
   0  -2   2        317.52        311.07         9.19 o                         
   1  -2   2       1422.54       1441.18        26.89 o                         
   2  -2   2       1303.30       1305.82        48.37 o                         
   3  -2   2       1326.13       1396.81        32.29 o                         
   4  -2   2         48.48         52.81         4.04 o                         
   5  -2   2        163.64        150.13         4.97 o                         
   6  -2   2         49.19         48.71         3.91 o                         
   7  -2   2          3.08          0.71         5.14 o                         
   8  -2   2          2.20         12.08         5.98 o                         
  -8  -1   2          1.25          2.35         8.36 o                         
  -7  -1   2          9.43          7.43         4.42 o                         
  -6  -1   2         26.71         31.97         3.48 o                         
  -5  -1   2         25.86         30.17         3.65 o                         
  -4  -1   2        378.13        383.12         7.42 o                         
  -3  -1   2         27.58         26.95         3.09 o                         
  -2  -1   2        761.49        791.29        28.74 o                         
  -1  -1   2        640.78        578.21       131.35 o                         
   0  -1   2       1366.56       1429.46        45.98 o                         
   1  -1   2        222.65        268.88         9.17 o                         
   2  -1   2        711.33        670.58        18.77 o                         
   3  -1   2        263.15        258.03         6.30 o                         
   4  -1   2         79.49         98.62         4.44 o                         
   5  -1   2         87.57         87.58         4.16 o                         
   6  -1   2         19.42         14.71         5.04 o                         
   7  -1   2          1.70          5.44        11.07 o                         
   8  -1   2          4.97         -1.47         4.91 o                         
  -8   0   2          4.64          7.49         6.12 o                         
  -7   0   2          3.57          7.46         5.29 o                         
  -6   0   2         28.39         30.11         4.66 o                         
  -5   0   2          0.34          5.17         3.50 o                         
  -4   0   2          4.25          4.89         3.45 o                         
  -3   0   2       1199.30       1276.85        36.34 o                         
  -2   0   2       2953.35       3067.01        88.54 o                         
  -1   0   2       2626.87       2465.91        63.06 o                         
   0   0   2       6624.85       6147.24        34.65 o                         
   1   0   2      10741.05       9635.93       177.88 o                         
   2   0   2        851.41        883.67        12.28 o                         
   3   0   2         44.77         46.53         4.05 o                         
   4   0   2        528.49        582.80        16.57 o                         
   5   0   2          4.20          5.45         4.07 o                         
   6   0   2         19.43         16.94         7.06 o                         
   7   0   2          4.65          3.66         5.44 o                         
   8   0   2          0.00         -2.41         5.18 o                         
  -8   1   2          0.01          4.52         5.73 o                         
  -7   1   2          5.75          3.91         3.68 o                         
  -6   1   2         69.80         63.35         3.85 o                         
  -5   1   2        122.01        119.22         4.60 o                         
  -4   1   2         85.29         91.94         3.42 o                         
  -3   1   2        360.63        306.89         5.26 o                         
  -2   1   2          9.33          7.46         3.04 o                         
  -1   1   2        967.20        914.74        12.08 o                         
   0   1   2          8.91          9.81         3.89 o                         
   1   1   2       1115.15       1199.16        10.18 o                         
   2   1   2        501.15        517.59         6.95 o                         
   3   1   2        182.36        192.65        10.57 o                         
   4   1   2        152.35        166.34         5.36 o                         
   5   1   2          0.26          1.41         5.15 o                         
   6   1   2          4.58          4.23         3.60 o                         
   7   1   2          8.18          7.10         4.67 o                         
   8   1   2          2.78         -3.13         4.30 o                         
  -8   2   2          2.27          5.59         8.02 o                         
  -7   2   2          5.71          5.43         4.94 o                         
  -6   2   2          0.57          1.95         3.25 o                         
  -5   2   2          9.18          9.16         3.10 o                         
  -4   2   2          1.59          1.25         2.80 o                         
  -3   2   2          1.80          1.34         3.48 o                         
  -2   2   2       1260.45       1298.00        43.85 o                         
  -1   2   2        497.78        509.40         8.10 o                         
   0   2   2       2072.68       2052.31        56.00 o                         
   1   2   2       1633.54       1697.07        33.76 o                         
   2   2   2        730.48        777.83        20.99 o                         
   3   2   2        204.83        209.58         4.88 o                         
   4   2   2         17.60         21.94         5.10 o                         
   5   2   2        175.28        188.64        14.84 o                         
   6   2   2         13.13         16.49         3.85 o                         
   7   2   2          0.85          3.42         7.29 o                         
   8   2   2         12.13         10.72         4.46 o                         
  -8   3   2          1.80          1.20         6.02 o                         
  -7   3   2         11.30         14.66         4.71 o                         
  -6   3   2          3.17          4.23         3.69 o                         
  -5   3   2         49.90         47.77         3.54 o                         
  -4   3   2          4.16          3.67         3.17 o                         
  -3   3   2        178.22        188.17         5.49 o                         
  -2   3   2        209.32        185.21         5.63 o                         
  -1   3   2        269.36        345.63        11.09 o                         
   0   3   2        168.52        148.93         4.57 o                         
   1   3   2         32.11         29.52         2.98 o                         
   2   3   2         86.42         88.58         4.04 o                         
   3   3   2        445.93        459.38         5.46 o                         
   4   3   2         42.55         35.49         4.26 o                         
   5   3   2          1.00         -1.24         3.96 o                         
   6   3   2         35.21         45.58         4.70 o                         
   7   3   2         14.97         14.12         4.86 o                         
   8   3   2          3.33         -2.99         6.69 o                         
  -8   4   2          0.22          1.63         5.26 o                         
  -7   4   2          0.49          4.21         4.65 o                         
  -6   4   2          0.74          0.84         3.58 o                         
  -5   4   2        127.15        126.78         4.42 o                         
  -4   4   2       1207.31       1151.24        27.83 o                         
  -3   4   2        412.39        422.50        12.09 o                         
  -2   4   2         12.53          8.92         3.42 o                         
  -1   4   2       2420.70       2505.16        24.85 o                         
   0   4   2       1062.40       1140.50        37.58 o                         
   1   4   2        183.80        175.22         3.92 o                         
   2   4   2        153.49        136.30         3.71 o                         
   3   4   2          0.99         -0.88         2.71 o                         
   4   4   2         23.39         28.29         3.24 o                         
   5   4   2          3.71          4.15         3.85 o                         
   6   4   2          0.57          6.88         4.47 o                         
   7   4   2          8.55          5.58         4.82 o                         
   8   4   2          1.84          7.34         5.71 o                         
  -8   5   2          2.16          2.36         5.58 o                         
  -7   5   2          4.32          7.50         4.91 o                         
  -6   5   2          0.03          2.89         4.89 o                         
  -5   5   2          2.08          0.67         3.57 o                         
  -4   5   2        339.48        307.99        13.77 o                         
  -3   5   2         12.42         14.47         4.49 o                         
  -2   5   2        135.05        121.72         6.75 o                         
  -1   5   2        375.90        360.29         9.36 o                         
   0   5   2        289.65        279.43         6.30 o                         
   1   5   2        224.29        222.78         7.02 o                         
   2   5   2        161.22        153.86         4.09 o                         
   3   5   2         98.06         94.42         3.44 o                         
   4   5   2         14.91         13.30         3.54 o                         
   5   5   2          5.59         11.56         3.77 o                         
   6   5   2          3.11         -1.22         4.50 o                         
   7   5   2          4.31         13.31         5.19 o                         
  -7   6   2          5.75          6.30         6.15 o                         
  -6   6   2          0.03          4.82         4.59 o                         
  -5   6   2          0.09         -0.46         4.03 o                         
  -4   6   2         18.60         21.58         4.41 o                         
  -3   6   2         96.28         89.58         4.25 o                         
  -2   6   2         96.16         93.58         4.30 o                         
  -1   6   2          1.54          4.61         3.00 o                         
   0   6   2          9.91          7.87         2.73 o                         
   1   6   2         32.45         29.28         2.76 o                         
   2   6   2          9.24          7.18         2.61 o                         
   3   6   2         16.22         15.20         3.04 o                         
   4   6   2          1.39          0.62         3.22 o                         
   5   6   2          9.00         14.89         4.03 o                         
   6   6   2          0.83          2.11         3.82 o                         
   7   6   2          0.03         -0.95         4.93 o                         
  -7   7   2          4.44          3.35         5.70 o                         
  -6   7   2          1.81          2.84         4.55 o                         
  -5   7   2          0.56         -1.75         5.62 o                         
  -4   7   2         37.73         37.39         6.20 o                         
  -3   7   2          2.61          7.11         4.10 o                         
  -2   7   2         48.74         39.12         3.65 o                         
  -1   7   2        114.13        105.71         3.67 o                         
   0   7   2        104.84         92.96         3.53 o                         
   1   7   2        456.59        453.06        11.42 o                         
   2   7   2        233.68        234.28         3.83 o                         
   3   7   2          5.30          5.04         3.50 o                         
   4   7   2         10.01         14.78         3.12 o                         
   5   7   2          1.10         -0.86         3.91 o                         
   6   7   2          1.94          7.22         7.06 o                         
  -7   8   2          0.07          1.08         5.38 o                         
  -6   8   2         18.37         21.68         6.98 o                         
  -5   8   2         14.66         23.38         7.79 o                         
  -4   8   2          7.76          8.80         3.70 o                         
  -3   8   2          1.67          4.95         3.64 o                         
  -2   8   2          0.65         10.09         3.23 o                         
  -1   8   2         10.16         12.60         3.14 o                         
   0   8   2         10.58         17.41         3.27 o                         
   1   8   2         15.01         15.16         3.17 o                         
   2   8   2          0.60          2.70         2.95 o                         
   3   8   2         16.35         13.50         3.06 o                         
   4   8   2          3.43          2.74         3.14 o                         
   5   8   2          0.66         -3.25         4.02 o                         
   6   8   2          5.29          9.62         5.29 o                         
  -6   9   2          7.78          9.49         4.37 o                         
  -5   9   2          3.94         12.94         5.11 o                         
  -4   9   2          0.00         -2.38         5.43 o                         
  -3   9   2         57.86         58.28         4.18 o                         
  -2   9   2         17.32         17.14         3.22 o                         
  -1   9   2          0.29          1.98         3.20 o                         
   0   9   2          4.32          4.50         3.74 o                         
   1   9   2          7.36          8.33         3.70 o                         
   2   9   2          7.09         10.67         3.01 o                         
   3   9   2          2.46          2.32         3.08 o                         
   4   9   2          1.63          5.69         3.55 o                         
   5   9   2          2.21          1.04         4.27 o                         
  -5  10   2          0.64          2.98         6.22 o                         
  -4  10   2          0.18          3.83         7.57 o                         
  -3  10   2          2.49          2.61         3.88 o                         
  -2  10   2         12.18         13.24         3.87 o                         
  -1  10   2          0.74          1.52         3.08 o                         
   0  10   2         16.69         14.52         3.20 o                         
   1  10   2          7.49          6.48         3.45 o                         
   2  10   2          0.32          0.68         3.54 o                         
   3  10   2          2.23         -3.31         3.31 o                         
   4  10   2          2.17          7.81         3.22 o                         
   5  10   2          2.41          3.36         7.14 o                         
  -4  11   2          7.26          3.55        10.20 o                         
  -3  11   2          3.35          6.66         3.66 o                         
  -2  11   2         17.51         20.83         4.39 o                         
  -1  11   2         19.74         25.48         3.55 o                         
   0  11   2          6.46          7.80         3.42 o                         
   1  11   2          0.96          3.49         3.11 o                         
   2  11   2          0.45         -2.24         3.37 o                         
   3  11   2          0.02          3.39         3.53 o                         
  -3  12   2         10.18          7.74         4.55 o                         
  -2  12   2          1.06         -0.49         3.57 o                         
  -1  12   2          2.86          6.30         4.38 o                         
   0  12   2          0.84          4.64         3.41 o                         
   1  12   2          2.55          4.43         3.30 o                         
   2  12   2          8.22          4.25         4.63 o                         
  -3 -13   3         13.07          6.87         4.08 o                         
  -2 -13   3          5.86          0.61         3.97 o                         
  -1 -13   3          6.88          9.54         4.45 o                         
   0 -13   3          1.40          7.99         3.97 o                         
   1 -13   3          1.13          0.67         5.01 o                         
   2 -13   3          0.10          2.49         3.77 o                         
   3 -13   3          0.45         -0.26         3.41 o                         
  -4 -12   3         31.51         17.57         4.56 o                         
  -3 -12   3          0.20          0.77         4.21 o                         
  -2 -12   3          1.16          0.60         3.94 o                         
  -1 -12   3         20.04         16.91         6.59 o                         
   0 -12   3         44.60         46.59         4.45 o                         
   1 -12   3         43.73         45.19         4.89 o                         
   2 -12   3          3.26          2.90         3.55 o                         
   3 -12   3         16.49         19.59         4.54 o                         
   4 -12   3          5.36          2.87         4.67 o                         
  -5 -11   3          0.45          5.67         3.93 o                         
  -4 -11   3          7.60          8.81         3.84 o                         
  -3 -11   3          2.75          0.21         3.48 o                         
  -2 -11   3         58.53         52.03         6.96 o                         
  -1 -11   3         45.69         46.79         6.34 o                         
   0 -11   3         53.21         53.66         3.60 o                         
   1 -11   3         12.00         12.99         3.64 o                         
   2 -11   3         47.79         56.28         4.86 o                         
   3 -11   3          8.91         12.57         3.27 o                         
   4 -11   3          1.16          1.87         4.27 o                         
   5 -11   3          0.29          4.20         5.18 o                         
  -6 -10   3          0.21          3.59         4.61 o                         
  -5 -10   3          8.22          2.97         4.98 o                         
  -4 -10   3          5.16          0.25         3.19 o                         
  -3 -10   3        112.31         99.60         4.98 o                         
  -2 -10   3         52.75         55.66         4.88 o                         
  -1 -10   3         24.38         29.35         3.98 o                         
   0 -10   3         19.22         18.18         3.36 o                         
   1 -10   3         55.50         57.69         4.39 o                         
   2 -10   3         73.23         86.93         4.07 o                         
   3 -10   3          0.23          0.45         3.00 o                         
   4 -10   3         16.51         18.57         4.21 o                         
   5 -10   3          2.66          7.08         4.40 o                         
   6 -10   3          0.40         -4.03         5.06 o                         
  -6  -9   3          0.04          2.57         5.34 o                         
  -5  -9   3          6.55         12.99         4.72 o                         
  -4  -9   3         43.11         37.40         6.31 o                         
  -3  -9   3          7.97         10.77         3.04 o                         
  -2  -9   3         33.53         36.74         4.45 o                         
  -1  -9   3         39.81         45.94         3.47 o                         
   0  -9   3         13.57         16.36         3.23 o                         
   1  -9   3        185.91        193.07         6.31 o                         
   2  -9   3          2.13          1.05         2.85 o                         
   3  -9   3          3.77          5.64         3.39 o                         
   4  -9   3          6.32         11.89         3.06 o                         
   5  -9   3          2.77          6.47         3.60 o                         
   6  -9   3          0.09          1.98         5.05 o                         
   7  -9   3          1.90          4.49         5.66 o                         
  -7  -8   3          1.49          3.29         4.43 o                         
  -6  -8   3         15.07         10.70         4.42 o                         
  -5  -8   3          7.36          5.94         3.46 o                         
  -4  -8   3         75.11         68.43         4.05 o                         
  -3  -8   3         49.64         45.52         3.40 o                         
  -2  -8   3        309.73        293.51         8.43 o                         
  -1  -8   3        691.17        691.31        13.39 o                         
   0  -8   3        821.79        833.05         7.01 o                         
   1  -8   3         46.39         51.13         2.83 o                         
   2  -8   3         50.76         53.89         3.16 o                         
   3  -8   3        219.32        214.91         8.77 o                         
   4  -8   3          4.09          2.57         2.98 o                         
   5  -8   3          0.40         -3.92         3.92 o                         
   6  -8   3          0.07          3.67         4.96 o                         
   7  -8   3          2.69          4.45         5.61 o                         
  -7  -7   3          0.01         -4.06         4.78 o                         
  -6  -7   3          8.00          8.26         3.70 o                         
  -5  -7   3          1.63          4.32         5.53 o                         
  -4  -7   3         20.51         27.10         5.15 o                         
  -3  -7   3        379.15        360.06        13.80 o                         
  -2  -7   3        414.61        422.89        10.40 o                         
  -1  -7   3        208.77        203.77         6.02 o                         
   0  -7   3        404.86        407.02         6.07 o                         
   1  -7   3        312.67        321.66         9.07 o                         
   2  -7   3        508.72        508.97         7.48 o                         
   3  -7   3          6.36         12.46         2.82 o                         
   4  -7   3         64.16         69.44         3.76 o                         
   5  -7   3         15.11         15.98         4.56 o                         
   6  -7   3         12.51         13.67         4.12 o                         
   7  -7   3          1.16          2.66         5.12 o                         
  -7  -6   3         11.83          5.82         5.05 o                         
  -6  -6   3         20.86         21.68         3.89 o                         
  -5  -6   3         23.31         20.98         5.59 o                         
  -4  -6   3         19.89         22.24         3.00 o                         
  -3  -6   3        127.58        129.31         6.32 o                         
  -2  -6   3          5.68          5.48         3.15 o                         
  -1  -6   3        439.76        440.22        10.38 o                         
   0  -6   3        616.00        603.27        18.20 o                         
   1  -6   3        472.72        474.28        14.25 o                         
   2  -6   3         24.15         24.25         3.08 o                         
   3  -6   3         24.41         27.03         3.14 o                         
   4  -6   3         67.75         68.98         3.39 o                         
   5  -6   3        103.60        102.87         4.16 o                         
   6  -6   3         11.89         12.10         4.60 o                         
   7  -6   3          0.25          4.47         4.36 o                         
   8  -6   3          2.81          4.58         6.54 o                         
  -8  -5   3          0.06          0.94         6.69 o                         
  -7  -5   3          0.26          2.16         5.04 o                         
  -6  -5   3          6.12          5.97         3.61 o                         
  -5  -5   3         15.14         15.69         4.41 o                         
  -4  -5   3        292.28        271.41        10.41 o                         
  -3  -5   3        234.47        218.61         9.11 o                         
  -2  -5   3        882.75        840.90         7.81 o                         
  -1  -5   3       1480.67       1510.06        28.54 o                         
   0  -5   3        590.15        583.89         7.38 o                         
   1  -5   3        799.38        810.29        25.04 o                         
   2  -5   3        766.67        783.06        25.11 o                         
   3  -5   3        450.13        444.41        13.17 o                         
   4  -5   3         11.46         15.38         3.87 o                         
   5  -5   3        244.04        245.22         7.79 o                         
   6  -5   3         22.78         20.79         4.45 o                         
   7  -5   3          0.33          2.78         5.00 o                         
   8  -5   3          0.25          1.31         6.11 o                         
  -8  -4   3          0.01          3.00         5.18 o                         
  -7  -4   3          6.30          1.92         4.73 o                         
  -6  -4   3          9.20          9.55         3.98 o                         
  -5  -4   3        210.32        204.13         4.15 o                         
  -4  -4   3         70.58         65.45         4.14 o                         
  -3  -4   3         68.99         67.28         3.69 o                         
  -2  -4   3       2635.54       2623.46        68.99 o                         
  -1  -4   3        618.24        614.66         7.04 o                         
   0  -4   3        524.29        537.33        11.48 o                         
   1  -4   3       1216.41       1183.90         9.17 o                         
   2  -4   3        561.54        550.66        15.37 o                         
   3  -4   3        209.77        208.08         4.66 o                         
   4  -4   3        107.99         99.27         4.17 o                         
   5  -4   3         65.91         58.08         3.57 o                         
   6  -4   3          0.94          0.44         3.85 o                         
   7  -4   3          0.12          3.99         4.59 o                         
   8  -4   3          0.00          1.04         5.09 o                         
  -8  -3   3          0.75          9.53         6.23 o                         
  -7  -3   3         53.10         46.76         8.67 o                         
  -6  -3   3         34.91         36.94         4.18 o                         
  -5  -3   3         33.81         36.96         3.49 o                         
  -4  -3   3        278.94        269.05        10.57 o                         
  -3  -3   3       1332.97       1326.20        10.86 o                         
  -2  -3   3        272.63        239.01        21.46 o                         
  -1  -3   3       2090.95       2099.02        15.29 o                         
   0  -3   3       1673.30       1760.51        18.82 o                         
   1  -3   3        288.14        268.69         6.79 o                         
   2  -3   3        548.94        559.33         7.19 o                         
   3  -3   3          8.09         18.02         3.12 o                         
   4  -3   3        153.43        136.64         6.15 o                         
   5  -3   3         35.48         29.34         4.32 o                         
   6  -3   3          1.94          2.30         4.23 o                         
   7  -3   3          0.48         -1.23         5.47 o                         
   8  -3   3          0.06          5.54         4.15 o                         
  -8  -2   3          0.10         10.33         6.06 o                         
  -7  -2   3          5.78          3.28         5.52 o                         
  -6  -2   3         13.48         14.62         3.38 o                         
  -5  -2   3          4.71          4.48         3.39 o                         
  -4  -2   3        141.34        142.38         4.85 o                         
  -3  -2   3       1000.32        816.39       198.60 o                         
  -2  -2   3       1506.21       1409.00        67.69 o                         
  -1  -2   3       2170.23       2166.25        50.94 o                         
   0  -2   3       2086.42       2043.57        34.60 o                         
   1  -2   3        627.60        641.30        14.92 o                         
   2  -2   3        313.26        286.01         6.16 o                         
   3  -2   3        108.06        114.95         4.00 o                         
   4  -2   3          0.94         -1.04         3.93 o                         
   5  -2   3          3.27          4.35         4.06 o                         
   6  -2   3         14.41          5.13         9.92 o                         
   7  -2   3          4.69          1.75         5.64 o                         
   8  -2   3          0.96         -2.92         4.93 o                         
  -8  -1   3          0.45          8.34         5.97 o                         
  -7  -1   3          1.61          8.65         5.27 o                         
  -6  -1   3         96.53         84.42        22.38 o                         
  -5  -1   3        222.09        234.07        10.60 o                         
  -4  -1   3        444.29        441.17         7.55 o                         
  -3  -1   3        708.95        679.53        16.71 o                         
  -2  -1   3       1854.14       1950.85        43.80 o                         
  -1  -1   3        577.14        608.94        12.66 o                         
   0  -1   3      12757.63      10381.94        63.14 o                         
   1  -1   3       9141.35       8266.82        94.99 o                         
   2  -1   3         25.75         26.38         4.58 o                         
   3  -1   3       1664.13       1712.46        57.30 o                         
   4  -1   3        186.01        190.89         5.19 o                         
   5  -1   3         50.30         43.04         4.25 o                         
   6  -1   3          7.66         11.07         7.94 o                         
   7  -1   3          3.61         -1.85         4.62 o                         
   8  -1   3          0.86         -2.62         8.15 o                         
  -8   0   3          5.68          6.46         6.05 o                         
  -7   0   3         15.01         14.44         5.09 o                         
  -6   0   3         45.16         43.84         5.55 o                         
  -5   0   3          2.15          0.68         4.90 o                         
  -4   0   3        102.80         89.32         5.30 o                         
  -3   0   3        292.53        243.74         4.61 o                         
  -2   0   3       2127.55       2117.36        75.67 o                         
  -1   0   3       5818.65       5283.42        44.69 o                         
   0   0   3        240.67        235.83         5.41 o                         
   1   0   3        581.86        577.51         7.87 o                         
   2   0   3       2432.23       2494.99        61.72 o                         
   3   0   3        105.69        100.56         6.24 o                         
   4   0   3         31.72         28.33         3.93 o                         
   5   0   3          4.43         11.03         4.16 o                         
   6   0   3          1.97         -3.89         4.54 o                         
   7   0   3         11.64          4.52         5.52 o                         
   8   0   3          0.38         -1.45         4.25 o                         
  -8   1   3         37.52         35.58         9.14 o                         
  -7   1   3          3.54          8.13         4.94 o                         
  -6   1   3          1.31          2.80         5.21 o                         
  -5   1   3        126.35        127.42         8.20 o                         
  -4   1   3        383.70        385.72        15.23 o                         
  -3   1   3       1057.03       1044.44        19.85 o                         
  -2   1   3        168.60        140.53         4.94 o                         
  -1   1   3        549.08        536.65         7.61 o                         
   0   1   3        742.94        795.98        13.36 o                         
   1   1   3        239.61        246.50         5.96 o                         
   2   1   3        671.74        690.51        25.45 o                         
   3   1   3          7.97          6.54         4.16 o                         
   4   1   3        137.32        142.59         7.92 o                         
   5   1   3          3.65          9.54         4.13 o                         
   6   1   3          3.62         -0.04         5.66 o                         
   7   1   3          6.36         -2.19         5.48 o                         
   8   1   3          0.13          7.17         5.05 o                         
  -8   2   3          8.67          6.92         5.71 o                         
  -7   2   3          1.11          2.76         4.78 o                         
  -6   2   3         11.07         12.55         3.73 o                         
  -5   2   3        423.15        423.35         7.12 o                         
  -4   2   3        637.95        634.73        14.81 o                         
  -3   2   3        489.60        469.95         8.73 o                         
  -2   2   3       1275.09       1210.65        34.15 o                         
  -1   2   3       3652.86       3645.33        57.98 o                         
   0   2   3       2541.59       2390.78        42.83 o                         
   1   2   3        674.89        666.19         7.57 o                         
   2   2   3        719.82        714.13         9.97 o                         
   3   2   3        863.50        873.34        15.19 o                         
   4   2   3          2.49          2.94         3.23 o                         
   5   2   3         22.43         18.41         7.78 o                         
   6   2   3         40.19         33.01         4.56 o                         
   7   2   3          0.00          0.00         7.09 o                         
   8   2   3          0.06          3.90         4.79 o                         
  -8   3   3          0.50          0.40         5.80 o                         
  -7   3   3          0.55          3.74         4.90 o                         
  -6   3   3         18.81         21.58         4.32 o                         
  -5   3   3          9.23         11.64         3.94 o                         
  -4   3   3         77.58         71.75         4.06 o                         
  -3   3   3        284.60        294.68         6.20 o                         
  -2   3   3       2884.47       2735.96        30.20 o                         
  -1   3   3       3522.04       3530.47        46.12 o                         
   0   3   3       1117.29       1115.74         7.98 o                         
   1   3   3       1561.83       1553.53        31.70 o                         
   2   3   3        337.75        321.37         6.31 o                         
   3   3   3         29.69         25.93         3.55 o                         
   4   3   3         36.03         37.01         3.74 o                         
   5   3   3         27.37         26.65         3.63 o                         
   6   3   3          7.70          6.01         4.47 o                         
   7   3   3          7.80         14.40         5.80 o                         
   8   3   3          1.17          2.80         6.42 o                         
  -8   4   3          4.26          3.31         6.53 o                         
  -7   4   3          3.67          5.73         4.79 o                         
  -6   4   3         64.14         66.43         5.30 o                         
  -5   4   3          2.45          2.60         4.87 o                         
  -4   4   3        186.32        174.66         5.11 o                         
  -3   4   3       1335.59       1394.13        10.51 o                         
  -2   4   3        506.24        460.92        11.92 o                         
  -1   4   3         22.34         18.01         3.03 o                         
   0   4   3        792.86        736.00        20.82 o                         
   1   4   3        817.60        823.08        15.03 o                         
   2   4   3        129.29        122.75         3.70 o                         
   3   4   3         47.39         50.36         3.14 o                         
   4   4   3         61.76         59.29         3.28 o                         
   5   4   3          0.39          1.28         4.58 o                         
   6   4   3          0.02          1.03         4.36 o                         
   7   4   3          0.33          7.75         5.05 o                         
  -8   5   3          0.79          3.14         6.89 o                         
  -7   5   3          0.42          0.39         5.81 o                         
  -6   5   3          3.28          0.97         3.75 o                         
  -5   5   3        131.25        135.25         5.21 o                         
  -4   5   3         98.80         97.56         5.65 o                         
  -3   5   3         54.01         52.95         3.89 o                         
  -2   5   3        507.31        485.31        22.02 o                         
  -1   5   3       1324.83       1283.13         7.88 o                         
   0   5   3       1191.38       1203.01        24.15 o                         
   1   5   3        474.28        470.32         8.10 o                         
   2   5   3        312.43        306.13         4.56 o                         
   3   5   3         85.75         83.25         4.33 o                         
   4   5   3          9.79         12.66         3.09 o                         
   5   5   3          5.73          1.60         5.44 o                         
   6   5   3          0.09          6.87         4.65 o                         
   7   5   3          0.04         -2.63         4.86 o                         
  -7   6   3         14.71          9.71         5.50 o                         
  -6   6   3         25.94         26.84         4.99 o                         
  -5   6   3         37.17         36.10         4.67 o                         
  -4   6   3         27.12         26.51         4.07 o                         
  -3   6   3        377.33        380.04        17.02 o                         
  -2   6   3        652.06        669.16        25.30 o                         
  -1   6   3        415.42        402.55         4.83 o                         
   0   6   3        411.05        399.38         5.79 o                         
   1   6   3        594.92        583.95        18.53 o                         
   2   6   3        399.66        406.57         8.53 o                         
   3   6   3         83.36         78.64         3.79 o                         
   4   6   3         43.83         43.73         3.33 o                         
   5   6   3         57.74         53.92         4.40 o                         
   6   6   3          8.33          3.46         4.56 o                         
   7   6   3          0.29          0.91         4.54 o                         
  -7   7   3          0.03          1.16         6.39 o                         
  -6   7   3         10.24         11.19         4.16 o                         
  -5   7   3          6.04          9.43         6.48 o                         
  -4   7   3        230.68        196.85        11.79 o                         
  -3   7   3        240.23        257.29         6.55 o                         
  -2   7   3         60.78         64.48         3.47 o                         
  -1   7   3        326.05        328.80        10.78 o                         
   0   7   3        248.63        260.46         4.50 o                         
   1   7   3         16.92         21.86         3.15 o                         
   2   7   3          9.22         14.75         3.22 o                         
   3   7   3         76.58         75.87         3.93 o                         
   4   7   3          2.66          9.08         3.87 o                         
   5   7   3          0.04          3.36         4.13 o                         
   6   7   3          0.14          4.30         3.96 o                         
  -6   8   3          0.25          1.07         5.05 o                         
  -5   8   3         10.92         16.87         4.53 o                         
  -4   8   3         54.21         57.38         5.59 o                         
  -3   8   3         18.51         18.93         3.68 o                         
  -2   8   3        181.29        170.81         6.42 o                         
  -1   8   3        253.56        262.66         8.06 o                         
   0   8   3        175.09        179.85         4.69 o                         
   1   8   3        155.67        152.78         3.60 o                         
   2   8   3         51.39         53.19         3.91 o                         
   3   8   3         14.76         16.38         3.42 o                         
   4   8   3          0.54          5.41         4.57 o                         
   5   8   3          2.82          3.25         4.89 o                         
   6   8   3          0.40         -0.85         4.27 o                         
  -6   9   3          1.60          8.79         6.55 o                         
  -5   9   3         24.36         23.46         7.03 o                         
  -4   9   3         20.02         23.20         4.05 o                         
  -3   9   3        140.37        159.24         6.04 o                         
  -2   9   3        234.09        238.06         5.16 o                         
  -1   9   3        129.77        133.65         6.35 o                         
   0   9   3        116.43        118.73         3.73 o                         
   1   9   3         57.20         61.71         4.32 o                         
   2   9   3         55.79         64.55         6.19 o                         
   3   9   3          3.40          7.66         3.51 o                         
   4   9   3          6.67          5.11         3.37 o                         
   5   9   3          7.58          2.77         6.04 o                         
  -5  10   3          6.44          4.05         5.13 o                         
  -4  10   3          8.69          9.09         5.93 o                         
  -3  10   3         30.98         28.46         4.19 o                         
  -2  10   3         32.03         33.64         5.04 o                         
  -1  10   3         86.15         86.21         4.15 o                         
   0  10   3        101.84        101.98         6.26 o                         
   1  10   3         96.11         98.38         6.63 o                         
   2  10   3         30.05         29.70         3.23 o                         
   3  10   3          3.00          5.69         4.20 o                         
   4  10   3          3.44          2.98         4.12 o                         
  -4  11   3          2.31          8.66         6.24 o                         
  -3  11   3          4.22          0.96         4.81 o                         
  -2  11   3         34.14         32.71         3.77 o                         
  -1  11   3         26.14         18.60         3.56 o                         
   0  11   3          3.92          7.60         3.82 o                         
   1  11   3         13.09          6.69         3.38 o                         
   2  11   3          3.18          1.40         3.58 o                         
   3  11   3          7.98          7.69         3.82 o                         
  -2  12   3         17.58          9.91         4.42 o                         
  -1  12   3         12.70          7.66         4.10 o                         
   0  12   3         25.73         17.09         3.87 o                         
   1  12   3          8.89          2.93         4.52 o                         
   0 -14   4          1.27         -1.07         4.72 o                         
   1 -14   4         18.27          6.27         5.08 o                         
  -3 -13   4          1.38          2.75         3.95 o                         
  -2 -13   4          1.75          4.34         3.81 o                         
  -1 -13   4          4.81          6.06         4.76 o                         
   0 -13   4         17.39         17.47         3.98 o                         
   1 -13   4          5.90          4.18         4.57 o                         
   2 -13   4          6.02          3.67         3.83 o                         
   3 -13   4         10.12          3.29         3.91 o                         
  -4 -12   4          0.31         -0.01         3.64 o                         
  -3 -12   4          0.11         -0.81         3.82 o                         
  -2 -12   4         30.15         26.98         3.89 o                         
  -1 -12   4         62.79         63.84         4.99 o                         
   0 -12   4         37.91         35.02         3.89 o                         
   1 -12   4          2.41          4.10         6.97 o                         
   2 -12   4         29.78         29.87         5.95 o                         
   3 -12   4          0.84          3.48         3.59 o                         
   4 -12   4          2.72          9.22         5.23 o                         
   5 -12   4          0.13         -1.83         9.32 o                         
  -5 -11   4         11.53         13.24         4.07 o                         
  -4 -11   4          1.17          8.32         4.15 o                         
  -3 -11   4         32.09         32.83         4.32 o                         
  -2 -11   4          6.55          9.11         3.99 o                         
  -1 -11   4         18.58         18.66         3.80 o                         
   0 -11   4         22.79         21.30         3.78 o                         
   1 -11   4         65.45         64.07         5.71 o                         
   2 -11   4         30.68         26.64         3.74 o                         
   3 -11   4          2.25          7.92         4.00 o                         
   4 -11   4          6.79         11.95         5.03 o                         
   5 -11   4          1.35          8.78         5.45 o                         
  -6 -10   4          3.36          7.84         4.58 o                         
  -5 -10   4          2.04          4.76         4.26 o                         
  -4 -10   4         11.85         16.55         4.00 o                         
  -3 -10   4          0.77          6.57         3.86 o                         
  -2 -10   4          2.70          8.57         4.27 o                         
  -1 -10   4         22.35         20.27         3.47 o                         
   0 -10   4         53.44         52.63         4.66 o                         
   1 -10   4        119.72        115.48         4.00 o                         
   2 -10   4         15.20         19.93         3.69 o                         
   3 -10   4        103.91         99.55         4.15 o                         
   4 -10   4         10.28          9.69         4.00 o                         
   5 -10   4          3.57          6.36         5.03 o                         
   6 -10   4          2.94          4.78         5.61 o                         
  -6  -9   4          0.22          7.78         6.21 o                         
  -5  -9   4          1.89          7.89         4.10 o                         
  -4  -9   4          1.48          1.60         4.47 o                         
  -3  -9   4          1.33          3.04         3.21 o                         
  -2  -9   4        107.51        112.73         8.53 o                         
  -1  -9   4          1.17         -0.38         3.62 o                         
   0  -9   4         50.49         40.48         3.50 o                         
   1  -9   4         98.44         93.48         4.28 o                         
   2  -9   4         11.21         13.04         2.98 o                         
   3  -9   4          0.63         -2.54         3.31 o                         
   4  -9   4          0.41          2.96         3.78 o                         
   5  -9   4          0.34          2.53         3.70 o                         
   6  -9   4          1.00          3.44         4.54 o                         
   7  -9   4          6.45          7.06         6.80 o                         
  -7  -8   4          0.39          1.21         4.06 o                         
  -6  -8   4          0.17          0.07         4.84 o                         
  -5  -8   4          7.80         15.34         4.00 o                         
  -4  -8   4          9.00         16.23         3.77 o                         
  -3  -8   4         39.47         52.71         3.91 o                         
  -2  -8   4          1.83          9.56         3.26 o                         
  -1  -8   4         94.74         92.69         6.18 o                         
   0  -8   4         45.35         37.24         3.18 o                         
   1  -8   4         15.63         19.01         3.22 o                         
   2  -8   4        182.07        169.90         4.29 o                         
   3  -8   4         12.11         10.21         3.75 o                         
   4  -8   4         65.90         70.79         4.15 o                         
   5  -8   4          7.38          7.13         4.46 o                         
   6  -8   4          0.89          0.35         5.06 o                         
   7  -8   4          2.97          7.38         5.66 o                         
  -7  -7   4          0.25         -2.06         3.98 o                         
  -6  -7   4          3.54          1.50         4.85 o                         
  -5  -7   4          1.93          7.67         3.40 o                         
  -4  -7   4          0.27         -0.84         3.65 o                         
  -3  -7   4          3.38          7.85         4.13 o                         
  -2  -7   4          3.83          5.09         3.01 o                         
  -1  -7   4         82.59         75.84         4.38 o                         
   0  -7   4        101.35         89.75         3.96 o                         
   1  -7   4        162.31        159.06         5.12 o                         
   2  -7   4         26.11         27.62         3.58 o                         
   3  -7   4         81.60         82.34         3.77 o                         
   4  -7   4         11.96         16.89         3.78 o                         
   5  -7   4          5.98         10.88         3.80 o                         
   6  -7   4         10.05         15.91         4.18 o                         
   7  -7   4          3.41          5.35         4.46 o                         
  -7  -6   4          7.13          6.43         3.62 o                         
  -6  -6   4          0.46          6.24         3.59 o                         
  -5  -6   4          6.00          7.86         3.42 o                         
  -4  -6   4         43.37         55.73         5.43 o                         
  -3  -6   4         16.86         18.96         3.45 o                         
  -2  -6   4         85.08         82.00         4.85 o                         
  -1  -6   4        101.72         98.55         3.82 o                         
   0  -6   4        127.93        124.50         4.15 o                         
   1  -6   4         88.48         67.41         3.66 o                         
   2  -6   4         62.27         71.29         4.57 o                         
   3  -6   4         91.35         93.36         3.74 o                         
   4  -6   4        101.04         99.19         3.95 o                         
   5  -6   4         36.94         38.88         3.63 o                         
   6  -6   4          0.01          7.20         4.51 o                         
   7  -6   4          0.07          0.73         5.15 o                         
   8  -6   4         11.00          6.69         5.24 o                         
  -8  -5   4          3.41          0.72         5.18 o                         
  -7  -5   4         12.08         13.26         4.93 o                         
  -6  -5   4          2.92          2.20         3.20 o                         
  -5  -5   4          5.26         12.65         3.83 o                         
  -4  -5   4         26.96         31.40         3.72 o                         
  -3  -5   4          0.80          4.47         2.90 o                         
  -2  -5   4          3.18          3.41         4.04 o                         
  -1  -5   4        231.26        220.87         8.80 o                         
   0  -5   4        137.41        123.20         4.08 o                         
   1  -5   4         70.27         52.80         3.42 o                         
   2  -5   4        607.35        641.52         6.76 o                         
   3  -5   4         11.53          8.15         3.63 o                         
   4  -5   4        137.81        137.80         4.34 o                         
   5  -5   4        129.25        134.86         4.97 o                         
   6  -5   4          1.90          4.70         4.88 o                         
   7  -5   4          1.15          3.56         5.06 o                         
   8  -5   4          0.50          4.29         5.21 o                         
  -8  -4   4          0.01          3.40         6.99 o                         
  -7  -4   4          0.32          3.52         4.12 o                         
  -6  -4   4         18.93         23.01         3.59 o                         
  -5  -4   4          0.29          2.13         3.19 o                         
  -4  -4   4        622.72        569.65        24.88 o                         
  -3  -4   4         19.11         13.32         4.52 o                         
  -2  -4   4         74.45         75.62         8.02 o                         
  -1  -4   4        198.27        236.73        31.89 o                         
   0  -4   4          1.57          6.83         2.93 o                         
   1  -4   4         93.25         84.16         4.24 o                         
   2  -4   4        248.76        254.80         7.48 o                         
   3  -4   4          5.49          8.94         3.26 o                         
   4  -4   4         62.71         71.51         3.98 o                         
   5  -4   4         18.12         13.27         3.45 o                         
   6  -4   4          0.01          2.01         3.74 o                         
   7  -4   4          4.63          7.26         5.77 o                         
   8  -4   4         10.62          8.77         5.35 o                         
  -8  -3   4          1.17          4.69         4.30 o                         
  -7  -3   4          3.46          8.72         3.97 o                         
  -6  -3   4         39.83         32.50         4.32 o                         
  -5  -3   4          0.29          0.51         4.04 o                         
  -4  -3   4        282.99        275.83        26.11 o                         
  -3  -3   4         53.04         57.58        14.80 o                         
  -2  -3   4         12.95         17.11         5.51 o                         
  -1  -3   4         67.31         58.65         6.26 o                         
   0  -3   4          0.23          3.44         4.27 o                         
   1  -3   4        341.99        365.01        10.98 o                         
   2  -3   4         38.66         45.54         4.27 o                         
   3  -3   4        130.52        137.31         5.01 o                         
   4  -3   4          0.13          6.63         3.70 o                         
   5  -3   4         32.16         36.10         4.12 o                         
   6  -3   4         11.70         10.66         6.44 o                         
   7  -3   4          4.93         14.32         4.72 o                         
   8  -3   4          2.57          5.06         5.25 o                         
  -8  -2   4          0.05          0.67         5.11 o                         
  -7  -2   4         13.53         10.48         4.19 o                         
  -6  -2   4          6.36          8.40         4.19 o                         
  -5  -2   4         10.73         13.20         3.47 o                         
  -4  -2   4          0.48          1.34         3.79 o                         
  -3  -2   4        141.77        154.51         4.90 o                         
  -2  -2   4         81.31         92.56         7.83 o                         
  -1  -2   4          5.89          8.80         4.48 o                         
   0  -2   4        285.41        329.46         7.64 o                         
   1  -2   4         42.40         50.41         4.19 o                         
   2  -2   4          8.42         12.26         5.02 o                         
   3  -2   4          3.33          4.46         3.88 o                         
   4  -2   4         10.01          7.10         3.35 o                         
   5  -2   4          4.99          8.13         5.11 o                         
   6  -2   4          4.54          4.07         3.61 o                         
   7  -2   4          3.06          5.56         3.97 o                         
   8  -2   4          0.07          0.50         6.44 o                         
  -8  -1   4          3.65         -4.31         6.14 o                         
  -7  -1   4          0.06          2.49         4.27 o                         
  -6  -1   4         23.73         27.05         3.81 o                         
  -5  -1   4         44.85         45.90         3.74 o                         
  -4  -1   4        124.93        104.07        18.61 o                         
  -3  -1   4        177.46        190.78         5.76 o                         
  -2  -1   4          3.90          9.51         3.15 o                         
  -1  -1   4          2.80          6.12         3.49 o                         
   0  -1   4       2402.14       2252.50        37.75 o                         
   1  -1   4        164.96        183.15         5.01 o                         
   2  -1   4          2.51          5.18         3.87 o                         
   3  -1   4         60.88         54.49         5.12 o                         
   4  -1   4         38.25         50.60         4.52 o                         
   5  -1   4         27.39         28.95         4.41 o                         
   6  -1   4          1.95          6.38         4.12 o                         
   7  -1   4          0.33          7.47         3.71 o                         
   8  -1   4          0.52          1.67         9.20 o                         
  -8   0   4          1.04          1.42         6.33 o                         
  -7   0   4          2.49          5.82         5.07 o                         
  -6   0   4        215.90        187.53        12.94 o                         
  -5   0   4        153.05        140.53         4.57 o                         
  -4   0   4          0.29          3.84         2.72 o                         
  -3   0   4         31.97         25.84         3.39 o                         
  -2   0   4          3.06          5.77         3.55 o                         
  -1   0   4         97.24        111.23         4.32 o                         
   0   0   4          3.77          8.08         2.93 o                         
   1   0   4         81.62         81.37         3.46 o                         
   2   0   4        102.03         92.26         3.93 o                         
   3   0   4          0.16         -1.21         3.32 o                         
   4   0   4         39.08         54.14         4.69 o                         
   5   0   4         13.63         20.15         5.20 o                         
   6   0   4         17.31         14.66         3.87 o                         
   7   0   4          4.69          0.21         5.45 o                         
   8   0   4          2.24          8.78         5.19 o                         
  -8   1   4          3.16          5.48         5.58 o                         
  -7   1   4          0.46          0.83         4.71 o                         
  -6   1   4         37.33         30.27         4.45 o                         
  -5   1   4        149.00        142.02         4.38 o                         
  -4   1   4          2.81          4.79         3.07 o                         
  -3   1   4        289.66        319.46         5.53 o                         
  -2   1   4        237.00        271.71         7.48 o                         
  -1   1   4          1.71          5.11         2.88 o                         
   0   1   4         77.96         94.35         3.68 o                         
   1   1   4         19.29         21.60         3.24 o                         
   2   1   4         47.33         41.74         3.40 o                         
   3   1   4          1.04          8.74         3.90 o                         
   4   1   4         60.58         50.70         4.61 o                         
   5   1   4         40.07         36.88         4.28 o                         
   6   1   4         70.56         70.96         4.75 o                         
   7   1   4         11.74         11.27         4.01 o                         
   8   1   4          1.10          3.12         7.18 o                         
  -8   2   4          0.70         -2.20         5.49 o                         
  -7   2   4         11.19          8.33         4.74 o                         
  -6   2   4          4.40          4.03         3.42 o                         
  -5   2   4        107.22        103.66         4.36 o                         
  -4   2   4        136.57        131.06         5.83 o                         
  -3   2   4         36.19         35.41         3.78 o                         
  -2   2   4          0.72          3.87         3.72 o                         
  -1   2   4         67.14         71.58         3.54 o                         
   0   2   4        305.07        307.20         4.84 o                         
   1   2   4         34.90         37.68         2.91 o                         
   2   2   4        196.42        203.59         7.84 o                         
   3   2   4          8.64         13.47         3.09 o                         
   4   2   4          9.43         11.62         4.35 o                         
   5   2   4        106.90        113.12         4.76 o                         
   6   2   4         69.39         78.93         5.06 o                         
   7   2   4          0.00          4.44         5.81 o                         
   8   2   4          0.00         -4.25         6.12 o                         
  -8   3   4          0.79          1.12         6.38 o                         
  -7   3   4          0.56          2.25         5.53 o                         
  -6   3   4         14.90         21.96         4.67 o                         
  -5   3   4          4.32          7.11         3.79 o                         
  -4   3   4         11.14         20.63         4.24 o                         
  -3   3   4        306.56        328.68         6.26 o                         
  -2   3   4        146.79        141.55         7.89 o                         
  -1   3   4        392.33        437.18         8.06 o                         
   0   3   4        425.93        473.04         5.74 o                         
   1   3   4         62.56         62.01         3.09 o                         
   2   3   4         71.96         69.01         3.26 o                         
   3   3   4         11.57          4.20         2.76 o                         
   4   3   4        109.60        120.97         3.64 o                         
   5   3   4          0.99         -0.18         4.13 o                         
   6   3   4          7.65          7.06         3.81 o                         
   7   3   4          0.84          7.49         8.94 o                         
   8   3   4          0.65          1.99         5.59 o                         
  -8   4   4          6.39          0.77         9.90 o                         
  -7   4   4          1.47          2.88         5.88 o                         
  -6   4   4          0.08         -0.85         4.06 o                         
  -5   4   4          0.28          0.73         4.00 o                         
  -4   4   4          0.68          7.16         4.70 o                         
  -3   4   4         21.38         17.11         4.01 o                         
  -2   4   4         23.15         30.19         3.85 o                         
  -1   4   4         70.10         74.79         3.80 o                         
   0   4   4         97.92        101.19         4.10 o                         
   1   4   4        124.72        120.29         3.24 o                         
   2   4   4          3.25          2.31         2.55 o                         
   3   4   4          0.58         -2.93         3.04 o                         
   4   4   4         24.69         21.54         3.72 o                         
   5   4   4         19.64         17.77         4.19 o                         
   6   4   4          0.89          2.20         5.59 o                         
   7   4   4          0.77         -3.07         5.97 o                         
  -7   5   4          3.42          5.69         6.33 o                         
  -6   5   4         10.45          6.41         5.44 o                         
  -5   5   4         40.04         46.46        11.00 o                         
  -4   5   4        215.10        213.60         5.34 o                         
  -3   5   4         61.37         65.78         4.47 o                         
  -2   5   4         40.83         40.41         4.07 o                         
  -1   5   4         84.98         87.13         3.39 o                         
   0   5   4        134.73        141.22         3.55 o                         
   1   5   4          1.12          1.84         2.99 o                         
   2   5   4         35.95         36.56         2.72 o                         
   3   5   4         36.18         35.33         3.48 o                         
   4   5   4         13.79         13.05         3.03 o                         
   5   5   4          1.27          4.82         3.73 o                         
   6   5   4          3.62         10.38         6.20 o                         
   7   5   4          0.01          2.46         4.42 o                         
  -7   6   4          4.82          7.54         6.43 o                         
  -6   6   4          1.08          4.68         5.53 o                         
  -5   6   4         19.30         25.79         7.71 o                         
  -4   6   4          0.50         11.01         5.57 o                         
  -3   6   4         11.17         21.10         7.29 o                         
  -2   6   4        146.25        156.74         4.63 o                         
  -1   6   4         86.15         94.00         3.64 o                         
   0   6   4         15.97         19.04         2.76 o                         
   1   6   4         20.17         20.57         2.95 o                         
   2   6   4         41.72         41.19         2.79 o                         
   3   6   4          0.07          1.32         2.66 o                         
   4   6   4         46.40         48.41         3.60 o                         
   5   6   4          0.81          6.91         3.34 o                         
   6   6   4          5.43          2.62         4.89 o                         
  -7   7   4          0.31          2.99         5.54 o                         
  -6   7   4         10.92         22.07         6.10 o                         
  -5   7   4         36.18         37.89         4.97 o                         
  -4   7   4         43.01         49.37         8.56 o                         
  -3   7   4        196.15        194.81        14.61 o                         
  -2   7   4         61.77         74.06         5.97 o                         
  -1   7   4          2.93          4.30         3.39 o                         
   0   7   4         16.64         18.53         3.38 o                         
   1   7   4        138.97        140.73         4.09 o                         
   2   7   4         28.78         28.49         3.95 o                         
   3   7   4         11.40         13.31         3.13 o                         
   4   7   4         23.78         19.69         3.41 o                         
   5   7   4          2.90          4.08         4.25 o                         
   6   7   4          0.68          2.03         5.61 o                         
  -6   8   4          4.93          0.44        11.69 o                         
  -5   8   4          9.70          8.11         4.79 o                         
  -4   8   4          3.12          2.38         5.68 o                         
  -3   8   4          8.79         12.74         3.73 o                         
  -2   8   4         27.15         33.44         3.91 o                         
  -1   8   4        138.65        129.24         3.79 o                         
   0   8   4         72.80         75.07         3.83 o                         
   1   8   4         39.70         38.05         3.17 o                         
   2   8   4         11.53         12.93         3.22 o                         
   3   8   4         23.54         19.72         4.42 o                         
   4   8   4          5.43          6.31         4.20 o                         
   5   8   4          0.35          1.94         4.41 o                         
  -5   9   4          9.77         10.16        10.84 o                         
  -4   9   4         12.38          8.46         4.63 o                         
  -3   9   4         13.03         11.98         4.74 o                         
  -2   9   4         51.73         58.07         4.25 o                         
  -1   9   4          4.98          7.80         3.63 o                         
   0   9   4         14.99         17.55         3.23 o                         
   1   9   4          0.25          3.29         3.44 o                         
   2   9   4          5.63          7.97         3.31 o                         
   3   9   4          0.68          1.89         4.01 o                         
   4   9   4          8.04          6.08         4.24 o                         
   5   9   4          0.15          3.07         5.11 o                         
  -4  10   4         14.05          6.59         6.54 o                         
  -3  10   4         39.49         28.94         5.20 o                         
  -2  10   4         13.31         11.43         4.09 o                         
  -1  10   4         12.74         14.67         3.75 o                         
   0  10   4         23.95         23.63         3.41 o                         
   1  10   4          9.80          9.81         3.53 o                         
   2  10   4         11.62          8.29         3.78 o                         
   3  10   4          2.32          8.33         3.96 o                         
   4  10   4          1.42          2.07         3.75 o                         
  -3  11   4          0.44          0.46         6.42 o                         
  -2  11   4          0.94          3.60         3.65 o                         
  -1  11   4         27.96         28.45         4.00 o                         
   0  11   4          3.94          5.04         3.84 o                         
   1  11   4          2.51          2.34         3.74 o                         
   2  11   4          0.35         -0.20         3.06 o                         
  -1 -14   5         25.44         11.76         8.98 o                         
   0 -14   5          6.22          6.24         4.11 o                         
   1 -14   5         14.46          2.05         4.30 o                         
  -3 -13   5         14.81         10.12         3.75 o                         
  -2 -13   5         33.20         20.89         4.19 o                         
  -1 -13   5         33.36         36.96         4.40 o                         
   0 -13   5         28.59         18.49         4.03 o                         
   1 -13   5         29.83         29.87         7.12 o                         
   2 -13   5          0.74          2.20         3.53 o                         
   3 -13   5          6.24         14.25         4.71 o                         
  -4 -12   5          2.03          0.75         3.62 o                         
  -3 -12   5          5.70          8.72         4.85 o                         
  -2 -12   5          4.18          4.34         3.59 o                         
  -1 -12   5         15.27         13.98         3.99 o                         
   0 -12   5        102.67        100.34         3.99 o                         
   1 -12   5         37.08         34.94         9.85 o                         
   2 -12   5         66.78         72.40         6.07 o                         
   3 -12   5         27.15         25.22         5.93 o                         
   4 -12   5          3.52         10.21         5.26 o                         
  -5 -11   5         12.14          5.19         6.58 o                         
  -4 -11   5          3.71          6.38         4.22 o                         
  -3 -11   5         52.46         51.73         5.20 o                         
  -2 -11   5        104.32        101.26         5.23 o                         
  -1 -11   5         99.19        112.48         4.68 o                         
   0 -11   5        102.12        104.36         5.21 o                         
   1 -11   5         44.36         41.53         4.30 o                         
   2 -11   5         44.42         49.19         4.12 o                         
   3 -11   5          0.39         -2.76         3.91 o                         
   4 -11   5          2.68          5.03         4.36 o                         
   5 -11   5          1.21          2.15         4.72 o                         
  -6 -10   5          3.00          5.28         4.18 o                         
  -5 -10   5         12.33         13.05         3.83 o                         
  -4 -10   5         36.83         36.72         3.45 o                         
  -3 -10   5         53.24         60.38         4.82 o                         
  -2 -10   5         92.19         94.51         4.12 o                         
  -1 -10   5        163.23        162.82         3.97 o                         
   0 -10   5        128.25        139.67         5.25 o                         
   1 -10   5        283.00        284.58         5.09 o                         
   2 -10   5         44.67         54.06         4.19 o                         
   3 -10   5        111.72        123.18         4.34 o                         
   4 -10   5         49.19         63.76         6.06 o                         
   5 -10   5          2.93          0.82         4.01 o                         
   6 -10   5          0.05         -2.02         4.78 o                         
  -6  -9   5          1.13          2.33         3.50 o                         
  -5  -9   5          0.56          5.31         3.98 o                         
  -4  -9   5         27.87         34.46         6.51 o                         
  -3  -9   5          8.35         13.37         3.44 o                         
  -2  -9   5         82.48         78.63         3.58 o                         
  -1  -9   5        231.92        230.46        11.38 o                         
   0  -9   5          8.98          9.47         3.86 o                         
   1  -9   5         12.59         12.45         3.03 o                         
   2  -9   5         99.44        106.14         3.70 o                         
   3  -9   5         29.11         34.39         3.30 o                         
   4  -9   5         10.15         11.18         3.45 o                         
   5  -9   5          3.74          8.58         4.88 o                         
   6  -9   5          3.16          3.26         3.95 o                         
   7  -9   5         12.66          5.15         6.21 o                         
  -7  -8   5          1.12          5.26         4.75 o                         
  -6  -8   5          1.27          4.34         4.18 o                         
  -5  -8   5         35.07         34.44         4.11 o                         
  -4  -8   5         92.24         94.69         3.60 o                         
  -3  -8   5        325.26        313.66         5.05 o                         
  -2  -8   5        390.93        395.53         6.30 o                         
  -1  -8   5        364.73        364.10        10.65 o                         
   0  -8   5       1070.45       1067.24        34.71 o                         
   1  -8   5        298.72        301.42         4.91 o                         
   2  -8   5        161.38        166.75         5.50 o                         
   3  -8   5          3.44          7.96         3.17 o                         
   4  -8   5         19.15         15.80         3.35 o                         
   5  -8   5          8.22          9.14         4.63 o                         
   6  -8   5          0.17         -0.77         3.79 o                         
   7  -8   5          0.01          0.51         4.07 o                         
  -7  -7   5          1.50          6.37         4.06 o                         
  -6  -7   5         19.43         13.08         3.67 o                         
  -5  -7   5         24.27         34.86         5.49 o                         
  -4  -7   5         37.89         42.79         3.86 o                         
  -3  -7   5        125.75        134.93         5.83 o                         
  -2  -7   5        359.49        360.03         9.08 o                         
  -1  -7   5        513.61        506.34        10.45 o                         
   0  -7   5        476.81        461.95         5.49 o                         
   1  -7   5        419.39        408.87        14.20 o                         
   2  -7   5        269.09        278.56        13.05 o                         
   3  -7   5        171.37        169.73         7.71 o                         
   4  -7   5         92.60         92.09         5.00 o                         
   5  -7   5          1.20          5.93         4.35 o                         
   6  -7   5          3.61          8.42         4.84 o                         
   7  -7   5          1.02         -1.53         5.44 o                         
  -7  -6   5          9.86         10.44         4.13 o                         
  -6  -6   5         13.34         14.31         3.36 o                         
  -5  -6   5          0.53          7.08         3.47 o                         
  -4  -6   5         31.63         34.82         3.20 o                         
  -3  -6   5        235.00        248.26         6.37 o                         
  -2  -6   5        597.36        587.98        16.75 o                         
  -1  -6   5        667.44        646.08         5.85 o                         
   0  -6   5        369.67        372.18        10.93 o                         
   1  -6   5       1182.61       1153.40        32.95 o                         
   2  -6   5         48.31         48.60         3.73 o                         
   3  -6   5          9.82         10.05         4.00 o                         
   4  -6   5          7.11         11.46         4.18 o                         
   5  -6   5          0.23          1.10         4.35 o                         
   6  -6   5         10.10         11.46         4.19 o                         
   7  -6   5          0.30         -0.65         5.21 o                         
   8  -6   5         12.00          9.07         6.69 o                         
  -8  -5   5          0.48          2.99         5.61 o                         
  -7  -5   5          9.60          6.66         3.70 o                         
  -6  -5   5          0.15          2.11         3.48 o                         
  -5  -5   5         17.70         21.30         3.36 o                         
  -4  -5   5         47.86         55.42         3.67 o                         
  -3  -5   5        409.96        410.81         8.95 o                         
  -2  -5   5        170.87        183.96        23.96 o                         
  -1  -5   5        125.75         98.04         3.87 o                         
   0  -5   5        930.97        917.99        27.08 o                         
   1  -5   5        418.62        408.08         5.70 o                         
   2  -5   5        511.88        522.53        13.64 o                         
   3  -5   5        494.37        504.90         6.05 o                         
   4  -5   5         60.46         60.55         3.63 o                         
   5  -5   5         39.45         42.52         4.47 o                         
   6  -5   5         23.40         25.15         4.25 o                         
   7  -5   5          1.31          1.04         5.86 o                         
   8  -5   5          9.39          7.67         6.64 o                         
  -8  -4   5          0.13          1.03         7.09 o                         
  -7  -4   5          9.14          9.55         3.84 o                         
  -6  -4   5         29.30         28.82         3.39 o                         
  -5  -4   5        304.41        289.60        17.37 o                         
  -4  -4   5        479.09        524.17        12.90 o                         
  -3  -4   5         71.02         79.33         8.28 o                         
  -2  -4   5        883.86        902.68        12.51 o                         
  -1  -4   5       2284.07       2271.81        75.33 o                         
   0  -4   5        913.04        835.03        14.06 o                         
   1  -4   5         76.48         74.00         5.78 o                         
   2  -4   5        729.49        741.24        11.24 o                         
   3  -4   5         38.43         39.30         3.31 o                         
   4  -4   5         15.15         16.98         3.56 o                         
   5  -4   5          1.58          7.44         4.28 o                         
   6  -4   5          0.05         -0.73         3.89 o                         
   7  -4   5          0.12          5.49         4.17 o                         
   8  -4   5          0.09          4.21         6.46 o                         
  -8  -3   5          0.57          3.72         6.34 o                         
  -7  -3   5         22.36         20.17         3.79 o                         
  -6  -3   5          9.31         15.08         4.44 o                         
  -5  -3   5         10.82          9.23         3.13 o                         
  -4  -3   5        124.98        127.36         8.22 o                         
  -3  -3   5       1065.30       1017.25        47.64 o                         
  -2  -3   5       1340.05       1298.42        65.90 o                         
  -1  -3   5        935.02        883.83        10.51 o                         
   0  -3   5       1976.67       1891.81        24.46 o                         
   1  -3   5       1486.53       1485.53        15.89 o                         
   2  -3   5        263.78        263.90        13.72 o                         
   3  -3   5        109.86        114.96         5.81 o                         
   4  -3   5         40.22         46.08         3.84 o                         
   5  -3   5         17.34         18.81         4.06 o                         
   6  -3   5          7.22         10.06         5.31 o                         
   7  -3   5          0.10          4.25         4.99 o                         
   8  -3   5          0.24          4.75         8.22 o                         
  -8  -2   5          0.48         -0.57         4.38 o                         
  -7  -2   5          7.48          8.15         4.23 o                         
  -6  -2   5         13.61         11.70         3.83 o                         
  -5  -2   5         45.55         47.49         3.74 o                         
  -4  -2   5        203.73        208.23         9.60 o                         
  -3  -2   5        282.60        270.70        12.39 o                         
  -2  -2   5         28.48         20.08         3.53 o                         
  -1  -2   5       1200.44       1171.63        14.94 o                         
   0  -2   5        426.65        376.84         8.76 o                         
   1  -2   5          7.19         11.18         3.76 o                         
   2  -2   5          9.07         16.47         5.02 o                         
   3  -2   5        435.29        449.66        12.74 o                         
   4  -2   5         12.76         11.31         3.10 o                         
   5  -2   5          0.26         -0.76         3.40 o                         
   6  -2   5          4.84          5.64         5.42 o                         
   7  -2   5          0.69          3.03         6.06 o                         
   8  -2   5          6.26         11.36         9.59 o                         
  -8  -1   5          6.20          8.16         5.43 o                         
  -7  -1   5          1.67          2.38         3.93 o                         
  -6  -1   5         68.89         71.95         4.39 o                         
  -5  -1   5        174.07        188.07         5.50 o                         
  -4  -1   5         36.77         38.07         3.97 o                         
  -3  -1   5        305.55        301.06         7.58 o                         
  -2  -1   5       2903.04       2734.60        73.90 o                         
  -1  -1   5       2087.02       1954.86        34.85 o                         
   0  -1   5        672.00        638.10        19.18 o                         
   1  -1   5       5765.98       5584.56        47.29 o                         
   2  -1   5       1905.02       1883.20       101.35 o                         
   3  -1   5          7.58          6.43         3.42 o                         
   4  -1   5          9.77         11.06         3.38 o                         
   5  -1   5          0.12          0.03         4.17 o                         
   6  -1   5          4.76         13.84         4.42 o                         
   7  -1   5          0.04          2.18         5.59 o                         
   8  -1   5          4.67          6.86         5.82 o                         
  -8   0   5          5.03          2.93         5.37 o                         
  -7   0   5          0.20          1.73         4.72 o                         
  -6   0   5         33.03         30.80         4.62 o                         
  -5   0   5          0.83          0.83         3.65 o                         
  -4   0   5        103.36        105.62         4.70 o                         
  -3   0   5        441.16        411.90         5.61 o                         
  -2   0   5        876.12        795.85        13.74 o                         
  -1   0   5        288.54        242.37         5.40 o                         
   0   0   5       1967.34       1935.79        37.11 o                         
   1   0   5        411.39        437.23         5.31 o                         
   2   0   5        286.73        287.37         5.51 o                         
   3   0   5         70.11         69.45         4.23 o                         
   4   0   5        141.13        139.34         4.00 o                         
   5   0   5        101.13         91.54         8.32 o                         
   6   0   5          0.92          6.95         4.24 o                         
   7   0   5          0.05          3.99         5.80 o                         
   8   0   5          0.08          3.06         5.07 o                         
  -8   1   5          3.96          3.26         5.67 o                         
  -7   1   5         15.94         17.86         4.89 o                         
  -6   1   5          4.63          1.07         3.80 o                         
  -5   1   5        117.44        114.03         4.21 o                         
  -4   1   5        254.95        237.30         6.18 o                         
  -3   1   5         79.08         67.29         3.87 o                         
  -2   1   5        196.92        170.19         4.17 o                         
  -1   1   5        335.42        302.45         7.24 o                         
   0   1   5        645.40        647.98         6.26 o                         
   1   1   5         48.14         38.17         3.00 o                         
   2   1   5         70.73         71.32         3.85 o                         
   3   1   5        249.24        256.25         4.64 o                         
   4   1   5         20.41         21.01         3.32 o                         
   5   1   5          0.09          6.45         4.85 o                         
   6   1   5          0.92          1.12         6.45 o                         
   7   1   5          0.87          2.28         7.47 o                         
   8   1   5          5.80          1.39         5.35 o                         
  -8   2   5          0.73          2.33         6.01 o                         
  -7   2   5          0.31          3.37         5.42 o                         
  -6   2   5         28.01         31.60         4.39 o                         
  -5   2   5         23.84         24.44         3.71 o                         
  -4   2   5          5.42          9.06         3.70 o                         
  -3   2   5        456.68        428.27         6.75 o                         
  -2   2   5        357.73        333.36         5.93 o                         
  -1   2   5        759.80        716.65         8.60 o                         
   0   2   5         93.83         85.27         3.56 o                         
   1   2   5        514.63        495.36        11.48 o                         
   2   2   5        225.95        245.58         7.61 o                         
   3   2   5        167.26        172.74         3.86 o                         
   4   2   5          9.69          9.82         4.05 o                         
   5   2   5         20.57         21.77        12.73 o                         
   6   2   5         26.20         33.36         5.69 o                         
   7   2   5         13.18          9.06         4.84 o                         
   8   2   5          3.26          4.87         4.52 o                         
  -8   3   5          2.70          2.09         8.86 o                         
  -7   3   5          0.66          1.17         8.71 o                         
  -6   3   5          6.94          9.39         4.23 o                         
  -5   3   5          1.41          2.99         4.69 o                         
  -4   3   5        475.17        446.46         7.37 o                         
  -3   3   5        789.80        764.97         9.02 o                         
  -2   3   5        146.07        132.77         4.93 o                         
  -1   3   5        890.75        868.86        11.76 o                         
   0   3   5       1261.83       1256.70        18.23 o                         
   1   3   5        298.29        320.63         4.57 o                         
   2   3   5         24.67         25.64         3.01 o                         
   3   3   5          6.53          7.96         2.80 o                         
   4   3   5          5.87          6.52         3.60 o                         
   5   3   5         51.10         52.28         4.70 o                         
   6   3   5          0.10         -2.71         3.90 o                         
   7   3   5          4.43          6.78         5.07 o                         
  -8   4   5          1.51          2.65         6.99 o                         
  -7   4   5          1.49          1.64         5.23 o                         
  -6   4   5          2.82          8.05         4.25 o                         
  -5   4   5         73.57         68.89         4.51 o                         
  -4   4   5         11.71          3.77         4.90 o                         
  -3   4   5          5.82          7.27         3.43 o                         
  -2   4   5        540.09        505.84         6.64 o                         
  -1   4   5        150.41        138.03         5.06 o                         
   0   4   5        385.88        404.45         8.15 o                         
   1   4   5        107.76        116.89         4.47 o                         
   2   4   5        119.76        125.91         4.05 o                         
   3   4   5        147.91        157.18         6.36 o                         
   4   4   5         23.13         24.24         3.09 o                         
   5   4   5          0.50          1.71         3.66 o                         
   6   4   5         10.69          9.74         5.51 o                         
   7   4   5          0.37          2.90         4.94 o                         
  -7   5   5          1.57          5.60         6.13 o                         
  -6   5   5          7.91          7.39         5.56 o                         
  -5   5   5          0.35          6.23         5.45 o                         
  -4   5   5          0.62          2.04         4.51 o                         
  -3   5   5         30.59         31.62         5.67 o                         
  -2   5   5        110.20         97.83         7.80 o                         
  -1   5   5        186.87        190.61         5.64 o                         
   0   5   5         55.73         58.64         3.03 o                         
   1   5   5         67.54         73.93         3.54 o                         
   2   5   5        107.52        116.97         3.75 o                         
   3   5   5          0.56          4.67         3.29 o                         
   4   5   5          3.19          6.12         3.79 o                         
   5   5   5          0.23         -3.22         3.22 o                         
   6   5   5          6.95          7.10         4.91 o                         
   7   5   5          1.59          4.99         4.46 o                         
  -7   6   5          0.47          3.68         7.28 o                         
  -6   6   5         12.35         12.34         7.32 o                         
  -5   6   5         29.88         35.55         4.77 o                         
  -4   6   5         54.35         47.56         6.80 o                         
  -3   6   5        129.80        117.10         7.67 o                         
  -2   6   5         60.11         59.69         7.61 o                         
  -1   6   5        220.69        227.02         4.67 o                         
   0   6   5         16.89         20.91         4.17 o                         
   1   6   5        218.16        224.01         6.04 o                         
   2   6   5        140.03        147.42         3.69 o                         
   3   6   5          6.09          5.53         3.70 o                         
   4   6   5          7.99          9.59         3.91 o                         
   5   6   5         13.88          9.83         3.83 o                         
   6   6   5          0.40          2.99         4.82 o                         
  -6   7   5         11.44         10.73         5.17 o                         
  -5   7   5          7.60          2.68         4.47 o                         
  -4   7   5         14.29         12.08         4.54 o                         
  -3   7   5         11.89         16.94         5.24 o                         
  -2   7   5         41.06         54.76         3.81 o                         
  -1   7   5         13.54         15.07         3.40 o                         
   0   7   5        133.76        137.46         4.06 o                         
   1   7   5         26.96         33.57         3.83 o                         
   2   7   5         10.31          8.80         3.46 o                         
   3   7   5         34.40         36.87         3.13 o                         
   4   7   5         13.05         11.42         3.68 o                         
   5   7   5          0.18          1.24         4.02 o                         
   6   7   5          0.83          3.95         5.58 o                         
  -6   8   5          1.67          2.32         5.22 o                         
  -5   8   5          4.28          3.75         5.66 o                         
  -4   8   5          1.56          5.63         5.53 o                         
  -3   8   5         13.11         14.47         3.95 o                         
  -2   8   5         53.61         47.30         4.88 o                         
  -1   8   5          9.91         11.32         3.12 o                         
   0   8   5         29.69         28.24         3.63 o                         
   1   8   5          0.56          2.14         2.94 o                         
   2   8   5          8.52         12.25         3.51 o                         
   3   8   5          0.27          0.35         4.07 o                         
   4   8   5          0.48         -3.54         3.54 o                         
   5   8   5          0.02          5.57         4.12 o                         
  -5   9   5         10.34          0.70         4.93 o                         
  -4   9   5          4.92         12.20         4.86 o                         
  -3   9   5         31.74         25.30         4.18 o                         
  -2   9   5          6.83          9.25         4.82 o                         
  -1   9   5         20.02         16.76         3.80 o                         
   0   9   5          9.66         12.91         3.38 o                         
   1   9   5         12.41         15.71         3.57 o                         
   2   9   5          5.99          5.54         3.22 o                         
   3   9   5          0.05          4.47         3.38 o                         
   4   9   5          3.04         -2.17         3.47 o                         
  -4  10   5          1.02          2.17         5.19 o                         
  -3  10   5          4.75          8.49         4.97 o                         
  -2  10   5          2.76          2.22         4.43 o                         
  -1  10   5         27.99         22.32         3.90 o                         
   0  10   5         21.37         17.43         3.86 o                         
   1  10   5         32.13         29.43         5.65 o                         
   2  10   5          4.31          2.37         3.84 o                         
   3  10   5          1.94          2.44         4.59 o                         
  -2  11   5          1.85          0.91         4.93 o                         
  -1  11   5          2.77          0.00         3.78 o                         
   0  11   5          0.39          4.98         3.86 o                         
   1  11   5          1.29          1.79         3.47 o                         
  -1 -14   6          0.21         -3.80         5.47 o                         
   0 -14   6          0.83         -2.56         3.50 o                         
   1 -14   6          0.08         -2.01         4.79 o                         
  -3 -13   6          2.42          0.61         3.95 o                         
  -2 -13   6          0.02         -2.36         4.92 o                         
  -1 -13   6          4.67         -1.84         4.13 o                         
   0 -13   6          0.16         -0.40         3.68 o                         
   1 -13   6          1.95          5.34         3.87 o                         
   2 -13   6          2.52          7.21         5.11 o                         
   3 -13   6          1.83         -0.92         3.59 o                         
  -4 -12   6          3.27          2.48         4.50 o                         
  -3 -12   6          0.06          3.50         9.72 o                         
  -2 -12   6         12.47          7.63         4.89 o                         
  -1 -12   6          0.12          0.60         3.16 o                         
   0 -12   6          1.32          5.29         3.94 o                         
   1 -12   6          4.99          5.44         3.57 o                         
   2 -12   6          9.00         14.63         4.24 o                         
   3 -12   6         11.94         10.96         5.58 o                         
   4 -12   6          0.25          3.41         4.74 o                         
  -5 -11   6          2.03          6.88         4.65 o                         
  -4 -11   6          8.41          7.99         3.71 o                         
  -3 -11   6          1.85          0.74         4.54 o                         
  -2 -11   6          2.47          6.85         5.04 o                         
  -1 -11   6          0.12          6.26         3.92 o                         
   0 -11   6          2.36          8.28         4.44 o                         
   1 -11   6          1.62         -1.01         3.97 o                         
   2 -11   6          2.11         -0.64         4.77 o                         
   3 -11   6          1.91          3.58         4.01 o                         
   4 -11   6          0.09         -1.77         4.43 o                         
   5 -11   6          1.72          0.74         5.36 o                         
  -6 -10   6          0.04          0.79         4.72 o                         
  -5 -10   6          2.62         10.34         4.94 o                         
  -4 -10   6         15.98         14.24         4.11 o                         
  -3 -10   6         10.53         10.09         3.53 o                         
  -2 -10   6         18.43         21.85         3.85 o                         
  -1 -10   6         43.45         46.86         5.42 o                         
   0 -10   6          6.80          7.31         2.98 o                         
   1 -10   6          0.38          6.19         3.68 o                         
   2 -10   6          3.92          9.48         5.85 o                         
   3 -10   6         23.50         22.41         4.30 o                         
   4 -10   6          1.86          5.09         3.76 o                         
   5 -10   6          2.04          7.56         4.96 o                         
   6 -10   6          0.10          7.20         5.61 o                         
  -6  -9   6         11.18          8.91         5.19 o                         
  -5  -9   6          1.34          4.91         3.92 o                         
  -4  -9   6          0.83          4.48         3.59 o                         
  -3  -9   6         46.02         41.95         3.25 o                         
  -2  -9   6          4.37          4.69         3.00 o                         
  -1  -9   6         24.05         26.17         3.24 o                         
   0  -9   6        163.35        180.72         7.00 o                         
   1  -9   6         75.03         79.47         3.86 o                         
   2  -9   6          0.07         11.53         3.94 o                         
   3  -9   6         83.24         83.94         4.21 o                         
   4  -9   6         17.83         17.29         3.99 o                         
   5  -9   6          0.31         -3.86         4.69 o                         
   6  -9   6          0.00         -1.21         5.34 o                         
  -7  -8   6          3.12          4.36         4.18 o                         
  -6  -8   6          6.15          4.54         3.29 o                         
  -5  -8   6          3.68          5.92         3.36 o                         
  -4  -8   6         10.95          9.41         3.29 o                         
  -3  -8   6         54.33         51.28         3.48 o                         
  -2  -8   6         94.52         86.92         5.13 o                         
  -1  -8   6         63.94         70.25         6.89 o                         
   0  -8   6         72.11         80.07         5.73 o                         
   1  -8   6         15.18         19.78         3.12 o                         
   2  -8   6         10.15         11.05         3.33 o                         
   3  -8   6          6.78         10.34         3.72 o                         
   4  -8   6          7.39         10.50         5.21 o                         
   5  -8   6          0.62          4.57         3.44 o                         
   6  -8   6          0.10          3.74         3.92 o                         
   7  -8   6         11.62          5.70         4.97 o                         
  -7  -7   6          4.02          5.01         4.52 o                         
  -6  -7   6         13.59          8.08         3.35 o                         
  -5  -7   6         40.32         35.28         3.67 o                         
  -4  -7   6         24.96         21.13         4.18 o                         
  -3  -7   6          1.53          8.67         3.15 o                         
  -2  -7   6         33.98         41.32         2.97 o                         
  -1  -7   6         29.38         36.07         4.36 o                         
   0  -7   6         51.22         56.33         4.30 o                         
   1  -7   6          5.92          7.70         3.07 o                         
   2  -7   6         47.58         49.32         3.56 o                         
   3  -7   6          6.66         11.75         3.50 o                         
   4  -7   6          4.30          8.01         4.09 o                         
   5  -7   6          5.25          9.44         3.76 o                         
   6  -7   6         21.59         20.05         3.54 o                         
   7  -7   6          5.37          3.63         5.71 o                         
  -7  -6   6          8.64          8.63         4.91 o                         
  -6  -6   6         13.72          7.20         3.51 o                         
  -5  -6   6         11.57         11.01         3.17 o                         
  -4  -6   6         25.04         28.91         4.34 o                         
  -3  -6   6         66.92         59.40         3.19 o                         
  -2  -6   6         89.68         93.44         3.75 o                         
  -1  -6   6         53.45         53.47         3.43 o                         
   0  -6   6          6.58          7.72         2.79 o                         
   1  -6   6         87.54         87.42         4.13 o                         
   2  -6   6        114.45        115.46         8.08 o                         
   3  -6   6         23.78         19.52         3.19 o                         
   4  -6   6          5.58          5.87         3.31 o                         
   5  -6   6         33.13         31.90         4.25 o                         
   6  -6   6         67.30         54.57         4.50 o                         
   7  -6   6          1.47          2.45         4.82 o                         
  -8  -5   6          3.72          3.67         4.22 o                         
  -7  -5   6          0.60          3.48         3.54 o                         
  -6  -5   6         15.65         13.10         3.62 o                         
  -5  -5   6         51.15         45.55         3.76 o                         
  -4  -5   6         98.52         99.08         9.77 o                         
  -3  -5   6         87.81         83.73         5.17 o                         
  -2  -5   6        292.55        304.61         5.91 o                         
  -1  -5   6       1011.80       1026.21        10.86 o                         
   0  -5   6        177.20        188.51         5.33 o                         
   1  -5   6        170.35        165.35         4.44 o                         
   2  -5   6          1.91          5.31         3.34 o                         
   3  -5   6          0.31          3.39         3.18 o                         
   4  -5   6         60.70         50.72         3.98 o                         
   5  -5   6          0.87          0.00         4.34 o                         
   6  -5   6         14.18         16.74         5.05 o                         
   7  -5   6          0.00         -1.99         5.09 o                         
   8  -5   6          0.13          3.65         5.58 o                         
  -8  -4   6          0.28          0.97         5.20 o                         
  -7  -4   6          0.47          4.40         4.19 o                         
  -6  -4   6         46.76         52.03         4.22 o                         
  -5  -4   6         15.57         15.72         4.18 o                         
  -4  -4   6        115.12        115.00         4.46 o                         
  -3  -4   6        402.27        417.11         6.69 o                         
  -2  -4   6         92.23         82.37         5.17 o                         
  -1  -4   6         63.80         69.29         5.98 o                         
   0  -4   6        182.21        188.85         9.19 o                         
   1  -4   6         10.95         13.25         4.06 o                         
   2  -4   6         69.27         67.33         4.64 o                         
   3  -4   6         82.67         77.99         3.89 o                         
   4  -4   6          1.17          2.64         4.07 o                         
   5  -4   6          0.34          5.05         3.73 o                         
   6  -4   6          0.24          4.37         4.00 o                         
   7  -4   6         11.60         11.16        11.30 o                         
   8  -4   6          3.04          7.01         5.67 o                         
  -8  -3   6          0.27          4.51         4.93 o                         
  -7  -3   6          5.51          5.62         3.71 o                         
  -6  -3   6         19.45         14.29         3.85 o                         
  -5  -3   6          4.01          7.22         2.99 o                         
  -4  -3   6         19.03         17.90         3.02 o                         
  -3  -3   6         62.17         60.06         4.39 o                         
  -2  -3   6       1056.65       1092.38        40.64 o                         
  -1  -3   6        118.83        111.65         5.29 o                         
   0  -3   6        455.65        478.68         8.66 o                         
   1  -3   6        503.20        530.92         7.52 o                         
   2  -3   6          4.86          5.02         3.29 o                         
   3  -3   6         64.29         82.36         4.06 o                         
   4  -3   6        138.51        155.38         6.39 o                         
   5  -3   6          6.55         12.53         3.44 o                         
   6  -3   6          1.04          0.28         5.33 o                         
   7  -3   6          2.10          8.38         5.99 o                         
   8  -3   6          1.33          5.44         6.51 o                         
  -8  -2   6          0.60          4.59         5.05 o                         
  -7  -2   6          1.58          4.57         4.23 o                         
  -6  -2   6          1.09          3.04         4.34 o                         
  -5  -2   6         42.77         38.59         4.07 o                         
  -4  -2   6        124.33        116.49         5.96 o                         
  -3  -2   6        476.35        469.31        22.48 o                         
  -2  -2   6        342.21        338.16        13.87 o                         
  -1  -2   6        292.32        289.19         5.29 o                         
   0  -2   6       1419.52       1409.15         9.47 o                         
   1  -2   6       1929.06       1535.40       331.52 o                         
   2  -2   6         36.86         29.31         3.15 o                         
   3  -2   6        131.61        108.85        14.85 o                         
   4  -2   6        646.46        596.74         7.72 o                         
   5  -2   6         41.99         31.85         3.65 o                         
   6  -2   6          0.00         -0.25         4.35 o                         
   7  -2   6          3.77          9.01         4.58 o                         
   8  -2   6          0.20          2.75         4.31 o                         
  -8  -1   6          0.49         -2.25         5.80 o                         
  -7  -1   6          2.54          6.98         4.83 o                         
  -6  -1   6         41.27         42.64         3.81 o                         
  -5  -1   6         69.93         65.33         8.15 o                         
  -4  -1   6         60.45         67.49         4.91 o                         
  -3  -1   6        150.27        137.63         4.81 o                         
  -2  -1   6          5.33          4.23         3.46 o                         
  -1  -1   6       1942.64       1972.39        61.04 o                         
   0  -1   6          5.01         12.46         3.93 o                         
   1  -1   6        591.49        630.02        11.13 o                         
   2  -1   6        571.92        518.35         6.33 o                         
   3  -1   6        167.95        153.85         4.75 o                         
   4  -1   6         41.02         51.63         3.84 o                         
   5  -1   6         39.21         46.61         3.93 o                         
   6  -1   6          2.79         -0.60         7.32 o                         
   7  -1   6         13.29         11.71         4.67 o                         
   8  -1   6          3.08          4.05         4.48 o                         
  -8   0   6         23.28         22.32         5.59 o                         
  -7   0   6          4.60          7.74         5.14 o                         
  -6   0   6         10.89         13.39         4.46 o                         
  -5   0   6         51.89         48.92         4.84 o                         
  -4   0   6        249.73        240.55         5.87 o                         
  -3   0   6        227.13        240.38         6.47 o                         
  -2   0   6        711.95        681.80        12.59 o                         
  -1   0   6         90.55         88.93         3.75 o                         
   0   0   6        259.90        244.62         4.28 o                         
   1   0   6        587.39        639.68        14.23 o                         
   2   0   6         74.62         67.62         4.52 o                         
   3   0   6          8.29         14.20         3.00 o                         
   4   0   6         61.92         69.30         4.05 o                         
   5   0   6         11.53          4.66         6.31 o                         
   6   0   6          0.14          4.10         3.86 o                         
   7   0   6         13.88          7.72         4.65 o                         
   8   0   6         11.17          9.33         6.34 o                         
  -8   1   6         20.42         13.68         5.92 o                         
  -7   1   6          0.73          2.20         5.23 o                         
  -6   1   6          1.14          2.14         4.89 o                         
  -5   1   6         11.69         18.75         4.74 o                         
  -4   1   6        352.73        336.47         8.46 o                         
  -3   1   6        214.25        221.86         6.28 o                         
  -2   1   6        540.83        535.92         7.36 o                         
  -1   1   6        254.71        237.49         4.34 o                         
   0   1   6        809.55        810.48        12.65 o                         
   1   1   6         52.09         43.78         3.37 o                         
   2   1   6          4.65         11.09         2.56 o                         
   3   1   6        128.62        112.19         4.09 o                         
   4   1   6        131.37        111.21         7.13 o                         
   5   1   6         43.32         39.26         4.65 o                         
   6   1   6          9.44          6.76         9.14 o                         
   7   1   6          8.34          4.52         4.36 o                         
  -8   2   6          3.71          3.56        10.09 o                         
  -7   2   6          9.81         13.60         8.74 o                         
  -6   2   6         14.43          6.93         7.26 o                         
  -5   2   6        150.15        147.83         4.58 o                         
  -4   2   6         53.18         54.57         4.32 o                         
  -3   2   6        245.20        236.91         5.14 o                         
  -2   2   6        357.14        357.37        10.54 o                         
  -1   2   6       1331.42       1306.84        24.22 o                         
   0   2   6        357.01        364.01         4.70 o                         
   1   2   6        188.90        175.65         4.10 o                         
   2   2   6        292.86        262.84         4.47 o                         
   3   2   6          0.46          3.69         2.76 o                         
   4   2   6          0.85         -2.04         3.99 o                         
   5   2   6         27.10         36.07         4.99 o                         
   6   2   6         24.86         26.40         5.82 o                         
   7   2   6          0.54          0.67         5.62 o                         
  -8   3   6          5.39          3.40        10.02 o                         
  -7   3   6          3.65          7.56         8.40 o                         
  -6   3   6         16.51         18.13         5.25 o                         
  -5   3   6         14.49         21.84         4.61 o                         
  -4   3   6          6.23          6.18         4.24 o                         
  -3   3   6        477.73        472.09         6.70 o                         
  -2   3   6        551.34        566.68         6.90 o                         
  -1   3   6         93.82         96.98         3.83 o                         
   0   3   6         17.01         17.20         2.84 o                         
   1   3   6        514.19        516.85         7.61 o                         
   2   3   6         44.29         41.59         3.57 o                         
   3   3   6          0.38          1.53         3.14 o                         
   4   3   6          0.08         -0.10         3.19 o                         
   5   3   6          4.41          0.36         3.59 o                         
   6   3   6         23.56         22.13         5.56 o                         
   7   3   6          0.24         -3.52         5.10 o                         
  -7   4   6          3.25          7.81         6.24 o                         
  -6   4   6         11.76         11.18         6.29 o                         
  -5   4   6         17.30         19.07         4.37 o                         
  -4   4   6        298.87        293.10         6.11 o                         
  -3   4   6         22.17         22.74         3.52 o                         
  -2   4   6        109.08        111.10         4.53 o                         
  -1   4   6        131.18        124.75         3.82 o                         
   0   4   6        290.14        295.89         4.73 o                         
   1   4   6         78.25         77.47         3.18 o                         
   2   4   6          2.43         -0.27         2.73 o                         
   3   4   6         17.58         13.10         3.47 o                         
   4   4   6          1.16          3.10         3.75 o                         
   5   4   6          1.45          2.31         3.46 o                         
   6   4   6         14.37         14.75         4.92 o                         
   7   4   6          3.15          9.33         5.32 o                         
  -7   5   6         10.01         15.10         6.43 o                         
  -6   5   6          8.65         13.61         5.82 o                         
  -5   5   6         25.71         26.46         7.04 o                         
  -4   5   6         54.61         58.35         7.33 o                         
  -3   5   6        126.83        135.06         5.16 o                         
  -2   5   6        268.86        295.22         6.26 o                         
  -1   5   6        189.52        196.71         4.66 o                         
   0   5   6        402.26        407.42         7.51 o                         
   1   5   6        104.43        103.27         4.60 o                         
   2   5   6        186.37        187.87         4.41 o                         
   3   5   6         88.80         84.40         4.16 o                         
   4   5   6         19.47         14.17         3.07 o                         
   5   5   6          5.39          5.76         3.35 o                         
   6   5   6          1.77          7.98         4.75 o                         
  -6   6   6          0.66         -1.02         5.91 o                         
  -5   6   6         16.19         20.54         4.75 o                         
  -4   6   6         24.48         23.35         5.36 o                         
  -3   6   6        171.02        184.59         4.84 o                         
  -2   6   6         19.17         20.57         5.22 o                         
  -1   6   6        151.56        150.76         3.99 o                         
   0   6   6         39.07         43.87         3.13 o                         
   1   6   6          7.78          8.28         3.65 o                         
   2   6   6          8.38         10.58         2.74 o                         
   3   6   6          0.46          0.06         3.09 o                         
   4   6   6          0.59          1.38         3.68 o                         
   5   6   6          5.26          9.01         3.93 o                         
   6   6   6          5.59          2.97         6.38 o                         
  -6   7   6         10.10         12.39         6.62 o                         
  -5   7   6         17.98         21.73         4.88 o                         
  -4   7   6         81.84         88.88         5.29 o                         
  -3   7   6         72.08         79.34         5.02 o                         
  -2   7   6        103.24         90.71         4.84 o                         
  -1   7   6         98.10        104.66         3.94 o                         
   0   7   6          9.02         10.13         3.25 o                         
   1   7   6        109.52        109.89         7.04 o                         
   2   7   6         30.09         30.90         3.60 o                         
   3   7   6          0.12         -0.41         3.19 o                         
   4   7   6          0.33          1.28         3.62 o                         
   5   7   6          0.01          1.70         4.47 o                         
  -5   8   6          0.97          9.02         4.96 o                         
  -4   8   6          8.68         13.82         8.67 o                         
  -3   8   6          8.37          6.50         4.06 o                         
  -2   8   6         91.59         94.93         9.56 o                         
  -1   8   6         51.92         56.12         3.99 o                         
   0   8   6        125.32        125.00         4.57 o                         
   1   8   6         37.34         37.21         4.39 o                         
   2   8   6          8.92          6.75         3.91 o                         
   3   8   6          4.35          4.35         3.82 o                         
   4   8   6          0.68          2.87         3.90 o                         
  -4   9   6         16.15          8.29         4.94 o                         
  -3   9   6         20.40         22.53         4.87 o                         
  -2   9   6         37.00         33.25         5.37 o                         
  -1   9   6         44.13         48.28         3.99 o                         
   0   9   6         19.97         17.98         3.72 o                         
   1   9   6          1.94          4.69         3.18 o                         
   2   9   6          9.00          4.91         3.16 o                         
   3   9   6          0.75          6.11         3.86 o                         
  -3  10   6         12.08          2.61         5.45 o                         
  -2  10   6         12.95          4.13         8.53 o                         
  -1  10   6         10.99          4.47         3.87 o                         
   0  10   6          0.43         -1.13         3.76 o                         
   1  10   6         12.39          9.89         3.83 o                         
   2  10   6          9.39          3.78         3.41 o                         
   0 -14   7          3.55          1.04         4.17 o                         
   1 -14   7          0.77          4.88         4.70 o                         
  -3 -13   7          8.47          3.20         4.01 o                         
  -2 -13   7         24.00         18.82         3.87 o                         
  -1 -13   7         32.57         22.35         4.37 o                         
   0 -13   7         34.79         38.43         5.12 o                         
   1 -13   7         12.80         13.11         4.88 o                         
   2 -13   7          7.68          3.39         3.64 o                         
   3 -13   7          1.58         -3.81         4.70 o                         
  -4 -12   7          5.07          8.92         5.26 o                         
  -3 -12   7          2.84          2.50         4.27 o                         
  -2 -12   7          2.63          6.55         3.86 o                         
  -1 -12   7          2.72          0.96         3.52 o                         
   0 -12   7         30.94         25.37         4.16 o                         
   1 -12   7         37.32         31.69         3.91 o                         
   2 -12   7         24.78         25.14         4.47 o                         
   3 -12   7          7.26          6.39         4.45 o                         
   4 -12   7          5.43          8.94         4.76 o                         
  -5 -11   7         15.61         13.07         5.42 o                         
  -4 -11   7         16.09         22.18         9.11 o                         
  -3 -11   7         15.22         21.43         4.53 o                         
  -2 -11   7         43.96         55.30         7.40 o                         
  -1 -11   7         57.80         74.24        11.16 o                         
   0 -11   7         10.25          9.44         4.35 o                         
   1 -11   7         15.06         11.14         4.44 o                         
   2 -11   7          3.74          2.81         3.53 o                         
   3 -11   7          2.68          3.21         3.81 o                         
   4 -11   7          2.50          2.20         4.50 o                         
   5 -11   7          0.29          3.71         4.70 o                         
  -6 -10   7          2.27          3.26         6.48 o                         
  -5 -10   7          4.02          9.41         3.98 o                         
  -4 -10   7          0.75          2.13         3.14 o                         
  -3 -10   7          9.53         13.02         3.58 o                         
  -2 -10   7         45.04         44.66         3.41 o                         
  -1 -10   7         20.96         20.99         5.11 o                         
   0 -10   7         26.96         22.81         3.50 o                         
   1 -10   7        173.27        176.66         4.38 o                         
   2 -10   7         95.10         95.75         4.29 o                         
   3 -10   7          5.38          5.41         3.36 o                         
   4 -10   7          5.51          4.47         3.36 o                         
   5 -10   7          5.12          4.97         3.84 o                         
   6 -10   7          1.11          1.03         4.57 o                         
  -6  -9   7          0.65          0.54         3.69 o                         
  -5  -9   7          0.32          6.85         3.62 o                         
  -4  -9   7         28.96         35.61         4.64 o                         
  -3  -9   7         39.53         46.09         4.04 o                         
  -2  -9   7          2.19          1.15         4.91 o                         
  -1  -9   7         57.40         59.13         5.72 o                         
   0  -9   7        147.65        150.79         4.00 o                         
   1  -9   7         37.16         33.46         3.20 o                         
   2  -9   7         16.11         16.06         3.53 o                         
   3  -9   7         18.34         18.24         3.29 o                         
   4  -9   7          1.18          0.94         4.68 o                         
   5  -9   7          3.08          6.68         4.96 o                         
   6  -9   7          0.03         -0.76         4.94 o                         
  -7  -8   7          2.96          4.08         4.31 o                         
  -6  -8   7          5.12          3.64         3.24 o                         
  -5  -8   7          0.08          3.65         3.62 o                         
  -4  -8   7         29.93         36.79         3.82 o                         
  -3  -8   7         22.65         25.95         3.77 o                         
  -2  -8   7        184.74        201.84         4.97 o                         
  -1  -8   7        194.59        190.17         9.82 o                         
   0  -8   7         96.22        106.70         3.83 o                         
   1  -8   7        136.57        130.08         6.29 o                         
   2  -8   7         99.61         94.26         4.33 o                         
   3  -8   7         68.38         78.37         4.21 o                         
   4  -8   7          2.59          3.67         4.71 o                         
   5  -8   7          1.88          0.07         4.87 o                         
   6  -8   7          4.64         10.45         5.16 o                         
   7  -8   7          0.10          4.63         4.88 o                         
  -7  -7   7         10.44          4.02         3.85 o                         
  -6  -7   7         23.35         26.52         3.56 o                         
  -5  -7   7          4.38         13.89         3.73 o                         
  -4  -7   7          0.24          3.96         3.10 o                         
  -3  -7   7         49.93         56.85         3.61 o                         
  -2  -7   7         19.62         19.07         3.30 o                         
  -1  -7   7         10.18         12.25         4.77 o                         
   0  -7   7         39.94         42.31         3.56 o                         
   1  -7   7        183.68        186.89         4.39 o                         
   2  -7   7         44.88         51.37         3.27 o                         
   3  -7   7          4.31         -0.64         3.24 o                         
   4  -7   7          2.74          7.38         3.31 o                         
   5  -7   7          2.22          3.61         3.63 o                         
   6  -7   7          1.23          0.68         4.29 o                         
   7  -7   7          0.27          0.23         5.94 o                         
  -7  -6   7          0.22          1.62         4.01 o                         
  -6  -6   7          5.27          2.69         3.62 o                         
  -5  -6   7          7.75         12.59         3.11 o                         
  -4  -6   7         33.12         42.62         3.96 o                         
  -3  -6   7        163.38        178.19         6.40 o                         
  -2  -6   7         53.65         45.33         4.71 o                         
  -1  -6   7        532.42        528.92        14.21 o                         
   0  -6   7        607.87        596.54         5.86 o                         
   1  -6   7         55.63         53.81         3.46 o                         
   2  -6   7         34.53         32.02         4.49 o                         
   3  -6   7          2.89         -2.32         3.26 o                         
   4  -6   7          1.98          4.72         4.28 o                         
   5  -6   7         30.79         35.33         4.22 o                         
   6  -6   7         10.32         13.22         3.96 o                         
   7  -6   7          3.70          2.13         5.27 o                         
  -7  -5   7         12.31          5.05         3.58 o                         
  -6  -5   7          0.97          3.45         3.91 o                         
  -5  -5   7         13.60         17.04         3.71 o                         
  -4  -5   7         27.26         15.81         5.88 o                         
  -3  -5   7        204.01        188.52         8.63 o                         
  -2  -5   7        159.37        145.41        11.05 o                         
  -1  -5   7          2.69         -1.90         3.87 o                         
   0  -5   7        156.29        182.97         5.41 o                         
   1  -5   7         61.11         66.31         5.10 o                         
   2  -5   7        199.64        214.41         4.51 o                         
   3  -5   7        475.81        494.18        12.95 o                         
   4  -5   7         47.11         49.70         4.11 o                         
   5  -5   7          1.33          2.00         3.77 o                         
   6  -5   7          2.04          1.47         3.40 o                         
   7  -5   7         11.22         11.79         4.47 o                         
  -8  -4   7          0.02         -0.58         5.18 o                         
  -7  -4   7         24.40         24.46         4.28 o                         
  -6  -4   7         16.44         17.37         3.54 o                         
  -5  -4   7          0.56          6.08         3.57 o                         
  -4  -4   7        262.17        260.98         8.63 o                         
  -3  -4   7        250.32        199.04        47.95 o                         
  -2  -4   7        125.92        116.59         6.78 o                         
  -1  -4   7         44.58         38.98         4.63 o                         
   0  -4   7        185.04        171.57         4.97 o                         
   1  -4   7        165.70        176.34         5.36 o                         
   2  -4   7          5.32         15.78         4.91 o                         
   3  -4   7         83.50         79.43         3.50 o                         
   4  -4   7         50.55         39.01         3.51 o                         
   5  -4   7          0.16          3.33         3.00 o                         
   6  -4   7          9.48          7.88         4.04 o                         
   7  -4   7          1.31          0.82         5.30 o                         
  -8  -3   7          0.37          3.24         4.74 o                         
  -7  -3   7          1.34          2.63         4.17 o                         
  -6  -3   7         10.51         10.25         3.69 o                         
  -5  -3   7         14.35         19.85         3.74 o                         
  -4  -3   7          2.23         -0.21         2.97 o                         
  -3  -3   7        145.04        145.59         4.43 o                         
  -2  -3   7         13.84         14.22         4.11 o                         
  -1  -3   7        228.63        239.38         6.32 o                         
   0  -3   7        705.67        724.50        10.72 o                         
   1  -3   7         27.75         27.91         4.32 o                         
   2  -3   7         29.85         37.46         3.62 o                         
   3  -3   7          3.89         10.96         3.74 o                         
   4  -3   7        129.92        137.72         6.20 o                         
   5  -3   7          4.05          6.84         3.65 o                         
   6  -3   7          4.73          8.73         8.37 o                         
   7  -3   7          2.77         -4.33         4.33 o                         
  -8  -2   7          0.01          2.74         5.33 o                         
  -7  -2   7          0.69          2.88         4.15 o                         
  -6  -2   7          9.60         13.69         4.49 o                         
  -5  -2   7         11.56         13.02         3.52 o                         
  -4  -2   7          5.10          6.43         3.96 o                         
  -3  -2   7         48.86         45.49         4.07 o                         
  -2  -2   7          3.83          1.75         3.54 o                         
  -1  -2   7          1.57          1.64         3.18 o                         
   0  -2   7         12.77          6.29         3.05 o                         
   1  -2   7          1.61          3.78         2.85 o                         
   2  -2   7        100.31         94.84         4.35 o                         
   3  -2   7        125.29        133.38         4.13 o                         
   4  -2   7         30.80         36.09         4.12 o                         
   5  -2   7         24.05         19.66         4.17 o                         
   6  -2   7          0.33          3.69         4.49 o                         
   7  -2   7         14.13          3.90         5.86 o                         
  -8  -1   7          0.17         -1.57         5.02 o                         
  -7  -1   7          0.59          6.13         4.15 o                         
  -6  -1   7          0.27          3.58         4.50 o                         
  -5  -1   7        124.89        114.17         4.98 o                         
  -4  -1   7         38.69         38.23         4.24 o                         
  -3  -1   7          8.50         11.30         4.05 o                         
  -2  -1   7        322.61        348.02         9.73 o                         
  -1  -1   7        426.09        421.40         6.03 o                         
   0  -1   7         47.17         48.56         5.59 o                         
   1  -1   7        568.07        625.28        11.11 o                         
   2  -1   7        509.71        555.84        13.64 o                         
   3  -1   7          7.07         10.86         2.83 o                         
   4  -1   7        123.04        110.01         3.82 o                         
   5  -1   7         11.62         12.76         3.90 o                         
   6  -1   7          2.31          4.94         7.28 o                         
   7  -1   7          0.08          3.99         4.29 o                         
  -8   0   7          0.59          1.03         6.14 o                         
  -7   0   7          0.90          3.41         5.09 o                         
  -6   0   7          0.11          1.60         4.73 o                         
  -5   0   7         76.92         74.91         4.68 o                         
  -4   0   7         14.52         14.88         4.11 o                         
  -3   0   7          1.48          6.97         3.64 o                         
  -2   0   7          0.65          2.62         3.05 o                         
  -1   0   7         37.22         45.79         2.87 o                         
   0   0   7         43.73         44.96         3.30 o                         
   1   0   7          9.07          4.34         2.99 o                         
   2   0   7          1.70         -1.34         3.92 o                         
   3   0   7          0.45         -2.14         3.25 o                         
   4   0   7         42.43         46.64         4.63 o                         
   5   0   7         19.42         25.18         3.95 o                         
   6   0   7          4.92          5.14         7.70 o                         
   7   0   7         10.05         11.09         6.08 o                         
  -8   1   7          0.04          1.07         7.22 o                         
  -7   1   7         10.47         15.95         5.92 o                         
  -6   1   7          0.62          2.35         5.23 o                         
  -5   1   7         14.10         11.90         5.09 o                         
  -4   1   7          2.87          5.33         3.07 o                         
  -3   1   7         46.26         39.51         3.31 o                         
  -2   1   7         11.29         12.58         3.04 o                         
  -1   1   7        263.63        271.71         4.37 o                         
   0   1   7         30.92         31.94         3.27 o                         
   1   1   7          0.23          3.78         3.07 o                         
   2   1   7        125.44        149.14         3.76 o                         
   3   1   7         18.06         29.09         4.08 o                         
   4   1   7          1.13          5.52         3.62 o                         
   5   1   7         26.92         23.01         4.07 o                         
   6   1   7          7.51         -2.99         5.64 o                         
   7   1   7          1.39         -0.90         4.86 o                         
  -7   2   7         16.24         13.14         8.95 o                         
  -6   2   7          5.22          4.70         7.50 o                         
  -5   2   7         15.25         11.42         5.08 o                         
  -4   2   7          8.88          5.57         3.47 o                         
  -3   2   7         67.51         67.25         5.23 o                         
  -2   2   7          0.35          0.69         2.90 o                         
  -1   2   7         21.69         19.01         3.11 o                         
   0   2   7         90.19         96.34         3.28 o                         
   1   2   7         11.45         15.21         2.55 o                         
   2   2   7          0.80          2.05         2.84 o                         
   3   2   7          3.75          7.83         3.18 o                         
   4   2   7         14.94         15.52         4.20 o                         
   5   2   7         20.85         29.98         4.00 o                         
   6   2   7          0.91          5.67         4.41 o                         
   7   2   7          2.38          4.10         4.94 o                         
  -7   3   7          0.01          4.24         5.61 o                         
  -6   3   7         30.25         42.23         5.73 o                         
  -5   3   7          0.35          4.70         3.70 o                         
  -4   3   7         22.33         17.81         3.75 o                         
  -3   3   7        145.64        133.38         5.70 o                         
  -2   3   7        204.27        191.01         7.85 o                         
  -1   3   7        153.04        159.80         3.72 o                         
   0   3   7         46.55         54.81         2.99 o                         
   1   3   7         36.63         48.64         3.47 o                         
   2   3   7         47.39         41.88         2.90 o                         
   3   3   7          0.95          1.71         3.25 o                         
   4   3   7         20.45         17.34         3.44 o                         
   5   3   7          0.16          1.97         5.19 o                         
   6   3   7          3.60          0.27         5.01 o                         
   7   3   7          0.67         -0.52         5.21 o                         
  -7   4   7          2.27          2.73         4.37 o                         
  -6   4   7         13.01         15.28         4.80 o                         
  -5   4   7          0.13          9.15         5.75 o                         
  -4   4   7         10.66         16.05         4.25 o                         
  -3   4   7         22.27         27.86         4.19 o                         
  -2   4   7         14.73         15.22         4.14 o                         
  -1   4   7         16.69         15.49         2.88 o                         
   0   4   7         91.50        101.90         3.45 o                         
   1   4   7         23.43         31.11         3.65 o                         
   2   4   7         26.78         34.93         3.08 o                         
   3   4   7          0.96          4.15         3.26 o                         
   4   4   7          7.52         17.30         3.53 o                         
   5   4   7          4.09          5.44         3.55 o                         
   6   4   7          1.39          2.47         4.15 o                         
  -7   5   7          4.02          0.87         6.95 o                         
  -6   5   7          3.54          1.90         5.03 o                         
  -5   5   7          1.10          2.33         5.69 o                         
  -4   5   7         20.86         27.73         4.35 o                         
  -3   5   7          0.09         -0.14         3.57 o                         
  -2   5   7         29.50         35.06         3.73 o                         
  -1   5   7         12.77         15.34         3.28 o                         
   0   5   7         13.37         11.62         3.68 o                         
   1   5   7         11.50         10.34         2.98 o                         
   2   5   7          0.04          2.01         3.54 o                         
   3   5   7          0.31          4.52         3.28 o                         
   4   5   7         11.40         17.64         3.69 o                         
   5   5   7          1.82         -0.06         4.05 o                         
   6   5   7          5.00         10.29         5.15 o                         
  -6   6   7          4.02          6.37         5.22 o                         
  -5   6   7          5.73          7.47         4.84 o                         
  -4   6   7          0.51         -0.74         4.25 o                         
  -3   6   7          2.39         11.00         4.52 o                         
  -2   6   7          0.06          4.81         4.00 o                         
  -1   6   7          0.03          4.91         3.05 o                         
   0   6   7          1.51          0.11         2.93 o                         
   1   6   7          0.23         -0.78         2.79 o                         
   2   6   7         11.43         14.95         2.88 o                         
   3   6   7         52.12         53.81         6.04 o                         
   4   6   7         14.65         15.59         4.18 o                         
   5   6   7          1.79          1.37         3.53 o                         
  -5   7   7          0.41         -3.48         4.96 o                         
  -4   7   7          8.59         11.99         4.09 o                         
  -3   7   7          7.43          6.31         4.04 o                         
  -2   7   7          3.96         12.97         4.32 o                         
  -1   7   7         28.98         27.06         3.84 o                         
   0   7   7          1.15          3.69         3.79 o                         
   1   7   7          3.32          3.37         3.26 o                         
   2   7   7          5.79          7.90         3.21 o                         
   3   7   7         13.33          6.22         3.38 o                         
   4   7   7          0.03          2.28         3.46 o                         
   5   7   7          2.14          2.93         3.82 o                         
  -5   8   7          0.97         -0.64         6.39 o                         
  -4   8   7          6.84          8.05         4.20 o                         
  -3   8   7          0.66          3.55         5.58 o                         
  -2   8   7          0.40          4.13         7.14 o                         
  -1   8   7         11.08         10.16         3.46 o                         
   0   8   7          0.05          7.33         3.62 o                         
   1   8   7         15.11          7.14         3.25 o                         
   2   8   7          0.24         -1.24         3.68 o                         
   3   8   7          0.00          0.51         3.32 o                         
   4   8   7          7.20          6.23         3.86 o                         
  -4   9   7         10.75         15.95         8.88 o                         
  -3   9   7          2.66          1.57         4.30 o                         
  -2   9   7          0.23          2.18         4.34 o                         
  -1   9   7          2.44          3.23         3.71 o                         
   0   9   7         16.13         11.44         3.35 o                         
   1   9   7          1.51          8.36         3.79 o                         
   2   9   7          3.35          0.33         3.82 o                         
   3   9   7          0.07          3.94         4.59 o                         
  -2  10   7          0.94          1.12         6.05 o                         
  -1  10   7          4.00          7.28         5.07 o                         
   0  10   7          0.83          1.53         4.07 o                         
   1  10   7          4.27          9.10         6.02 o                         
   0 -14   8          7.83         -0.35        10.06 o                         
  -3 -13   8         15.31         11.33         5.21 o                         
  -2 -13   8          8.52          5.88         3.82 o                         
  -1 -13   8          0.31          6.84         4.24 o                         
   0 -13   8          2.10          4.13         4.13 o                         
   1 -13   8          3.08          1.69         3.44 o                         
   2 -13   8          4.14          9.44         4.46 o                         
   3 -13   8          2.50          5.82         5.40 o                         
  -4 -12   8          2.20          3.57         4.43 o                         
  -3 -12   8          0.73          2.11         4.31 o                         
  -2 -12   8         11.65         13.49         4.79 o                         
  -1 -12   8         24.42         26.45         5.78 o                         
   0 -12   8         35.84         32.18         4.19 o                         
   1 -12   8         41.31         44.46         4.50 o                         
   2 -12   8          9.39         14.03         4.67 o                         
   3 -12   8          2.03          1.65         4.82 o                         
   4 -12   8          0.57          3.03         4.67 o                         
  -5 -11   8          3.98          1.05         5.33 o                         
  -4 -11   8         29.45         33.04         7.59 o                         
  -3 -11   8         14.75         12.89         3.77 o                         
  -2 -11   8         24.35         26.76         4.64 o                         
  -1 -11   8         62.38         58.47         7.36 o                         
   0 -11   8         13.17         18.78         3.93 o                         
   1 -11   8          1.49          1.54         3.42 o                         
   2 -11   8          2.00         10.53         5.56 o                         
   3 -11   8          8.14         14.31         4.39 o                         
   4 -11   8         17.52         12.66         3.81 o                         
   5 -11   8          0.10         -0.55         5.64 o                         
  -5 -10   8          2.73          5.08         3.70 o                         
  -4 -10   8          6.36          3.37         4.10 o                         
  -3 -10   8         33.83         31.54         3.74 o                         
  -2 -10   8         36.03         39.12         4.77 o                         
  -1 -10   8         47.89         56.74         4.03 o                         
   0 -10   8          6.03         11.05         3.69 o                         
   1 -10   8          7.84         12.33         3.70 o                         
   2 -10   8         43.99         47.90         3.67 o                         
   3 -10   8          2.10          3.64         3.84 o                         
   4 -10   8         20.93         17.26         4.15 o                         
   5 -10   8          2.95          7.86         5.44 o                         
   6 -10   8          0.59          1.00        10.08 o                         
  -6  -9   8          0.61          0.02         3.19 o                         
  -5  -9   8          8.50         12.36         4.77 o                         
  -4  -9   8         11.06         12.20         3.34 o                         
  -3  -9   8         65.00         52.54         5.57 o                         
  -2  -9   8         49.77         44.71         3.64 o                         
  -1  -9   8         12.74         12.86         3.72 o                         
   0  -9   8        201.52        198.38         6.28 o                         
   1  -9   8        312.33        320.35        10.75 o                         
   2  -9   8          2.43          1.99         3.40 o                         
   3  -9   8          2.02          1.33         3.20 o                         
   4  -9   8         10.05          7.37         3.84 o                         
   5  -9   8         18.95         11.38         5.33 o                         
   6  -9   8          0.57         -1.02         4.60 o                         
  -6  -8   8          9.28          8.40         3.54 o                         
  -5  -8   8          1.98         -1.91         3.83 o                         
  -4  -8   8         55.85         57.14         3.88 o                         
  -3  -8   8         67.29         70.85         4.04 o                         
  -2  -8   8        229.36        246.57         4.84 o                         
  -1  -8   8        436.59        445.37        13.69 o                         
   0  -8   8        116.55        119.87         4.03 o                         
   1  -8   8         28.39         32.34         3.08 o                         
   2  -8   8          0.48          2.46         3.86 o                         
   3  -8   8         46.32         48.23         3.30 o                         
   4  -8   8         13.14         17.63         8.31 o                         
   5  -8   8          2.44          2.43         3.72 o                         
   6  -8   8          0.89          0.39         4.17 o                         
  -7  -7   8          1.70          1.71         4.23 o                         
  -6  -7   8          6.42          4.96         4.12 o                         
  -5  -7   8         16.79         19.38         3.21 o                         
  -4  -7   8          3.47          4.70         3.87 o                         
  -3  -7   8         10.84         17.18         5.20 o                         
  -2  -7   8        113.23        122.02        13.62 o                         
  -1  -7   8         30.12         31.60         3.58 o                         
   0  -7   8         25.18         24.46         3.25 o                         
   1  -7   8        131.35        131.69         5.66 o                         
   2  -7   8        329.83        330.06         9.49 o                         
   3  -7   8         13.27         11.43         4.30 o                         
   4  -7   8          0.23         -2.17         3.81 o                         
   5  -7   8          0.03          3.77         4.55 o                         
   6  -7   8          0.19          2.14         3.80 o                         
   7  -7   8          3.24          0.36         4.85 o                         
  -7  -6   8          7.14          3.47         3.75 o                         
  -6  -6   8          0.17          5.11         3.36 o                         
  -5  -6   8         40.83         37.34         3.22 o                         
  -4  -6   8         14.40         20.82         4.83 o                         
  -3  -6   8        234.70        172.10        82.17 o                         
  -2  -6   8        107.40        104.62        11.10 o                         
  -1  -6   8          6.54          6.86         8.63 o                         
   0  -6   8        187.73        203.08         6.29 o                         
   1  -6   8         49.67         48.58         3.88 o                         
   2  -6   8          1.12          5.76         3.27 o                         
   3  -6   8          5.01          9.28         3.56 o                         
   4  -6   8          6.37          3.02         3.68 o                         
   5  -6   8          5.60          8.24         3.56 o                         
   6  -6   8         17.81         12.39         3.95 o                         
   7  -6   8          3.30          1.32         4.63 o                         
  -7  -5   8          0.03         -2.21         3.96 o                         
  -6  -5   8          0.94          0.42         4.15 o                         
  -5  -5   8         13.59         15.63         3.88 o                         
  -4  -5   8        381.78        362.43         5.65 o                         
  -3  -5   8        155.52        172.67         6.33 o                         
  -2  -5   8         54.13         53.85         4.80 o                         
  -1  -5   8       1339.26       1350.95        22.52 o                         
   0  -5   8        561.34        548.86        17.10 o                         
   1  -5   8         53.90         51.04         6.62 o                         
   2  -5   8         15.36         13.58         4.09 o                         
   3  -5   8        153.02        141.05         7.61 o                         
   4  -5   8         27.21         17.52         3.40 o                         
   5  -5   8          0.02          4.31         3.91 o                         
   6  -5   8         14.29         20.96         4.36 o                         
   7  -5   8          2.51          1.90         4.32 o                         
  -7  -4   8          1.54          4.47         4.29 o                         
  -6  -4   8         76.20         84.71         4.76 o                         
  -5  -4   8         13.75         16.07         3.04 o                         
  -4  -4   8         44.17         43.06         3.00 o                         
  -3  -4   8        130.84        123.15         3.65 o                         
  -2  -4   8        548.73        551.13        15.72 o                         
  -1  -4   8         60.39         61.88         4.49 o                         
   0  -4   8         15.37          9.92         4.46 o                         
   1  -4   8        185.96        185.97         5.31 o                         
   2  -4   8         80.60         73.06         5.90 o                         
   3  -4   8         92.50         80.42         7.40 o                         
   4  -4   8          4.01          4.87         2.87 o                         
   5  -4   8          2.69          0.76         3.36 o                         
   6  -4   8         16.67         14.01         4.69 o                         
   7  -4   8          6.21          4.80         4.33 o                         
  -8  -3   8          0.41          3.88         5.40 o                         
  -7  -3   8          0.90          2.55         4.42 o                         
  -6  -3   8         12.12         14.68         3.66 o                         
  -5  -3   8         11.61         15.42         3.74 o                         
  -4  -3   8         26.81         22.25         3.19 o                         
  -3  -3   8        179.98        172.70         4.26 o                         
  -2  -3   8        383.88        363.10        21.38 o                         
  -1  -3   8        237.62        237.63         4.51 o                         
   0  -3   8        587.08        586.25        26.29 o                         
   1  -3   8         56.25         54.02         4.41 o                         
   2  -3   8          2.59          1.97         3.01 o                         
   3  -3   8        101.41         88.97        22.31 o                         
   4  -3   8          4.85          6.26         3.58 o                         
   5  -3   8          6.37          9.28         3.13 o                         
   6  -3   8          1.69          4.81         3.88 o                         
   7  -3   8          1.54          4.58         5.71 o                         
  -8  -2   8          0.59          5.54         5.62 o                         
  -7  -2   8          4.90          4.43         4.94 o                         
  -6  -2   8          2.87          8.55         4.48 o                         
  -5  -2   8        103.28        103.72         4.03 o                         
  -4  -2   8         56.27         57.02         4.49 o                         
  -3  -2   8        166.60        166.49         4.54 o                         
  -2  -2   8        189.45        183.66         5.06 o                         
  -1  -2   8        479.48        457.84         5.58 o                         
   0  -2   8         68.99         74.42         4.03 o                         
   1  -2   8        518.28        520.78        12.97 o                         
   2  -2   8        810.48        785.78         6.45 o                         
   3  -2   8         15.63         14.84         3.88 o                         
   4  -2   8        118.30        100.06         4.63 o                         
   5  -2   8         34.53         31.50         3.91 o                         
   6  -2   8          0.96         -0.20         4.58 o                         
   7  -2   8          0.90          1.56         4.90 o                         
  -8  -1   8          3.81          4.66         5.63 o                         
  -7  -1   8          2.08          3.66         5.00 o                         
  -6  -1   8         67.76         65.69         5.00 o                         
  -5  -1   8         48.23         49.08         4.40 o                         
  -4  -1   8         98.34         97.91         5.58 o                         
  -3  -1   8        129.37        125.48         7.45 o                         
  -2  -1   8        203.86        192.15         5.24 o                         
  -1  -1   8        447.42        448.40         5.58 o                         
   0  -1   8        372.96        393.91         8.33 o                         
   1  -1   8        142.81        128.13         3.89 o                         
   2  -1   8         29.17         33.55         3.50 o                         
   3  -1   8        125.14        107.37         4.45 o                         
   4  -1   8          8.87         13.02         3.74 o                         
   5  -1   8          2.67          5.50         3.28 o                         
   6  -1   8          0.56          5.61         5.56 o                         
   7  -1   8          0.81         -2.43         5.04 o                         
  -7   0   8          8.65         12.85         5.61 o                         
  -6   0   8          0.75          3.23         4.82 o                         
  -5   0   8          1.39          0.96         4.43 o                         
  -4   0   8        109.21        105.13         4.65 o                         
  -3   0   8         54.48         53.29         3.95 o                         
  -2   0   8        351.16        342.01        10.26 o                         
  -1   0   8         77.22         74.68         3.34 o                         
   0   0   8         82.97         89.91         3.98 o                         
   1   0   8         75.02         77.62         3.63 o                         
   2   0   8         28.83         26.55         3.17 o                         
   3   0   8         51.72         42.28         3.81 o                         
   4   0   8          1.27          2.05         3.26 o                         
   5   0   8          5.91          9.71         4.74 o                         
   6   0   8          1.14         13.72         5.47 o                         
   7   0   8          0.66         -2.81         4.07 o                         
  -7   1   8          3.45         10.88         8.15 o                         
  -6   1   8         10.01         13.12         8.04 o                         
  -5   1   8         60.97         64.66         7.94 o                         
  -4   1   8         39.84         39.77         4.09 o                         
  -3   1   8        425.74        411.27         8.66 o                         
  -2   1   8        101.87         99.12         4.05 o                         
  -1   1   8          7.75          9.90         2.75 o                         
   0   1   8        127.57        131.45         6.57 o                         
   1   1   8          3.15          3.01         2.50 o                         
   2   1   8         35.11         31.97         3.89 o                         
   3   1   8         17.19         22.07         3.54 o                         
   4   1   8         43.02         43.57         3.92 o                         
   5   1   8          0.87         -0.60         3.68 o                         
   6   1   8          0.06         -2.08         5.87 o                         
   7   1   8          9.15          5.89         5.17 o                         
  -7   2   8          1.55         -0.51         8.18 o                         
  -6   2   8          0.48         -1.83         5.50 o                         
  -5   2   8         14.80         24.58         5.27 o                         
  -4   2   8         99.62         97.31         5.44 o                         
  -3   2   8        307.35        310.03         5.20 o                         
  -2   2   8         60.19         65.38         3.28 o                         
  -1   2   8        714.87        733.69        16.15 o                         
   0   2   8        970.33        982.86        11.86 o                         
   1   2   8        244.05        256.83         6.22 o                         
   2   2   8         19.60         22.77         3.17 o                         
   3   2   8          7.59         10.01         2.86 o                         
   4   2   8          0.81         -0.91         3.76 o                         
   5   2   8          1.35          7.09         4.12 o                         
   6   2   8          0.09          2.63         4.07 o                         
   7   2   8          7.11          3.04         4.57 o                         
  -7   3   8          1.39         -2.42         5.95 o                         
  -6   3   8          7.61         11.18         6.99 o                         
  -5   3   8         22.17         27.42         4.69 o                         
  -4   3   8         21.27         28.48         4.26 o                         
  -3   3   8         34.50         31.09         4.03 o                         
  -2   3   8        335.35        344.90        10.64 o                         
  -1   3   8        218.60        229.77         4.35 o                         
   0   3   8         60.85         58.14         3.19 o                         
   1   3   8          9.57         10.20         2.90 o                         
   2   3   8         18.26         19.15         2.63 o                         
   3   3   8         92.99         86.69         3.28 o                         
   4   3   8          1.61          2.58         3.30 o                         
   5   3   8          9.77         10.87         4.14 o                         
   6   3   8          3.60          6.33         4.86 o                         
  -7   4   8          6.37          7.71         6.80 o                         
  -6   4   8          4.28         16.27         6.15 o                         
  -5   4   8          0.26         11.98         5.56 o                         
  -4   4   8         35.17         31.70         4.56 o                         
  -3   4   8        101.46        105.98         7.73 o                         
  -2   4   8         46.70         55.27         5.24 o                         
  -1   4   8          1.67          2.77         3.20 o                         
   0   4   8         58.78         63.34         3.35 o                         
   1   4   8         53.36         61.82         3.57 o                         
   2   4   8         48.35         52.02         3.08 o                         
   3   4   8         14.31         14.19         2.76 o                         
   4   4   8         18.23         20.53         3.64 o                         
   5   4   8          1.81         -3.25         3.70 o                         
   6   4   8          4.97          2.66         6.38 o                         
  -6   5   8          1.17          3.33         5.15 o                         
  -5   5   8         30.71         40.63         4.52 o                         
  -4   5   8         18.37         16.42         3.95 o                         
  -3   5   8         37.94         36.46         4.05 o                         
  -2   5   8         10.07         15.13         3.59 o                         
  -1   5   8        127.76        137.77         5.44 o                         
   0   5   8        163.25        170.10         4.15 o                         
   1   5   8         25.98         30.49         2.98 o                         
   2   5   8         41.43         43.85         3.63 o                         
   3   5   8         10.48         10.40         3.12 o                         
   4   5   8         30.75         33.54         3.85 o                         
   5   5   8          4.33          3.95         4.91 o                         
  -6   6   8         10.61          4.94         9.32 o                         
  -5   6   8         28.08         30.34        13.00 o                         
  -4   6   8          9.19          8.80         4.65 o                         
  -3   6   8         24.92         27.27         4.60 o                         
  -2   6   8         86.36        102.14        10.52 o                         
  -1   6   8         28.92         36.91         3.35 o                         
   0   6   8          0.78         -0.24         3.00 o                         
   1   6   8          2.43          4.78         3.72 o                         
   2   6   8         17.90         14.90         3.54 o                         
   3   6   8          2.03          5.22         3.26 o                         
   4   6   8          3.58          2.47         3.73 o                         
   5   6   8          1.02          3.59         4.01 o                         
  -5   7   8          9.24          0.62         4.53 o                         
  -4   7   8          1.37          4.07         5.91 o                         
  -3   7   8         25.79         17.96         4.15 o                         
  -2   7   8         27.21         25.46         4.43 o                         
  -1   7   8          0.98          1.12         3.18 o                         
   0   7   8          9.18         16.28         3.62 o                         
   1   7   8         35.04         31.10         3.53 o                         
   2   7   8         16.90         15.15         3.38 o                         
   3   7   8          0.96          0.24         3.49 o                         
   4   7   8          5.52          6.23         3.92 o                         
  -4   8   8         12.84          9.17         5.31 o                         
  -3   8   8          8.43          3.00         4.22 o                         
  -2   8   8          1.74          0.04         6.21 o                         
  -1   8   8         11.05          6.89         3.89 o                         
   0   8   8         32.39         23.46         4.44 o                         
   1   8   8          0.16          0.55         3.66 o                         
   2   8   8          1.54         -0.82         4.23 o                         
   3   8   8          2.29          5.96         3.68 o                         
  -2   9   8          8.82          8.55         4.50 o                         
  -1   9   8         28.98         28.58         4.63 o                         
   0   9   8          8.32          3.67         4.05 o                         
   1   9   8          3.14          4.27         4.48 o                         
  -2 -13   9          2.07          1.58         3.89 o                         
  -1 -13   9          1.21          0.29         3.76 o                         
   0 -13   9         18.95         21.58         4.39 o                         
   1 -13   9         12.20          8.91         4.66 o                         
   2 -13   9          0.26          9.75         5.03 o                         
   3 -13   9          4.24          2.38         6.69 o                         
  -4 -12   9          7.28          5.31         4.22 o                         
  -3 -12   9         10.98          6.17         4.31 o                         
  -2 -12   9          1.03          3.85         3.87 o                         
  -1 -12   9          1.67          6.55         4.11 o                         
   0 -12   9          1.29          2.56         3.69 o                         
   1 -12   9          2.86         -0.72         5.65 o                         
   2 -12   9          0.04          5.16         4.80 o                         
   3 -12   9          4.31          3.82         4.45 o                         
   4 -12   9          4.25          3.94         4.61 o                         
  -4 -11   9          0.35         11.90         4.85 o                         
  -3 -11   9          3.53          4.31         5.76 o                         
  -2 -11   9         10.76         12.50         3.31 o                         
  -1 -11   9          0.65         -3.04         3.34 o                         
   0 -11   9          0.74          3.77         4.00 o                         
   1 -11   9          3.52          4.56         3.48 o                         
   2 -11   9         19.70         18.91         3.64 o                         
   3 -11   9          4.87          9.81         4.45 o                         
   4 -11   9          0.10         -0.35         4.22 o                         
   5 -11   9          0.06         -3.42         5.18 o                         
  -5 -10   9          4.88          3.12         3.51 o                         
  -4 -10   9          0.94          2.53         4.22 o                         
  -3 -10   9          9.36          6.61         3.21 o                         
  -2 -10   9         35.28         37.73         4.59 o                         
  -1 -10   9          1.23         -0.20         5.43 o                         
   0 -10   9          6.48          8.32         3.39 o                         
   1 -10   9          5.18         11.64         4.48 o                         
   2 -10   9          5.92          8.55         5.33 o                         
   3 -10   9          3.63          5.40         3.35 o                         
   4 -10   9          4.99          5.04         4.05 o                         
   5 -10   9          3.67          5.04         4.16 o                         
  -6  -9   9          0.75          6.98         3.99 o                         
  -5  -9   9          5.56          5.55         4.85 o                         
  -4  -9   9         13.84         19.20         4.23 o                         
  -3  -9   9          1.40          4.91         4.28 o                         
  -2  -9   9          0.82          7.01         4.30 o                         
  -1  -9   9          0.15          6.85         3.60 o                         
   0  -9   9          0.21          8.59         3.71 o                         
   1  -9   9         23.89         16.79         4.31 o                         
   2  -9   9        103.45         98.35         3.85 o                         
   3  -9   9          0.03          5.24         4.36 o                         
   4  -9   9          8.42         11.11         5.42 o                         
   5  -9   9          0.96          4.47         3.99 o                         
   6  -9   9          1.16          2.26         4.69 o                         
  -6  -8   9          5.49          2.26         3.48 o                         
  -5  -8   9         15.68         16.23         4.03 o                         
  -4  -8   9         14.77         11.84         3.28 o                         
  -3  -8   9          0.99          2.03         4.48 o                         
  -2  -8   9         17.28         20.80         3.95 o                         
  -1  -8   9          0.50          5.86         3.13 o                         
   0  -8   9         12.20         13.15         3.94 o                         
   1  -8   9          7.79          8.84         3.68 o                         
   2  -8   9        119.89        125.87         4.05 o                         
   3  -8   9         16.87         22.07         3.18 o                         
   4  -8   9          0.21          4.76         4.73 o                         
   5  -8   9          0.12          4.98         3.97 o                         
   6  -8   9          3.67          7.80         4.66 o                         
  -7  -7   9          0.50          2.76         4.11 o                         
  -6  -7   9          0.44          3.36         3.76 o                         
  -5  -7   9          0.81          2.38         3.52 o                         
  -4  -7   9         23.03         19.56         4.13 o                         
  -3  -7   9          0.25          2.68         5.61 o                         
  -2  -7   9         24.44         19.13        14.05 o                         
  -1  -7   9         31.25         31.32         4.02 o                         
   0  -7   9          2.69          2.58         3.04 o                         
   1  -7   9          0.31          5.56         3.22 o                         
   2  -7   9         14.99         16.34         4.10 o                         
   3  -7   9         82.67         71.21         4.05 o                         
   4  -7   9          0.05         -0.81         3.51 o                         
   5  -7   9          1.18          3.01         4.56 o                         
   6  -7   9          6.53         -0.48         3.94 o                         
  -7  -6   9          9.52          7.75         4.20 o                         
  -6  -6   9          0.02          1.33         3.38 o                         
  -5  -6   9         11.20          6.84         4.26 o                         
  -4  -6   9          0.60          0.87         4.22 o                         
  -3  -6   9         15.18         10.60         4.22 o                         
  -2  -6   9          0.11          2.36         3.93 o                         
  -1  -6   9          1.15          6.37         4.41 o                         
   0  -6   9          0.33         -0.15         3.61 o                         
   1  -6   9         31.05         41.46         5.32 o                         
   2  -6   9         35.13         29.17         3.21 o                         
   3  -6   9         29.27         32.63         4.36 o                         
   4  -6   9          2.75          7.06         4.34 o                         
   5  -6   9          4.94          6.47         4.02 o                         
   6  -6   9          0.92          6.26         4.34 o                         
   7  -6   9          2.40         -1.34         5.63 o                         
  -7  -5   9          1.69          2.01         3.74 o                         
  -6  -5   9          5.12          3.90         4.50 o                         
  -5  -5   9          1.88          5.79         3.90 o                         
  -4  -5   9          0.51          6.56         3.09 o                         
  -3  -5   9        472.03        458.42        12.47 o                         
  -2  -5   9        156.70        158.41         4.98 o                         
  -1  -5   9          3.82          5.09         4.63 o                         
   0  -5   9         53.58         52.31         4.45 o                         
   1  -5   9         41.37         37.06         3.62 o                         
   2  -5   9         42.86         51.44         3.91 o                         
   3  -5   9         42.47         54.02         5.23 o                         
   4  -5   9          5.25         10.61         3.52 o                         
   5  -5   9          1.87          3.99         3.48 o                         
   6  -5   9          0.09          1.46         4.52 o                         
   7  -5   9          1.03          5.10         5.53 o                         
  -7  -4   9          0.11          4.53         5.24 o                         
  -6  -4   9          0.74         -0.30         4.58 o                         
  -5  -4   9          0.14          0.48         3.43 o                         
  -4  -4   9         14.17         11.45         3.24 o                         
  -3  -4   9         76.93         77.29         6.17 o                         
  -2  -4   9         33.12         30.44         3.46 o                         
  -1  -4   9         15.08         17.28         3.82 o                         
   0  -4   9         19.07         23.86         4.63 o                         
   1  -4   9         97.68         86.84         4.75 o                         
   2  -4   9         10.44         12.98         8.27 o                         
   3  -4   9         42.07         20.28         5.75 o                         
   4  -4   9          1.02          2.48         3.14 o                         
   5  -4   9          3.62         14.56         4.04 o                         
   6  -4   9          1.22          4.46         3.84 o                         
   7  -4   9          1.99          5.16         8.14 o                         
  -7  -3   9          1.01          4.41         5.26 o                         
  -6  -3   9         10.66          9.39         3.98 o                         
  -5  -3   9         20.12         18.00         3.90 o                         
  -4  -3   9         32.82         35.28         4.38 o                         
  -3  -3   9          5.39          7.51         4.15 o                         
  -2  -3   9        193.82        173.90         4.74 o                         
  -1  -3   9         59.66         63.52         3.39 o                         
   0  -3   9         78.44         65.84         3.82 o                         
   1  -3   9          8.77          2.09         4.17 o                         
   2  -3   9         34.81         25.44         3.16 o                         
   3  -3   9          3.48         10.54         3.58 o                         
   4  -3   9          1.77         -1.57         4.13 o                         
   5  -3   9         10.03          9.64         3.37 o                         
   6  -3   9          0.00          0.10         4.05 o                         
   7  -3   9          3.18          4.32         5.03 o                         
  -7  -2   9          0.98          0.70         4.98 o                         
  -6  -2   9          1.14          0.39         3.77 o                         
  -5  -2   9          0.27          2.03         3.71 o                         
  -4  -2   9         12.92         14.43         3.85 o                         
  -3  -2   9        100.99        101.54         7.65 o                         
  -2  -2   9          2.85         -0.63         3.20 o                         
  -1  -2   9          5.81          9.10         3.33 o                         
   0  -2   9        104.58         98.69         4.47 o                         
   1  -2   9        188.92        203.72         5.37 o                         
   2  -2   9        121.49        101.37         4.02 o                         
   3  -2   9         65.61         51.46         4.30 o                         
   4  -2   9          0.07          3.17         3.15 o                         
   5  -2   9          2.04          1.77         3.59 o                         
   6  -2   9          1.65          7.98         5.70 o                         
   7  -2   9          0.20          4.37         6.08 o                         
  -7  -1   9         24.53         26.78         6.05 o                         
  -6  -1   9          3.25          0.87         4.48 o                         
  -5  -1   9         55.18         54.62         4.77 o                         
  -4  -1   9        242.13        228.63         6.45 o                         
  -3  -1   9         65.77         66.04         4.55 o                         
  -2  -1   9         24.14         19.52         3.42 o                         
  -1  -1   9          4.26          5.60         2.89 o                         
   0  -1   9         42.51         51.38         3.24 o                         
   1  -1   9         73.41         64.25         4.37 o                         
   2  -1   9         94.65        100.55         4.56 o                         
   3  -1   9         52.44         64.78         3.53 o                         
   4  -1   9          3.27          6.77         3.22 o                         
   5  -1   9          2.63          2.21         3.59 o                         
   6  -1   9          0.02         -0.49         5.82 o                         
   7  -1   9          5.45          6.34         4.31 o                         
  -7   0   9         25.15         26.99         6.85 o                         
  -6   0   9          6.14          7.97         5.23 o                         
  -5   0   9          0.79          3.92         4.89 o                         
  -4   0   9          8.36         16.45         4.76 o                         
  -3   0   9          1.01         -0.60         3.59 o                         
  -2   0   9        202.24        213.01         7.96 o                         
  -1   0   9        565.61        551.25        16.26 o                         
   0   0   9        144.16        129.48         4.38 o                         
   1   0   9         48.65         39.06         3.60 o                         
   2   0   9          3.52          7.46         3.07 o                         
   3   0   9         48.90         35.99         5.40 o                         
   4   0   9          3.04          3.95         3.68 o                         
   5   0   9          1.48          1.96         4.57 o                         
   6   0   9          0.12         -4.56         4.56 o                         
   7   0   9          4.83          3.11         6.22 o                         
  -7   1   9          6.05          4.48         8.71 o                         
  -6   1   9          3.71          2.96         5.97 o                         
  -5   1   9         16.69         12.66         7.77 o                         
  -4   1   9          0.43          7.05         4.72 o                         
  -3   1   9         22.57         23.69         3.18 o                         
  -2   1   9        121.60        122.28         4.05 o                         
  -1   1   9         11.35         11.31         3.43 o                         
   0   1   9          9.70         11.81         3.50 o                         
   1   1   9          8.56         10.39         2.81 o                         
   2   1   9        128.39         99.58         4.06 o                         
   3   1   9          0.34          4.06         3.78 o                         
   4   1   9          0.37          4.41         3.22 o                         
   5   1   9         11.39         12.42         3.99 o                         
   6   1   9          0.61         10.45         9.57 o                         
  -7   2   9          5.67          6.36         6.56 o                         
  -6   2   9          0.47          1.75         5.38 o                         
  -5   2   9         33.78         34.71         4.96 o                         
  -4   2   9         15.28         19.51         4.82 o                         
  -3   2   9        120.69        132.37         5.12 o                         
  -2   2   9         99.73        104.61         5.22 o                         
  -1   2   9          3.60          1.14         3.06 o                         
   0   2   9         42.62         42.32         3.31 o                         
   1   2   9        126.51        106.34         5.04 o                         
   2   2   9          5.89          1.14         2.44 o                         
   3   2   9         56.25         68.29         5.22 o                         
   4   2   9          1.25          0.63         3.79 o                         
   5   2   9         13.52         13.62         3.64 o                         
   6   2   9          0.23          4.68         4.22 o                         
  -6   3   9          0.43         -2.21         5.80 o                         
  -5   3   9          0.79         -3.76         5.48 o                         
  -4   3   9         24.49         28.10         3.73 o                         
  -3   3   9          3.26          2.79         6.41 o                         
  -2   3   9         44.04         41.69         3.80 o                         
  -1   3   9        104.27         98.63         4.19 o                         
   0   3   9         55.88         53.74         3.30 o                         
   1   3   9          0.42          3.12         2.82 o                         
   2   3   9         18.35         25.54         2.82 o                         
   3   3   9         39.60         30.26         3.42 o                         
   4   3   9         10.43          8.89         3.60 o                         
   5   3   9          0.76          9.40         6.04 o                         
   6   3   9          0.04          0.71         5.10 o                         
  -6   4   9         28.92         23.57         8.67 o                         
  -5   4   9         18.36         22.76         5.83 o                         
  -4   4   9         14.92         19.32         5.52 o                         
  -3   4   9         68.01         66.72         4.19 o                         
  -2   4   9        152.56        156.18         7.81 o                         
  -1   4   9          5.70          7.38         3.36 o                         
   0   4   9          1.80          4.42         3.22 o                         
   1   4   9          1.47          2.48         3.24 o                         
   2   4   9         15.66         16.28         3.48 o                         
   3   4   9         26.63         18.81         3.16 o                         
   4   4   9          0.27          0.91         3.62 o                         
   5   4   9          2.07          4.55         5.52 o                         
  -6   5   9          0.61         -0.69         4.44 o                         
  -5   5   9          0.68          2.34         5.82 o                         
  -4   5   9          5.73         10.07         4.47 o                         
  -3   5   9         34.20         39.37         5.63 o                         
  -2   5   9          1.30          3.21         4.23 o                         
  -1   5   9          0.43          2.67         3.18 o                         
   0   5   9         78.56         75.27         3.48 o                         
   1   5   9         10.69          7.73         2.97 o                         
   2   5   9          0.20         -1.79         3.11 o                         
   3   5   9         11.25         13.58         3.91 o                         
   4   5   9          0.62          4.13         3.47 o                         
   5   5   9          1.78          2.66         5.16 o                         
  -5   6   9         13.14          4.09         5.13 o                         
  -4   6   9         36.80         35.67         7.43 o                         
  -3   6   9          8.95         16.87         5.67 o                         
  -2   6   9          6.81         12.99         3.87 o                         
  -1   6   9         42.48         35.27         3.72 o                         
   0   6   9          0.59          1.53         4.00 o                         
   1   6   9          6.83          7.31         2.91 o                         
   2   6   9          0.10          4.06         3.28 o                         
   3   6   9          1.41         -1.88         3.74 o                         
   4   6   9          0.19          1.35         3.60 o                         
  -4   7   9          0.21          1.93         4.33 o                         
  -3   7   9          0.39          3.80         5.83 o                         
  -2   7   9         32.42         26.31         4.37 o                         
  -1   7   9         29.85         28.37         4.14 o                         
   0   7   9          8.35          5.79         4.14 o                         
   1   7   9         22.71         24.05         3.74 o                         
   2   7   9          9.57          5.46         3.48 o                         
   3   7   9          9.52          0.67         3.64 o                         
  -3   8   9          3.90          2.15         5.89 o                         
  -2   8   9          2.15         -0.56         8.29 o                         
  -1   8   9          0.22         -1.06         4.10 o                         
   0   8   9          1.46          3.35         4.41 o                         
   1   8   9          2.04          5.31         3.44 o                         
   2   8   9          0.50          8.41         3.99 o                         
  -2 -13  10          4.42          5.26         4.15 o                         
  -1 -13  10          0.30          0.95         5.22 o                         
   0 -13  10          0.62          2.64         3.78 o                         
   1 -13  10         20.17          9.90         4.56 o                         
   2 -13  10          9.66          5.01         4.48 o                         
  -3 -12  10          0.37          1.51         3.87 o                         
  -2 -12  10          1.67          1.20         3.43 o                         
  -1 -12  10         17.45         17.22         3.97 o                         
   0 -12  10         24.16         18.12         4.34 o                         
   1 -12  10          7.46         12.71         5.05 o                         
   2 -12  10          0.20         -4.85         4.85 o                         
   3 -12  10          0.04          2.65         5.15 o                         
  -4 -11  10         15.81          7.08         4.51 o                         
  -3 -11  10         14.74         11.75         4.45 o                         
  -2 -11  10         36.76         28.11         4.75 o                         
  -1 -11  10         13.77         16.75         3.51 o                         
   0 -11  10          5.81          3.87         4.06 o                         
   1 -11  10          1.25          0.73         3.88 o                         
   2 -11  10         18.10         19.24         4.95 o                         
   3 -11  10          6.53          5.41         3.84 o                         
   4 -11  10          0.71          2.02         3.70 o                         
  -5 -10  10          1.10          8.42         3.95 o                         
  -4 -10  10          0.21          1.67         4.81 o                         
  -3 -10  10         26.45         23.14         5.05 o                         
  -2 -10  10          1.47          7.16         3.97 o                         
  -1 -10  10          8.03         11.41         4.02 o                         
   0 -10  10         36.75         39.67         3.69 o                         
   1 -10  10          7.42         16.00         3.93 o                         
   2 -10  10          1.73          2.53         3.52 o                         
   3 -10  10          2.35          3.71         3.47 o                         
   4 -10  10          0.02         -3.11         4.85 o                         
   5 -10  10          2.63          3.43         3.90 o                         
  -5  -9  10          3.64         -3.02         4.26 o                         
  -4  -9  10          8.76          8.76         3.71 o                         
  -3  -9  10         18.58         20.74         4.80 o                         
  -2  -9  10         20.96         26.32         4.41 o                         
  -1  -9  10         55.54         57.75         3.65 o                         
   0  -9  10          2.18          5.54         3.77 o                         
   1  -9  10         68.04         77.52         3.82 o                         
   2  -9  10          2.84          6.83         3.37 o                         
   3  -9  10          0.05         -1.04         3.91 o                         
   4  -9  10          1.62          3.62         3.81 o                         
   5  -9  10          0.91          4.23         5.03 o                         
  -6  -8  10          1.64          2.84         3.17 o                         
  -5  -8  10         12.71         17.99         3.81 o                         
  -4  -8  10         30.20         29.98         3.99 o                         
  -3  -8  10         21.23         17.23         3.38 o                         
  -2  -8  10         80.40         87.90         4.62 o                         
  -1  -8  10         27.45         35.06         3.59 o                         
   0  -8  10         84.34         85.55         4.04 o                         
   1  -8  10          4.36         10.10         3.66 o                         
   2  -8  10         10.76          7.69         3.86 o                         
   3  -8  10          2.50          3.62         4.43 o                         
   4  -8  10          0.02         -0.48         3.64 o                         
   5  -8  10          0.08         -1.34         4.17 o                         
   6  -8  10          6.70          2.46         4.81 o                         
  -6  -7  10          0.04          3.91         3.53 o                         
  -5  -7  10         19.21         22.36         3.89 o                         
  -4  -7  10          0.27          1.02         4.22 o                         
  -3  -7  10          0.63          7.57         7.30 o                         
  -2  -7  10         18.45         28.61         4.83 o                         
  -1  -7  10         39.41         43.15         4.56 o                         
   0  -7  10        123.41        147.59         5.18 o                         
   1  -7  10          9.76         12.54         3.09 o                         
   2  -7  10         93.50         88.73         3.82 o                         
   3  -7  10         10.39         12.23         3.74 o                         
   4  -7  10          2.01          1.61         3.81 o                         
   5  -7  10          1.27          6.92         4.73 o                         
   6  -7  10          0.58          2.17         4.66 o                         
  -7  -6  10          0.30          1.57         3.87 o                         
  -6  -6  10          0.14          7.16         4.84 o                         
  -5  -6  10          2.07          9.53         4.58 o                         
  -4  -6  10          2.54          5.85         3.47 o                         
  -3  -6  10         13.12         18.08         3.42 o                         
  -2  -6  10         54.41         63.21         8.90 o                         
  -1  -6  10         98.83        101.26         5.82 o                         
   0  -6  10        128.59        121.24         4.57 o                         
   1  -6  10         11.72         17.56         4.97 o                         
   2  -6  10          0.87          7.08         5.27 o                         
   3  -6  10          1.14          6.28         4.11 o                         
   4  -6  10         20.98         22.48         3.90 o                         
   5  -6  10          0.01          4.78         3.53 o                         
   6  -6  10          6.36          7.91         4.29 o                         
  -7  -5  10          0.01          2.58         4.35 o                         
  -6  -5  10          6.55          2.88         4.81 o                         
  -5  -5  10          5.70          6.00         4.05 o                         
  -4  -5  10        102.33        102.96         5.54 o                         
  -3  -5  10        201.90        201.05         5.30 o                         
  -2  -5  10          1.06          2.89         4.06 o                         
  -1  -5  10          1.71         -1.83         4.29 o                         
   0  -5  10        187.24        199.67         5.58 o                         
   1  -5  10        161.84        156.03         4.86 o                         
   2  -5  10          0.87          4.38         4.98 o                         
   3  -5  10          3.42          1.05         3.95 o                         
   4  -5  10          0.36         -3.11         3.11 o                         
   5  -5  10          0.10          2.04         3.61 o                         
   6  -5  10          1.67          1.71         3.72 o                         
  -7  -4  10          2.19          4.41         4.06 o                         
  -6  -4  10          5.16          4.05         4.30 o                         
  -5  -4  10         84.21         80.72         5.40 o                         
  -4  -4  10          6.76          8.26         3.21 o                         
  -3  -4  10          2.90          4.36         4.23 o                         
  -2  -4  10        195.70        202.53         7.50 o                         
  -1  -4  10         72.21         76.64         3.50 o                         
   0  -4  10        207.37        224.38         4.58 o                         
   1  -4  10         12.66          7.34         3.13 o                         
   2  -4  10          2.40         15.86         7.41 o                         
   3  -4  10          5.93          9.93         3.57 o                         
   4  -4  10          0.71          1.32         3.00 o                         
   5  -4  10          1.40          1.39         3.12 o                         
   6  -4  10          1.12          4.64         4.07 o                         
   7  -4  10          3.68         -8.45         9.17 o                         
  -7  -3  10          1.00          1.40         4.32 o                         
  -6  -3  10          1.74          5.07         3.88 o                         
  -5  -3  10          4.36          4.96         4.45 o                         
  -4  -3  10         15.23         17.06         3.05 o                         
  -3  -3  10         96.85        100.64         8.53 o                         
  -2  -3  10        186.02        181.13         3.97 o                         
  -1  -3  10         19.52         21.23         3.20 o                         
   0  -3  10          0.87          2.79         3.07 o                         
   1  -3  10         36.30         38.78         3.08 o                         
   2  -3  10         13.12         20.29         4.43 o                         
   3  -3  10         12.50         11.28         3.45 o                         
   4  -3  10          8.61         15.25         4.22 o                         
   5  -3  10          2.15         -1.34         3.27 o                         
   6  -3  10          0.01          1.93         4.85 o                         
   7  -3  10          0.00         -0.32         5.18 o                         
  -7  -2  10          5.69          2.34         4.42 o                         
  -6  -2  10          5.43          5.30         4.59 o                         
  -5  -2  10          6.78         10.54         4.66 o                         
  -4  -2  10         46.68         46.89         4.43 o                         
  -3  -2  10         30.50         30.39         3.68 o                         
  -2  -2  10        109.67        100.08         5.10 o                         
  -1  -2  10         58.95         67.85         3.81 o                         
   0  -2  10          7.32          9.41         3.10 o                         
   1  -2  10         94.05         96.90         7.17 o                         
   2  -2  10         75.29         81.97         3.53 o                         
   3  -2  10         49.99         51.10         3.17 o                         
   4  -2  10          1.86          6.72         3.70 o                         
   5  -2  10          0.39          5.33         3.13 o                         
   6  -2  10          5.49         10.36         3.89 o                         
  -7  -1  10          3.54          4.48         4.76 o                         
  -6  -1  10          1.40          1.68         3.89 o                         
  -5  -1  10         78.07         73.73         5.04 o                         
  -4  -1  10         74.24         77.88         4.76 o                         
  -3  -1  10          5.63          4.19         3.60 o                         
  -2  -1  10         82.96         86.26         4.00 o                         
  -1  -1  10        185.70        200.59         5.18 o                         
   0  -1  10        132.83        139.93         4.17 o                         
   1  -1  10          0.32          2.77         3.34 o                         
   2  -1  10         34.13         21.61         3.73 o                         
   3  -1  10          0.72          6.87         3.61 o                         
   4  -1  10          2.50          4.11         3.81 o                         
   5  -1  10          0.02         -0.32         5.16 o                         
   6  -1  10          2.66          3.90         5.54 o                         
  -7   0  10          5.08         10.41         6.07 o                         
  -6   0  10          7.32         13.17         8.03 o                         
  -5   0  10          1.50          4.54         3.91 o                         
  -4   0  10         10.96         13.62         4.63 o                         
  -3   0  10         14.47         19.03         4.44 o                         
  -2   0  10         88.70         87.49         4.37 o                         
  -1   0  10          1.74         -0.36         3.45 o                         
   0   0  10          0.45          3.16         5.86 o                         
   1   0  10          3.35          3.96         2.97 o                         
   2   0  10        152.87        152.79         9.68 o                         
   3   0  10         21.97         20.67         3.09 o                         
   4   0  10          8.43          8.81         3.45 o                         
   5   0  10          1.90          5.98         3.88 o                         
   6   0  10          0.71         -4.77         4.77 o                         
  -7   1  10          0.27          0.61         8.67 o                         
  -6   1  10          0.24         -2.63         8.36 o                         
  -5   1  10          1.79         12.12         7.70 o                         
  -4   1  10         16.28         11.90         7.43 o                         
  -3   1  10         27.61         29.53         3.36 o                         
  -2   1  10          5.13          6.16         3.22 o                         
  -1   1  10          1.59          0.73         2.80 o                         
   0   1  10          1.30          1.44         2.47 o                         
   1   1  10         13.37         19.30         3.31 o                         
   2   1  10          6.98          8.26         3.17 o                         
   3   1  10         32.90         25.71         3.50 o                         
   4   1  10          1.48          4.19         3.49 o                         
   5   1  10          1.44          7.67         4.26 o                         
   6   1  10          0.00          1.87         5.00 o                         
  -6   2  10          0.01         -0.67         8.67 o                         
  -5   2  10          1.77          5.87         5.60 o                         
  -4   2  10          0.06          0.77         4.36 o                         
  -3   2  10         24.27         25.32         5.22 o                         
  -2   2  10        113.35        115.04         6.41 o                         
  -1   2  10         76.67         79.64         3.98 o                         
   0   2  10         43.04         51.66         3.20 o                         
   1   2  10        107.58        118.16         5.16 o                         
   2   2  10          8.83          6.72         2.92 o                         
   3   2  10          2.37          6.68         3.35 o                         
   4   2  10          1.19          2.75         3.94 o                         
   5   2  10          4.69          6.52         4.11 o                         
   6   2  10          0.03          3.60         4.29 o                         
  -6   3  10          5.66          0.72         8.64 o                         
  -5   3  10          4.13          5.90         4.03 o                         
  -4   3  10          5.36          1.27         4.79 o                         
  -3   3  10          1.16          1.02         4.83 o                         
  -2   3  10          0.13          5.13         4.17 o                         
  -1   3  10          2.21          4.61         2.99 o                         
   0   3  10          0.11          0.52         2.97 o                         
   1   3  10          7.31          6.31         3.31 o                         
   2   3  10         19.67         26.14         3.92 o                         
   3   3  10          6.06          6.03         3.38 o                         
   4   3  10          0.94          2.92         3.69 o                         
   5   3  10          3.46          2.20         3.76 o                         
  -6   4  10          0.71          2.05         5.51 o                         
  -5   4  10          6.96          6.56         4.29 o                         
  -4   4  10          2.91          7.53         4.66 o                         
  -3   4  10          6.00         12.14         3.98 o                         
  -2   4  10          0.64         -0.44         4.40 o                         
  -1   4  10          0.13          3.72         3.15 o                         
   0   4  10         32.10         39.52         3.63 o                         
   1   4  10          4.60          8.57         2.97 o                         
   2   4  10          3.13          3.87         3.48 o                         
   3   4  10          3.15          4.53         3.22 o                         
   4   4  10          0.45          3.96         3.81 o                         
   5   4  10          0.28         -2.33         4.18 o                         
  -5   5  10          0.06          3.21         5.33 o                         
  -4   5  10          4.29          2.81         4.92 o                         
  -3   5  10          0.13          1.69         4.54 o                         
  -2   5  10          4.37         15.59         5.37 o                         
  -1   5  10          1.89          6.98         3.43 o                         
   0   5  10          0.54          2.92         3.27 o                         
   1   5  10          1.72          1.65         3.00 o                         
   2   5  10          1.75          4.48         3.55 o                         
   3   5  10         23.16         18.06         3.33 o                         
   4   5  10          4.70          2.64         3.94 o                         
  -4   6  10         15.27         15.39         7.58 o                         
  -3   6  10          2.66          8.28         8.18 o                         
  -2   6  10          3.11          5.29         4.12 o                         
  -1   6  10          4.08          5.36         3.54 o                         
   0   6  10          2.42          3.84         4.06 o                         
   1   6  10          1.93          7.43         3.86 o                         
   2   6  10          0.32         -0.19         4.31 o                         
   3   6  10          6.42          6.85         3.96 o                         
  -3   7  10          2.55          3.01         6.42 o                         
  -2   7  10          2.33         -5.72         5.72 o                         
  -1   7  10          2.48          1.85         3.61 o                         
   0   7  10          3.70          3.43         4.36 o                         
   1   7  10          0.45          4.25         3.66 o                         
   2   7  10          1.54          5.05         3.59 o                         
  -1 -13  11          6.08          6.85         5.15 o                         
   0 -13  11          0.87          8.64         5.13 o                         
   1 -13  11          0.13          8.89         4.05 o                         
  -3 -12  11          7.40          1.70         3.88 o                         
  -2 -12  11          2.68          6.79         5.00 o                         
  -1 -12  11          6.88          7.94         3.85 o                         
   0 -12  11          3.15          5.35         4.14 o                         
   1 -12  11          6.86          4.16         3.95 o                         
   2 -12  11          1.23          0.17         3.80 o                         
   3 -12  11          0.35         -1.01         5.04 o                         
  -4 -11  11          1.28          0.75         6.48 o                         
  -3 -11  11          1.31          0.51         3.43 o                         
  -2 -11  11          5.10          6.00         4.15 o                         
  -1 -11  11          2.57          6.57         4.42 o                         
   0 -11  11          4.21          9.94         3.88 o                         
   1 -11  11         12.52         16.50         3.37 o                         
   2 -11  11          9.69          5.53         4.24 o                         
   3 -11  11          0.06          3.07         5.64 o                         
   4 -11  11          5.32          7.73         4.18 o                         
  -5 -10  11         15.49          5.71         4.90 o                         
  -4 -10  11         12.29         14.46         3.83 o                         
  -3 -10  11          8.35          6.58         4.10 o                         
  -2 -10  11         18.98         18.38         3.30 o                         
  -1 -10  11          7.50          7.88         3.55 o                         
   0 -10  11          8.39         16.47         4.67 o                         
   1 -10  11         35.06         28.84         3.77 o                         
   2 -10  11         11.36          8.41         4.58 o                         
   3 -10  11          4.00          1.48         3.29 o                         
   4 -10  11          3.62         10.57         3.91 o                         
  -5  -9  11          0.06          6.42         3.36 o                         
  -4  -9  11         18.71         19.34         3.78 o                         
  -3  -9  11          1.43          4.37         5.27 o                         
  -2  -9  11          4.85          4.95         3.15 o                         
  -1  -9  11         95.27         97.95         4.92 o                         
   0  -9  11          3.62          8.91         3.44 o                         
   1  -9  11          8.62          7.82         3.83 o                         
   2  -9  11         11.21         11.50         3.94 o                         
   3  -9  11          5.11          4.11         4.10 o                         
   4  -9  11          2.80         -1.56         4.92 o                         
   5  -9  11          1.40          5.11         4.48 o                         
  -6  -8  11          0.15          3.30         3.40 o                         
  -5  -8  11          1.36          3.41         3.21 o                         
  -4  -8  11         43.73         41.69         6.20 o                         
  -3  -8  11         28.15         28.24         4.09 o                         
  -2  -8  11         20.95         16.08         3.26 o                         
  -1  -8  11          6.25          4.87         3.68 o                         
   0  -8  11          1.43         -1.22         3.22 o                         
   1  -8  11          4.24          0.71         3.55 o                         
   2  -8  11          0.07          4.50         3.32 o                         
   3  -8  11          0.23          1.43         5.84 o                         
   4  -8  11          6.43          9.23         4.00 o                         
   5  -8  11          2.07          3.20         4.22 o                         
  -6  -7  11          1.03          3.55         3.70 o                         
  -5  -7  11          5.64          8.50         4.20 o                         
  -4  -7  11         20.46         18.55         3.65 o                         
  -3  -7  11          1.31          5.14         4.31 o                         
  -2  -7  11          4.02          5.40         3.87 o                         
  -1  -7  11          1.11          2.30         3.76 o                         
   0  -7  11         77.42         79.18         4.42 o                         
   1  -7  11          1.05          8.44         4.55 o                         
   2  -7  11          0.05          3.68         3.00 o                         
   3  -7  11          6.04          5.15         3.98 o                         
   4  -7  11          4.32          2.11         3.47 o                         
   5  -7  11          0.12         -0.97         3.36 o                         
   6  -7  11          0.09          3.87         3.53 o                         
  -6  -6  11         17.56          6.28         4.32 o                         
  -5  -6  11          7.00          6.68         4.84 o                         
  -4  -6  11          6.50          5.36         4.02 o                         
  -3  -6  11         71.41         73.71         5.65 o                         
  -2  -6  11          3.87          3.82         3.81 o                         
  -1  -6  11        162.35        169.99        11.72 o                         
   0  -6  11         53.44         57.71         5.36 o                         
   1  -6  11          9.40          9.30         4.26 o                         
   2  -6  11          0.86          1.37         3.53 o                         
   3  -6  11          0.02         -0.12         3.28 o                         
   4  -6  11          1.62          3.80         3.20 o                         
   5  -6  11          1.63          1.21         4.06 o                         
   6  -6  11          0.62          0.84         4.80 o                         
  -6  -5  11          0.41          7.40         4.86 o                         
  -5  -5  11          1.75          5.71         3.54 o                         
  -4  -5  11          3.23          7.20         3.97 o                         
  -3  -5  11        141.29        141.26        10.84 o                         
  -2  -5  11        210.08        203.62        10.14 o                         
  -1  -5  11         33.42         33.00         4.06 o                         
   0  -5  11         18.32         21.70         3.78 o                         
   1  -5  11        133.16        129.55         4.62 o                         
   2  -5  11         17.61         14.60         3.23 o                         
   3  -5  11          2.48         -3.48         3.48 o                         
   4  -5  11          0.69          2.42         2.89 o                         
   5  -5  11          0.21          3.72         3.29 o                         
   6  -5  11          4.68          1.84         4.19 o                         
  -6  -4  11          0.28          3.65         4.87 o                         
  -5  -4  11          2.15          0.50         3.55 o                         
  -4  -4  11         38.44         36.47         4.83 o                         
  -3  -4  11         32.05         26.97         3.98 o                         
  -2  -4  11         20.34         19.01         3.76 o                         
  -1  -4  11          0.65          2.82         2.82 o                         
   0  -4  11         76.90         73.98         3.33 o                         
   1  -4  11          1.54          5.27         3.30 o                         
   2  -4  11         13.04         13.76         4.12 o                         
   3  -4  11          5.43          8.03         3.57 o                         
   4  -4  11          9.29         11.83         4.50 o                         
   5  -4  11          0.14         -0.76         3.22 o                         
   6  -4  11         13.46          7.08         4.01 o                         
  -7  -3  11          0.02          7.07         5.35 o                         
  -6  -3  11          4.87         10.20         4.90 o                         
  -5  -3  11         39.34         41.26         6.81 o                         
  -4  -3  11         18.96         23.82         4.75 o                         
  -3  -3  11         23.88         29.52         4.48 o                         
  -2  -3  11        251.79        253.17        14.45 o                         
  -1  -3  11        245.94        241.58         8.81 o                         
   0  -3  11         36.10         34.69         3.36 o                         
   1  -3  11          3.34          1.17         3.32 o                         
   2  -3  11        164.79        149.60         4.03 o                         
   3  -3  11          9.51          2.15         3.68 o                         
   4  -3  11          1.10          3.12         4.06 o                         
   5  -3  11          8.53          9.17         3.37 o                         
   6  -3  11          1.40         -1.09         4.26 o                         
  -7  -2  11          0.04          3.73         5.53 o                         
  -6  -2  11          2.92          4.62         4.83 o                         
  -5  -2  11          2.79          1.61         3.90 o                         
  -4  -2  11          1.36          8.30         4.52 o                         
  -3  -2  11         62.64         62.23         6.00 o                         
  -2  -2  11          8.11         11.72         3.31 o                         
  -1  -2  11          2.23          2.40         3.12 o                         
   0  -2  11          4.94          6.14         3.80 o                         
   1  -2  11        112.15        100.81         3.93 o                         
   2  -2  11          0.57          4.44         3.51 o                         
   3  -2  11          9.47          6.03         3.61 o                         
   4  -2  11         41.42         38.49         5.45 o                         
   5  -2  11          1.41          0.63         4.05 o                         
   6  -2  11          2.07          5.84         4.36 o                         
  -6  -1  11         13.40         15.88         5.57 o                         
  -5  -1  11          2.23          4.10         4.73 o                         
  -4  -1  11         89.82         85.14         4.91 o                         
  -3  -1  11         71.58         80.08         4.73 o                         
  -2  -1  11          0.61          6.12         4.34 o                         
  -1  -1  11         10.27         18.12         3.14 o                         
   0  -1  11          4.26         12.76         3.87 o                         
   1  -1  11          3.10          5.12         3.07 o                         
   2  -1  11         22.11         25.49         4.53 o                         
   3  -1  11          4.01          6.03         4.06 o                         
   4  -1  11          2.12          9.46         3.94 o                         
   5  -1  11          3.01          1.00         3.64 o                         
   6  -1  11          0.93          0.28         4.15 o                         
  -6   0  11          2.23         -2.51         5.62 o                         
  -5   0  11          6.77          6.63         4.77 o                         
  -4   0  11          1.08         -0.29         4.23 o                         
  -3   0  11         10.80         14.23         3.83 o                         
  -2   0  11        128.98        125.91         4.70 o                         
  -1   0  11         46.03         47.13         3.86 o                         
   0   0  11         65.35         69.30         4.08 o                         
   1   0  11          1.83          6.16         3.08 o                         
   2   0  11          4.21          3.90         2.98 o                         
   3   0  11          2.23          4.87         3.68 o                         
   4   0  11          0.10          4.29         3.97 o                         
   5   0  11          5.62          6.89         4.95 o                         
   6   0  11          0.15         -0.94         4.56 o                         
  -6   1  11         19.37         18.29         8.52 o                         
  -5   1  11         10.38         -0.26         5.64 o                         
  -4   1  11         22.77         23.45         7.55 o                         
  -3   1  11         46.03         47.30         4.66 o                         
  -2   1  11         21.14         19.94         3.81 o                         
  -1   1  11          2.60          6.16         3.57 o                         
   0   1  11         38.55         32.12         4.33 o                         
   1   1  11         40.17         39.21         3.80 o                         
   2   1  11         15.44         13.50         3.96 o                         
   3   1  11          0.72          0.71         3.50 o                         
   4   1  11          0.04          1.27         4.00 o                         
   5   1  11          0.03         -2.47         3.92 o                         
  -6   2  11          1.50         -2.11         8.77 o                         
  -5   2  11          0.65          3.66         8.24 o                         
  -4   2  11         17.77         19.29         5.82 o                         
  -3   2  11          0.53          8.09         5.16 o                         
  -2   2  11         16.12         14.13         3.17 o                         
  -1   2  11        205.54        208.35         5.02 o                         
   0   2  11          3.14          2.68         2.90 o                         
   1   2  11          0.80          4.85         3.32 o                         
   2   2  11          3.40          8.36         4.27 o                         
   3   2  11          1.95          1.96         3.44 o                         
   4   2  11          0.95          1.37         3.92 o                         
   5   2  11          1.35          8.08         4.43 o                         
  -5   3  11          1.95          1.30         8.49 o                         
  -4   3  11          0.96         10.59         5.47 o                         
  -3   3  11         12.42         18.74         3.92 o                         
  -2   3  11          0.92          1.97         3.69 o                         
  -1   3  11         12.27         14.56         3.92 o                         
   0   3  11          0.63          0.43         3.32 o                         
   1   3  11          0.14          4.97         3.18 o                         
   2   3  11          0.80          0.87         2.97 o                         
   3   3  11          0.19          2.03         3.45 o                         
   4   3  11          3.62          3.43         5.09 o                         
   5   3  11          0.05         -0.60         6.23 o                         
  -5   4  11         26.33         12.78         5.16 o                         
  -4   4  11         21.03         17.36         5.98 o                         
  -3   4  11          9.38         11.01         5.68 o                         
  -2   4  11         38.85         31.98         4.56 o                         
  -1   4  11         21.58         23.53         4.13 o                         
   0   4  11         25.88         27.34         3.65 o                         
   1   4  11         11.88         17.58         3.71 o                         
   2   4  11          5.38          3.89         4.77 o                         
   3   4  11          1.67          6.12         4.80 o                         
   4   4  11          1.83          5.50         4.31 o                         
  -4   5  11          0.67          5.11         4.78 o                         
  -3   5  11          2.06         -0.02         9.69 o                         
  -2   5  11         22.16         25.32         4.38 o                         
  -1   5  11          4.09          6.40         3.96 o                         
   0   5  11          0.64          0.35         3.30 o                         
   1   5  11          6.12          4.72         3.72 o                         
   2   5  11          1.06          1.62         3.84 o                         
   3   5  11          2.04          2.41         3.94 o                         
  -3   6  11         25.82         23.64         7.61 o                         
  -2   6  11          1.50          0.16         4.66 o                         
  -1   6  11          0.38          0.72         3.54 o                         
   0   6  11          0.32          3.51         3.75 o                         
   1   6  11          1.36          3.20         3.88 o                         
   2   6  11          0.06          8.09         4.53 o                         
  -1   7  11         11.57          2.63         4.62 o                         
   0   7  11         17.51         10.03         5.12 o                         
  -2 -12  12          2.77          7.98         5.12 o                         
  -1 -12  12          0.85          3.60         4.40 o                         
   0 -12  12          0.62          1.29         4.32 o                         
   1 -12  12          0.17          2.51         4.23 o                         
   2 -12  12          0.50          4.18         4.56 o                         
  -3 -11  12          2.44          7.69         4.94 o                         
  -2 -11  12         10.39          0.27         4.18 o                         
  -1 -11  12          2.79          5.25         3.62 o                         
   0 -11  12          2.90          6.13         3.86 o                         
   1 -11  12          3.48          2.81         3.49 o                         
   2 -11  12          3.98         -3.80         3.80 o                         
   3 -11  12          0.42          2.19         3.86 o                         
  -4 -10  12          2.42          1.86         5.00 o                         
  -3 -10  12          0.10          1.64         4.11 o                         
  -2 -10  12          6.37          9.48         4.10 o                         
  -1 -10  12          5.89          8.59         3.54 o                         
   0 -10  12          0.86          9.49         4.46 o                         
   1 -10  12          3.49          4.74         3.85 o                         
   2 -10  12         11.87         12.98         4.14 o                         
   3 -10  12          4.10          5.34         4.31 o                         
   4 -10  12          0.39         -4.05         5.20 o                         
  -5  -9  12         15.06          7.94         4.27 o                         
  -4  -9  12          0.07          5.66         3.35 o                         
  -3  -9  12         10.04          6.23         4.67 o                         
  -2  -9  12         29.93         29.66         4.70 o                         
  -1  -9  12          0.91          1.44         3.60 o                         
   0  -9  12          0.71         -0.96         3.41 o                         
   1  -9  12          9.60         10.85         4.09 o                         
   2  -9  12          6.53         10.59         3.74 o                         
   3  -9  12          7.58          5.95         4.64 o                         
   4  -9  12          0.86          2.86         3.95 o                         
   5  -9  12          4.40         11.38         6.25 o                         
  -5  -8  12          9.26          9.63         3.59 o                         
  -4  -8  12          3.29          4.05         2.71 o                         
  -3  -8  12          4.09          5.29         3.65 o                         
  -2  -8  12          8.11         15.28         4.75 o                         
  -1  -8  12          2.46          4.51         3.90 o                         
   0  -8  12         19.78         21.47         3.48 o                         
   1  -8  12          0.11          0.22         3.11 o                         
   2  -8  12          0.17          2.04         3.92 o                         
   3  -8  12          2.09          4.29         3.53 o                         
   4  -8  12          0.13          2.59         4.36 o                         
   5  -8  12          0.04         -0.03         4.16 o                         
  -6  -7  12          2.99          7.76         6.59 o                         
  -5  -7  12          1.96          0.16         3.87 o                         
  -4  -7  12         13.62         15.92         4.20 o                         
  -3  -7  12          0.02          2.18         3.91 o                         
  -2  -7  12          4.67          5.61         3.37 o                         
  -1  -7  12         34.46         41.54         5.71 o                         
   0  -7  12          0.73          1.22         5.33 o                         
   1  -7  12          0.58          5.41         5.54 o                         
   2  -7  12          1.29          4.45         5.60 o                         
   3  -7  12          0.23          6.17         4.51 o                         
   4  -7  12          0.02          2.81         3.07 o                         
   5  -7  12         16.51         19.20         3.57 o                         
  -6  -6  12          0.82          2.63         4.41 o                         
  -5  -6  12         11.99          9.10         3.60 o                         
  -4  -6  12         16.29         13.24         4.05 o                         
  -3  -6  12          1.67          4.85         6.21 o                         
  -2  -6  12         25.80         35.06         5.12 o                         
  -1  -6  12          0.11         -0.48         3.30 o                         
   0  -6  12          3.43          4.66         3.52 o                         
   1  -6  12          2.86          0.54         3.55 o                         
   2  -6  12          0.65          9.55         4.31 o                         
   3  -6  12         12.80         18.70         4.11 o                         
   4  -6  12          4.69          6.93         2.93 o                         
   5  -6  12         12.41         12.11         4.02 o                         
  -6  -5  12          0.01          3.09         5.42 o                         
  -5  -5  12          0.18          3.03         4.92 o                         
  -4  -5  12          0.05          0.94         4.13 o                         
  -3  -5  12          0.01          3.38         3.72 o                         
  -2  -5  12          7.35         15.22         4.44 o                         
  -1  -5  12         24.49         24.03         4.37 o                         
   0  -5  12         28.91         26.98         7.06 o                         
   1  -5  12          3.00          3.34         2.99 o                         
   2  -5  12          1.38          2.55         3.68 o                         
   3  -5  12          3.43         13.37         4.00 o                         
   4  -5  12          5.27         11.49         3.26 o                         
   5  -5  12          0.58         -2.12         4.38 o                         
   6  -5  12          1.15         -1.04         4.68 o                         
  -6  -4  12          0.02          4.70         5.31 o                         
  -5  -4  12          3.43          8.42         4.99 o                         
  -4  -4  12          0.04          0.21         3.85 o                         
  -3  -4  12          1.04          0.58         3.14 o                         
  -2  -4  12          6.64         10.14         4.09 o                         
  -1  -4  12         18.04         24.37         3.59 o                         
   0  -4  12          2.84          1.27         3.31 o                         
   1  -4  12         10.95          6.88         3.69 o                         
   2  -4  12          1.69          0.62         3.84 o                         
   3  -4  12          8.53          3.24         3.85 o                         
   4  -4  12          0.03         -2.99         3.51 o                         
   5  -4  12          7.01          8.13         3.74 o                         
   6  -4  12          0.66          3.81         3.80 o                         
  -6  -3  12          1.05          4.26         3.90 o                         
  -5  -3  12          0.96         -2.10         3.99 o                         
  -4  -3  12          1.73          6.48         3.75 o                         
  -3  -3  12          1.51          1.12         4.38 o                         
  -2  -3  12          0.31          9.11         3.75 o                         
  -1  -3  12          4.89          6.93         3.19 o                         
   0  -3  12         33.10         27.88         3.75 o                         
   1  -3  12         32.93         39.24         3.14 o                         
   2  -3  12         23.01         27.09         3.39 o                         
   3  -3  12         31.58         28.64         3.44 o                         
   4  -3  12          1.14          2.59         3.47 o                         
   5  -3  12          4.48          2.63         3.57 o                         
   6  -3  12          0.01          1.23         5.14 o                         
  -6  -2  12          0.80          0.60         4.34 o                         
  -5  -2  12          0.25          4.37         5.05 o                         
  -4  -2  12         28.89         27.36         4.26 o                         
  -3  -2  12         12.67         11.52         3.66 o                         
  -2  -2  12          3.35         -1.76         4.01 o                         
  -1  -2  12          2.37          4.51         3.14 o                         
   0  -2  12         48.50         60.60         3.85 o                         
   1  -2  12          0.09          2.86         3.41 o                         
   2  -2  12          0.91          1.05         3.81 o                         
   3  -2  12         61.90         69.49         3.84 o                         
   4  -2  12          0.99          4.94         4.39 o                         
   5  -2  12          0.10          6.63         4.16 o                         
  -6  -1  12          7.66          5.46         6.05 o                         
  -5  -1  12          4.90          9.04         5.00 o                         
  -4  -1  12         21.19         16.26         3.94 o                         
  -3  -1  12          1.54         -0.60         4.81 o                         
  -2  -1  12          0.37          4.29         4.36 o                         
  -1  -1  12          9.53          6.37         3.36 o                         
   0  -1  12          5.82          8.72         3.78 o                         
   1  -1  12          5.83          2.85         4.20 o                         
   2  -1  12          1.92          7.19         4.23 o                         
   3  -1  12          2.88          2.43         3.19 o                         
   4  -1  12          7.81         10.95         3.59 o                         
   5  -1  12          0.08          5.24         3.81 o                         
  -6   0  12          8.61          2.16         8.91 o                         
  -5   0  12          0.96          2.34         6.08 o                         
  -4   0  12          2.25          5.23         4.26 o                         
  -3   0  12          1.85         -0.15         4.65 o                         
  -2   0  12         17.61         20.06         4.60 o                         
  -1   0  12          2.03          4.77         4.25 o                         
   0   0  12          0.02          2.93         3.12 o                         
   1   0  12          2.37         13.21         3.74 o                         
   2   0  12          0.03          5.30         3.62 o                         
   3   0  12          0.50          8.94         4.37 o                         
   4   0  12          8.33         11.11         4.02 o                         
   5   0  12          0.31          4.86         4.69 o                         
  -6   1  12          1.17          3.33         6.30 o                         
  -5   1  12          4.85          8.59         5.72 o                         
  -4   1  12          5.32          9.21         7.56 o                         
  -3   1  12          1.65          5.10         3.92 o                         
  -2   1  12          3.58          2.08         4.78 o                         
  -1   1  12          0.13          0.54         3.29 o                         
   0   1  12          4.36          2.86         4.08 o                         
   1   1  12          6.71          2.96         3.32 o                         
   2   1  12          7.36          1.55         3.48 o                         
   3   1  12          0.61          1.76         5.07 o                         
   4   1  12          0.41         -1.93         3.76 o                         
   5   1  12          0.33         -1.32         4.66 o                         
  -5   2  12          0.12          3.37         5.37 o                         
  -4   2  12          0.02         -1.50         5.79 o                         
  -3   2  12          3.89         -5.69         7.60 o                         
  -2   2  12         14.74         12.84         3.82 o                         
  -1   2  12          3.43          7.96         3.48 o                         
   0   2  12         16.93         20.44         4.62 o                         
   1   2  12          0.04          0.49         4.32 o                         
   2   2  12         11.38         14.02         4.49 o                         
   3   2  12          0.14          3.41         3.72 o                         
   4   2  12          3.51          7.31         4.03 o                         
  -5   3  12          1.04         11.18         8.83 o                         
  -4   3  12          1.41          4.37         4.09 o                         
  -3   3  12          8.28          9.14         4.01 o                         
  -2   3  12         22.02         23.86         3.85 o                         
  -1   3  12          3.65          7.38         4.05 o                         
   0   3  12          0.05          2.00         3.50 o                         
   1   3  12          0.06          6.35         3.63 o                         
   2   3  12          0.86          1.98         4.69 o                         
   3   3  12          4.01          0.71         3.98 o                         
   4   3  12          1.40          7.23         5.19 o                         
  -4   4  12         12.60          9.40         5.18 o                         
  -3   4  12          2.61          6.77         4.60 o                         
  -2   4  12          5.51         13.46         4.18 o                         
  -1   4  12          2.72          6.27         3.41 o                         
   0   4  12          0.13          2.50         3.45 o                         
   1   4  12          0.08         -2.04         3.55 o                         
   2   4  12          0.38          4.67         3.79 o                         
   3   4  12          0.98         -0.57         4.19 o                         
  -3   5  12          0.12          7.60        10.04 o                         
  -2   5  12          5.41          5.50         4.76 o                         
  -1   5  12         20.01         22.89         4.05 o                         
   0   5  12          1.82          4.43         4.22 o                         
   1   5  12          0.06          6.60         4.30 o                         
   2   5  12          0.25          3.84         3.58 o                         
  -1   6  12          0.01         -5.17         5.42 o                         
   0   6  12          0.11          2.98         4.41 o                         
  -1 -12  13          1.66         -0.42         4.56 o                         
   0 -12  13          0.60          2.29         4.45 o                         
   1 -12  13          0.47          6.61         4.02 o                         
  -3 -11  13         10.45         10.22         5.27 o                         
  -2 -11  13          0.81          2.83         4.08 o                         
  -1 -11  13          3.96          9.57         4.20 o                         
   0 -11  13          4.86          1.82         4.23 o                         
   1 -11  13          0.10          7.58         3.34 o                         
   2 -11  13          5.51          5.56         3.90 o                         
  -3 -10  13          0.15         -0.43         4.00 o                         
  -2 -10  13          0.22         -2.16         5.12 o                         
  -1 -10  13         26.83         28.27         3.92 o                         
   0 -10  13          1.11          3.23         4.15 o                         
   1 -10  13          1.84          3.89         3.52 o                         
   2 -10  13         22.94         19.27         4.36 o                         
   3 -10  13          0.30          3.22         5.45 o                         
  -4  -9  13          0.06          1.45         3.59 o                         
  -3  -9  13          0.55          5.85         3.29 o                         
  -2  -9  13         25.83         18.76         3.45 o                         
  -1  -9  13          9.79         11.92         4.39 o                         
   0  -9  13          1.37          2.31         3.56 o                         
   1  -9  13          2.51          4.75         3.58 o                         
   2  -9  13          2.42         -0.42         4.13 o                         
   3  -9  13          0.27          0.40         3.48 o                         
   4  -9  13          4.50          1.33         4.07 o                         
  -5  -8  13          0.64          1.04         3.67 o                         
  -4  -8  13         24.73         16.93         4.02 o                         
  -3  -8  13          6.97          6.08         6.51 o                         
  -2  -8  13          3.20          6.71         3.15 o                         
  -1  -8  13          0.14          6.05         4.25 o                         
   0  -8  13         12.33         21.17         5.85 o                         
   1  -8  13          8.86          5.32         3.62 o                         
   2  -8  13          3.52          2.26         3.89 o                         
   3  -8  13         12.01         10.15         3.86 o                         
   4  -8  13          0.49         -1.29         3.36 o                         
  -5  -7  13          0.33         -4.06         4.06 o                         
  -4  -7  13          0.23         -0.87         3.42 o                         
  -3  -7  13          3.79         -1.51         4.07 o                         
  -2  -7  13          5.48          5.29         3.87 o                         
  -1  -7  13         16.26         20.82         3.66 o                         
   0  -7  13          2.19          6.94         4.42 o                         
   1  -7  13         17.45         18.68         4.13 o                         
   2  -7  13          4.45         10.64         3.88 o                         
   3  -7  13          2.21          8.32         2.87 o                         
   4  -7  13          5.32          4.81         3.31 o                         
   5  -7  13          0.78          4.35         4.13 o                         
  -5  -6  13          4.18          9.30         4.00 o                         
  -4  -6  13          0.83          2.35         3.35 o                         
  -3  -6  13        103.80        117.56         5.17 o                         
  -2  -6  13         45.20         51.65         4.28 o                         
  -1  -6  13          1.23          6.45         3.32 o                         
   0  -6  13          9.28         14.77         3.24 o                         
   1  -6  13         28.57         32.01         7.35 o                         
   2  -6  13          0.98          3.49         4.31 o                         
   3  -6  13          7.75          9.46         3.53 o                         
   4  -6  13          2.38          4.99         3.74 o                         
   5  -6  13          0.01          0.99         3.65 o                         
  -5  -5  13          5.77          8.51         4.33 o                         
  -4  -5  13         13.31         12.35         5.46 o                         
  -3  -5  13          1.09         -0.81         4.08 o                         
  -2  -5  13         24.44         24.00         4.08 o                         
  -1  -5  13         23.29         24.84         3.35 o                         
   0  -5  13         13.51         11.44         3.32 o                         
   1  -5  13         13.49         11.18         3.31 o                         
   2  -5  13          0.17          7.26         3.64 o                         
   3  -5  13         18.75         12.20         3.95 o                         
   4  -5  13          5.09          0.38         3.22 o                         
   5  -5  13          4.44          5.25         3.67 o                         
  -6  -4  13          0.59         -1.43         4.16 o                         
  -5  -4  13          3.13          3.87         5.14 o                         
  -4  -4  13          0.38          0.86         5.40 o                         
  -3  -4  13          0.62          5.30         3.62 o                         
  -2  -4  13          1.72          6.33         3.83 o                         
  -1  -4  13          4.77         10.04         3.75 o                         
   0  -4  13          0.24          2.30         4.56 o                         
   1  -4  13          0.38          2.86         4.87 o                         
   2  -4  13          0.21          0.17         3.82 o                         
   3  -4  13          7.71          6.13         3.81 o                         
   4  -4  13          6.78          5.23         4.64 o                         
   5  -4  13          4.04          3.92         4.42 o                         
  -6  -3  13          0.11          3.69         5.36 o                         
  -5  -3  13          1.21          5.53         5.04 o                         
  -4  -3  13          9.18         10.41         4.39 o                         
  -3  -3  13         27.80         35.53         4.37 o                         
  -2  -3  13          0.14          6.65         3.68 o                         
  -1  -3  13          9.56         10.78         3.22 o                         
   0  -3  13         17.20         23.20         4.44 o                         
   1  -3  13          0.27         -1.42         3.75 o                         
   2  -3  13         24.68         22.93         3.88 o                         
   3  -3  13         17.82         13.81         3.56 o                         
   4  -3  13          1.39          5.08         3.88 o                         
   5  -3  13          0.01          1.14         4.05 o                         
  -5  -2  13         15.13         14.56         5.28 o                         
  -4  -2  13         10.37         13.34         4.72 o                         
  -3  -2  13          3.38          3.11         4.86 o                         
  -2  -2  13          0.28          0.79         3.73 o                         
  -1  -2  13          3.18          6.90         3.30 o                         
   0  -2  13          6.77          9.47         4.84 o                         
   1  -2  13          9.00          7.35         6.08 o                         
   2  -2  13          3.75          8.12         3.80 o                         
   3  -2  13          3.43          5.11         4.47 o                         
   4  -2  13          0.82          7.43         3.55 o                         
   5  -2  13          0.10         -0.10         4.58 o                         
  -5  -1  13          0.31          0.04         4.72 o                         
  -4  -1  13          0.08          0.74         4.77 o                         
  -3  -1  13         27.94         27.26         4.87 o                         
  -2  -1  13         38.32         44.07         4.68 o                         
  -1  -1  13         12.50         11.92         3.41 o                         
   0  -1  13          0.15          2.69         3.35 o                         
   1  -1  13          0.10          3.84         3.22 o                         
   2  -1  13          1.38          4.23         6.12 o                         
   3  -1  13          7.18         11.24         3.96 o                         
   4  -1  13          0.05          3.40         4.18 o                         
   5  -1  13          0.05         -3.83         3.83 o                         
  -5   0  13          0.03         -1.28         6.35 o                         
  -4   0  13          6.00          7.74         5.45 o                         
  -3   0  13          0.21          4.18         4.36 o                         
  -2   0  13          0.77          3.61         4.77 o                         
  -1   0  13          1.15          0.63         3.63 o                         
   0   0  13          5.52         10.48         3.82 o                         
   1   0  13          0.05          2.36         3.80 o                         
   2   0  13          0.06          5.00         3.87 o                         
   3   0  13          2.38          4.90         3.75 o                         
   4   0  13          0.01          1.29         5.53 o                         
  -5   1  13         16.00         11.28         6.08 o                         
  -4   1  13          0.04         -5.14         8.08 o                         
  -3   1  13          1.30          8.09         5.77 o                         
  -2   1  13         44.33         52.03         5.38 o                         
  -1   1  13          9.30         15.82         5.32 o                         
   0   1  13          6.09          4.67         3.54 o                         
   1   1  13         22.11         22.83         3.60 o                         
   2   1  13          3.73          8.19         4.68 o                         
   3   1  13          4.34          0.07         4.10 o                         
   4   1  13          0.63          2.96         4.34 o                         
  -4   2  13          0.18         -6.42         8.40 o                         
  -3   2  13         13.45         18.43         8.54 o                         
  -2   2  13          0.51          1.29         5.00 o                         
  -1   2  13          5.82          7.43         3.90 o                         
   0   2  13         25.71         24.11         3.76 o                         
   1   2  13          1.12          3.11         3.88 o                         
   2   2  13          0.02          1.45         4.11 o                         
   3   2  13          4.46          2.42         4.89 o                         
  -4   3  13          0.66          9.35         8.69 o                         
  -3   3  13          0.09         -3.46         5.90 o                         
  -2   3  13          3.50          3.20         3.91 o                         
  -1   3  13          4.02          6.42         4.35 o                         
   0   3  13          4.47          0.56         4.26 o                         
   1   3  13          0.07          5.68         4.78 o                         
   2   3  13          0.20          0.97         4.18 o                         
   3   3  13          1.22          2.84         5.24 o                         
  -3   4  13          0.21          2.32         4.94 o                         
  -2   4  13          3.64          5.63         4.82 o                         
  -1   4  13          4.35          3.38         3.58 o                         
   0   4  13          2.48          5.66         3.40 o                         
   1   4  13          2.49          3.78         4.70 o                         
   2   4  13          0.07          4.31         5.12 o                         
  -1 -11  14          0.38          6.97         4.53 o                         
   0 -11  14          0.47         -2.87         3.70 o                         
   1 -11  14          0.18          0.59         4.48 o                         
  -3 -10  14          0.12          4.82         3.57 o                         
  -2 -10  14          0.91         -0.24         3.92 o                         
  -1 -10  14          2.41          6.07         4.26 o                         
   0 -10  14         13.89          5.48         5.76 o                         
   1 -10  14          0.04          1.89         4.18 o                         
   2 -10  14          6.57          1.84         4.01 o                         
  -3  -9  14          0.04          8.21         3.58 o                         
  -2  -9  14          0.07         -0.20         3.12 o                         
  -1  -9  14          1.43          4.78         3.82 o                         
   0  -9  14          9.01         10.64         3.69 o                         
   1  -9  14          0.03          0.99         4.42 o                         
   2  -9  14          1.57          4.89         3.41 o                         
   3  -9  14          0.82          2.69         3.85 o                         
  -4  -8  14          2.76          1.92         5.16 o                         
  -3  -8  14          4.50          5.35         3.49 o                         
  -2  -8  14          2.58          8.51         3.54 o                         
  -1  -8  14          0.13          7.69         4.58 o                         
   0  -8  14          0.35          4.39         3.58 o                         
   1  -8  14          2.06          3.98         3.00 o                         
   2  -8  14          5.66          5.96         3.52 o                         
   3  -8  14          0.05          2.10         3.76 o                         
   4  -8  14          0.25          0.92         3.08 o                         
  -4  -7  14          0.28          0.97         4.40 o                         
  -3  -7  14          4.90          8.03         4.41 o                         
  -2  -7  14          1.44          0.14         3.63 o                         
  -1  -7  14          0.15          2.55         3.44 o                         
   0  -7  14         17.36         11.22         3.42 o                         
   1  -7  14          0.36          6.89         4.44 o                         
   2  -7  14          0.12          4.28         3.51 o                         
   3  -7  14          2.15          4.33         3.11 o                         
   4  -7  14          3.35          7.05         3.96 o                         
  -5  -6  14          1.32          1.72         5.09 o                         
  -4  -6  14          1.49         -1.89         4.70 o                         
  -3  -6  14          0.03          3.06         4.69 o                         
  -2  -6  14         48.61         46.20         3.68 o                         
  -1  -6  14         31.63         31.10         6.13 o                         
   0  -6  14          4.11          0.41         4.44 o                         
   1  -6  14          0.02          5.39         3.97 o                         
   2  -6  14         10.81         17.48         7.49 o                         
   3  -6  14          2.72          8.63         4.81 o                         
   4  -6  14          2.97          5.52         4.29 o                         
  -5  -5  14          0.44          5.11         4.71 o                         
  -4  -5  14          4.01          3.20         7.61 o                         
  -3  -5  14          0.10          1.18         3.32 o                         
  -2  -5  14         16.58         18.03         4.62 o                         
  -1  -5  14          5.61         11.80         3.91 o                         
   0  -5  14          0.41         -1.23         3.51 o                         
   1  -5  14          0.85          5.31         4.31 o                         
   2  -5  14          1.01         -3.20         3.20 o                         
   3  -5  14          0.31          4.16         3.22 o                         
   4  -5  14          0.60          0.39         3.70 o                         
  -5  -4  14          1.43          0.57         4.08 o                         
  -4  -4  14          0.17          3.83         3.89 o                         
  -3  -4  14          0.56          1.93         3.68 o                         
  -2  -4  14          3.44          4.74         4.52 o                         
  -1  -4  14         16.34         17.18         4.04 o                         
   0  -4  14          3.55          3.90         3.83 o                         
   1  -4  14          0.12         -0.96         3.04 o                         
   2  -4  14          1.09         -3.34         4.00 o                         
   3  -4  14          8.71          8.09         3.86 o                         
   4  -4  14          0.23          2.95         4.13 o                         
  -5  -3  14          0.02          2.86         5.01 o                         
  -4  -3  14          2.89          2.59         5.03 o                         
  -3  -3  14          4.83          1.15         4.94 o                         
  -2  -3  14         10.26         11.17         3.79 o                         
  -1  -3  14          0.05         -2.15         3.99 o                         
   0  -3  14          0.39         -1.39         3.19 o                         
   1  -3  14          9.36          8.57         3.47 o                         
   2  -3  14          0.27         -0.40         5.57 o                         
   3  -3  14          0.21          4.63         3.29 o                         
   4  -3  14         13.97          7.75         6.55 o                         
  -5  -2  14          1.66          4.50         4.53 o                         
  -4  -2  14          2.65          3.04         4.97 o                         
  -3  -2  14          7.92          8.69         5.01 o                         
  -2  -2  14          0.23          1.27         3.90 o                         
  -1  -2  14          9.41         11.55         3.81 o                         
   0  -2  14          3.11          5.56         3.78 o                         
   1  -2  14          7.84          7.39         4.73 o                         
   2  -2  14          0.50          1.32         3.28 o                         
   3  -2  14          2.28          0.95         4.05 o                         
   4  -2  14          3.69          0.39         5.00 o                         
  -5  -1  14          3.47          4.85         6.20 o                         
  -4  -1  14          0.78          0.17         5.19 o                         
  -3  -1  14          0.18         -0.43         4.24 o                         
  -2  -1  14          6.08          4.63         4.02 o                         
  -1  -1  14          8.10          8.03         3.24 o                         
   0  -1  14         15.07         15.00         3.87 o                         
   1  -1  14          5.28         -0.07         4.50 o                         
   2  -1  14          1.82          6.26         4.05 o                         
   3  -1  14          0.67          3.91         4.36 o                         
   4  -1  14          0.74          3.07         3.56 o                         
  -4   0  14          6.59          6.48         4.94 o                         
  -3   0  14         10.92          9.35         4.57 o                         
  -2   0  14          0.28         -1.43         4.72 o                         
  -1   0  14          9.72          9.49         3.99 o                         
   0   0  14          0.76         -1.38         3.72 o                         
   1   0  14          2.33          8.28         4.55 o                         
   2   0  14          0.04          7.06         4.05 o                         
   3   0  14          4.69          6.23         3.94 o                         
  -4   1  14          6.38          8.80         5.54 o                         
  -3   1  14          4.99          2.76         4.44 o                         
  -2   1  14          0.72         -0.40         5.20 o                         
  -1   1  14         10.46         12.50         5.92 o                         
   0   1  14          0.19         -2.20         4.06 o                         
   1   1  14          6.79         13.43         4.98 o                         
   2   1  14          5.33          2.65         4.44 o                         
   3   1  14          2.42         -0.75         4.34 o                         
  -3   2  14          3.21          4.51         5.75 o                         
  -2   2  14          6.63          3.96         4.76 o                         
  -1   2  14         17.79         15.45         5.22 o                         
   0   2  14          0.01          1.85         5.10 o                         
   1   2  14          2.55          2.05         3.76 o                         
   2   2  14          0.02          5.32         3.86 o                         
  -2   3  14          0.04         -1.25         5.21 o                         
  -1   3  14          9.20          4.96         4.70 o                         
   0   3  14          1.39         -1.05         4.57 o                         
   1   3  14          0.28         -0.07         4.41 o                         
  -1 -10  15          1.36          7.39         3.49 o                         
   0 -10  15          0.02          0.86         3.96 o                         
   1 -10  15          1.66         -2.17         3.62 o                         
  -2  -9  15          0.02          3.87         3.22 o                         
  -1  -9  15          0.04          1.03         3.64 o                         
   0  -9  15          0.15          3.99         3.38 o                         
   1  -9  15          0.05          3.04         3.40 o                         
   2  -9  15          3.05          7.95         4.40 o                         
  -3  -8  15          0.08         -5.66         5.73 o                         
  -2  -8  15          0.05          3.64         4.16 o                         
  -1  -8  15          1.55          1.80         4.61 o                         
   0  -8  15          4.21          6.77         4.16 o                         
   1  -8  15          1.08          4.37         4.21 o                         
   2  -8  15          5.69          8.60         3.00 o                         
   3  -8  15          2.38          3.90         3.35 o                         
  -4  -7  15          0.70         -0.73         8.94 o                         
  -3  -7  15          1.28          2.11         4.01 o                         
  -2  -7  15          4.21          7.95         4.88 o                         
  -1  -7  15          1.15          4.23         3.60 o                         
   0  -7  15          0.79          6.61         3.54 o                         
   1  -7  15         12.24          8.33         3.68 o                         
   2  -7  15          4.81          4.85         4.15 o                         
   3  -7  15          0.25          2.38         4.03 o                         
  -4  -6  15          0.00          1.91         5.04 o                         
  -3  -6  15          1.12          5.79         3.77 o                         
  -2  -6  15         22.55         22.75         4.08 o                         
  -1  -6  15          0.32         -2.99         4.07 o                         
   0  -6  15          3.74          1.89         4.43 o                         
   1  -6  15         11.48          9.11         3.98 o                         
   2  -6  15          2.04          4.65         3.44 o                         
   3  -6  15          0.09          4.14         4.35 o                         
  -4  -5  15          0.03          7.31         5.92 o                         
  -3  -5  15          0.07          0.91         4.16 o                         
  -2  -5  15          5.38         13.61         4.10 o                         
  -1  -5  15          2.98          5.57         4.16 o                         
   0  -5  15          0.06          2.81         4.49 o                         
   1  -5  15          0.17          1.41         4.33 o                         
   2  -5  15          0.14          2.20         3.55 o                         
   3  -5  15          3.11          3.83         3.64 o                         
  -4  -4  15          1.94         -3.02         6.07 o                         
  -3  -4  15          0.42          4.00         4.26 o                         
  -2  -4  15          6.08          9.67         4.77 o                         
  -1  -4  15          7.25          7.75         4.19 o                         
   0  -4  15          2.45          5.32         3.61 o                         
   1  -4  15          2.52          3.53         4.45 o                         
   2  -4  15          0.55          3.47         4.02 o                         
   3  -4  15          1.08         -0.89         4.26 o                         
  -4  -3  15          4.30          0.77         4.46 o                         
  -3  -3  15          9.09          7.75         5.14 o                         
  -2  -3  15          0.58          7.30         4.12 o                         
  -1  -3  15          7.48         11.94         4.66 o                         
   0  -3  15          0.49         -0.39         3.40 o                         
   1  -3  15          1.68          2.68         3.20 o                         
   2  -3  15          1.91          6.15         4.02 o                         
   3  -3  15         25.26         24.31         4.66 o                         
  -4  -2  15          0.38          0.50         5.36 o                         
  -3  -2  15         18.82         16.57         4.63 o                         
  -2  -2  15          3.06          3.64         4.97 o                         
  -1  -2  15          1.39         -1.41         4.72 o                         
   0  -2  15          2.29          2.48         5.39 o                         
   1  -2  15          1.84          5.83         4.83 o                         
   2  -2  15          1.52         -1.27         3.76 o                         
   3  -2  15         21.40         11.63         4.10 o                         
  -4  -1  15          1.29          4.99         4.54 o                         
  -3  -1  15          0.46          2.67         4.43 o                         
  -2  -1  15          0.05          1.20         4.24 o                         
  -1  -1  15          7.02         12.52         4.92 o                         
   0  -1  15          6.90          7.55         4.72 o                         
   1  -1  15          0.06         -0.32         3.72 o                         
   2  -1  15          1.68          6.48         4.18 o                         
   3  -1  15          2.81          6.11         4.96 o                         
  -3   0  15          6.72          6.57         4.39 o                         
  -2   0  15          0.50          4.18         5.20 o                         
  -1   0  15          4.40          3.11         4.30 o                         
   0   0  15          2.36          3.43         4.64 o                         
   1   0  15          6.81          3.44         3.57 o                         
   2   0  15          0.02          2.28         5.41 o                         
  -2   1  15          5.49          4.64         5.83 o                         
  -1   1  15          8.25          8.57         4.56 o                         
   0   1  15          0.20          4.91         4.22 o                         
   1   1  15          1.17          5.64         4.98 o                         
  -1   2  15          1.08          3.77         6.99 o                         
   0   2  15          0.46          3.74         4.42 o                         
   0  -9  16          2.11         -8.27         8.27 o                         
  -2  -8  16          0.26          7.43         4.91 o                         
  -1  -8  16          0.01          2.32         3.92 o                         
   0  -8  16          0.01          4.43         3.97 o                         
   1  -8  16          0.14          5.17         4.49 o                         
  -2  -7  16          7.10         12.01         4.53 o                         
  -1  -7  16          6.14         10.24         3.98 o                         
   0  -7  16          0.36          3.49         3.86 o                         
   1  -7  16          8.47          3.84         3.97 o                         
   2  -7  16          2.09          3.63         5.11 o                         
  -3  -6  16          0.32          2.28         3.96 o                         
  -2  -6  16          4.86          5.79         4.00 o                         
  -1  -6  16         39.56         47.22         7.48 o                         
   0  -6  16          5.01          7.27         3.70 o                         
   1  -6  16          3.47          9.57         4.24 o                         
   2  -6  16          0.01          4.03         3.94 o                         
  -3  -5  16          0.50          0.20         4.17 o                         
  -2  -5  16          4.49          4.31         3.62 o                         
  -1  -5  16          6.50          4.63         3.62 o                         
   0  -5  16          5.65          7.54         4.23 o                         
   1  -5  16          0.62          3.63         4.24 o                         
   2  -5  16          8.24          2.97         7.14 o                         
  -3  -4  16          4.14          2.31         5.44 o                         
  -2  -4  16          0.05          2.68         4.96 o                         
  -1  -4  16          0.02          5.54         4.10 o                         
   0  -4  16          9.79         14.61         4.39 o                         
   1  -4  16          1.09          6.06         3.84 o                         
   2  -4  16          9.05          5.82         4.57 o                         
  -3  -3  16          3.40          6.75         4.60 o                         
  -2  -3  16          0.99          1.13         4.39 o                         
  -1  -3  16          5.10          5.82         4.24 o                         
   0  -3  16          1.60          1.70         3.36 o                         
   1  -3  16          0.16          1.23         3.48 o                         
   2  -3  16          0.41         -0.49         4.01 o                         
  -2  -2  16          7.69          2.28         4.00 o                         
  -1  -2  16          0.24         -1.12         4.59 o                         
   0  -2  16          8.45         -0.55         3.99 o                         
   1  -2  16          2.15         -1.44         4.60 o                         
   2  -2  16          5.07          4.56         4.37 o                         
  -2  -1  16          1.37          1.47         4.79 o                         
  -1  -1  16          0.34         -0.33         4.51 o                         
   0  -1  16          0.41          1.26         4.98 o                         
   1  -1  16          5.52          5.60         4.10 o                         
   0   0  16          0.19          7.28         6.08 o                         
                                                                                
