# Supplementary material for: Crystal structure and Hirshfeld surface analysis of two 5,11-methano­benzo[g][1,2,4]triazolo[1,5-c][1,3,5]oxa­diazo­cine derivatives
Source: Acta Crystallogr E Crystallogr Commun. 2019 Mar 26;75(Pt 4):492–8. doi: 10.1107/S2056989019003700 (PMC6509692; doi:10.1107/S2056989019003700)
Supplement: Supplementary file 3 [file e-75-00492-IIsup3.hkl]

data_II                                                                         
_shelx_title ' II   11V IN P B C A'                                             
_shelx_refln_list_code          4                                               
_shelx_F_calc_maximum      337.40                                               
_exptl_crystal_F_000      1408.00                                               
_reflns_d_resolution_high  0.7166                                               
                                                                                
loop_                                                                           
 _space_group_symop_operation_xyz                                               
 'x, y, z'                                                                      
 '-x+1/2, -y, z+1/2'                                                            
 'x+1/2, -y+1/2, -z'                                                            
 '-x, y+1/2, -z+1/2'                                                            
 '-x, -y, -z'                                                                   
 'x-1/2, y, -z-1/2'                                                             
 '-x-1/2, y-1/2, z'                                                             
 'x, -y-1/2, z-1/2'                                                             
                                                                                
_cell_length_a    11.2814                                                       
_cell_length_b    12.6299                                                       
_cell_length_c    22.0008                                                       
_cell_angle_alpha  90.000                                                       
_cell_angle_beta   90.000                                                       
_cell_angle_gamma  90.000                                                       
                                                                                
_shelx_F_squared_multiplier     1.000                                           
                                                                                
loop_                                                                           
 _refln_index_h                                                                 
 _refln_index_k                                                                 
 _refln_index_l                                                                 
 _refln_F_squared_calc                                                          
 _refln_F_squared_meas                                                          
 _refln_F_squared_sigma                                                         
 _refln_observed_status                                                         
   2   0   0     113839.41     112288.76      1395.73 o                         
   4   0   0       3768.14       3850.90        67.94 o                         
   6   0   0        290.93        268.85        30.25 o                         
   8   0   0          1.38         14.57        26.88 o                         
  10   0   0          2.38         13.69        34.45 o                         
  12   0   0       1852.22       1871.32       246.37 o                         
  14   0   0        139.41        143.80        40.34 o                         
   2   1   0       7940.87       7980.19        87.16 o                         
   4   1   0       4007.01       3796.38        97.08 o                         
   6   1   0         45.03         41.41        20.59 o                         
   8   1   0         26.37         48.35        23.96 o                         
  10   1   0        172.48        164.99        21.61 o                         
  12   1   0        103.19         89.81        24.18 o                         
  14   1   0          3.41         38.06        32.47 o                         
   0   2   0      49520.88      51094.72       416.17 o                         
   2   2   0       2631.33       2622.70        53.05 o                         
   4   2   0       1332.15       1288.47        32.51 o                         
   6   2   0        824.91        827.62        25.17 o                         
   8   2   0        506.37        564.40        22.20 o                         
  10   2   0        239.52        217.08        22.33 o                         
  12   2   0        613.86        646.22        38.50 o                         
  14   2   0          8.37         14.04        24.25 o                         
   2   3   0       6083.79       5895.88       154.99 o                         
   4   3   0        380.04        349.97        23.10 o                         
   6   3   0       3974.42       4090.03        41.11 o                         
   8   3   0        164.91        181.60        20.35 o                         
  10   3   0         18.99         16.21        19.87 o                         
  12   3   0         14.54         13.58        21.71 o                         
  14   3   0         71.25         61.70        26.98 o                         
   0   4   0       7787.83       7523.04       163.94 o                         
   2   4   0       7388.72       7358.97       184.47 o                         
   4   4   0        383.99        381.77        26.23 o                         
   6   4   0       1214.71       1226.63        28.51 o                         
   8   4   0          4.25         26.97        22.89 o                         
  10   4   0        463.24        487.92        22.77 o                         
  12   4   0         80.47        118.51        26.71 o                         
  14   4   0          1.18         30.91        37.15 o                         
   2   5   0        635.96        622.74        44.25 o                         
   4   5   0       2152.72       2062.77        42.32 o                         
   6   5   0        161.29        147.90        23.68 o                         
   8   5   0        162.82        195.81        25.11 o                         
  10   5   0          0.01        -10.87        19.90 o                         
  12   5   0         66.65         76.52        26.68 o                         
  14   5   0         45.49         31.47        29.50 o                         
   0   6   0        133.05        161.44        51.96 o                         
   2   6   0       2362.81       2268.25        57.88 o                         
   4   6   0       3678.34       3578.88        49.53 o                         
   6   6   0       1004.04       1028.79        30.80 o                         
   8   6   0        126.22        134.05        25.95 o                         
  10   6   0        382.55        480.53        43.56 o                         
  12   6   0          0.00          1.18        28.09 o                         
  14   6   0          9.65         34.93        33.75 o                         
   2   7   0        496.92        551.42        40.20 o                         
   4   7   0        798.74        786.10        29.65 o                         
   6   7   0        339.51        303.20        35.42 o                         
   8   7   0          0.36          5.66        29.44 o                         
  10   7   0        235.58        224.06        26.84 o                         
  12   7   0         18.90         56.83        34.58 o                         
  14   7   0         18.16         43.00        34.28 o                         
   0   8   0       1475.56       1585.42        74.81 o                         
   2   8   0        753.11        725.36        35.01 o                         
   4   8   0        688.25        695.47        34.26 o                         
   6   8   0         12.35         34.00        23.93 o                         
   8   8   0        198.14        217.68        32.28 o                         
  10   8   0         48.13         76.40        33.46 o                         
  12   8   0         57.50         68.18        27.79 o                         
   2   9   0        109.07        102.12        30.04 o                         
   4   9   0          0.52          3.54        29.65 o                         
   6   9   0       2053.07       2097.11        42.46 o                         
   8   9   0        377.82        356.83        34.40 o                         
  10   9   0         17.58         24.58        34.37 o                         
  12   9   0          3.00         19.87        32.60 o                         
   0  10   0       1184.69       1171.81        68.67 o                         
   2  10   0        484.79        461.31        35.14 o                         
   4  10   0        117.08         98.51        30.44 o                         
   6  10   0          0.22         19.15        25.94 o                         
   8  10   0        189.09        155.37        29.65 o                         
  10  10   0         26.64         56.28        36.09 o                         
  12  10   0        113.93        108.68        36.18 o                         
   2  11   0        557.12        586.16        50.02 o                         
   4  11   0          0.59         20.37        26.59 o                         
   6  11   0         83.86        101.09        33.09 o                         
   8  11   0          0.12        -13.06        34.83 o                         
  10  11   0          7.43          6.68        38.91 o                         
  12  11   0          9.74          2.61        41.81 o                         
   0  12   0        533.04        535.82        72.53 o                         
   2  12   0       1047.47       1029.87        49.26 o                         
   4  12   0         11.53         14.39        24.21 o                         
   6  12   0          9.56          9.99        35.21 o                         
   8  12   0         69.91         90.02        37.55 o                         
  10  12   0        163.39        121.39        41.76 o                         
   2  13   0         29.55         39.82        33.23 o                         
   4  13   0         19.38         19.31        27.62 o                         
   6  13   0         61.20         75.54        31.97 o                         
   8  13   0         31.24         46.51        38.34 o                         
  10  13   0          8.19         -9.50        33.40 o                         
   0  14   0          1.23         -3.52        62.42 o                         
   2  14   0         36.67         69.55        34.78 o                         
   4  14   0          3.29         15.53        35.22 o                         
   6  14   0          0.73         15.67        33.47 o                         
   8  14   0        127.98        101.58        36.45 o                         
   2  15   0         17.22         23.85        36.27 o                         
   4  15   0          2.09        -14.72        39.32 o                         
   6  15   0         36.10         13.39        35.15 o                         
   8  15   0         23.71         18.43        33.97 o                         
   0  16   0         35.79         10.35        68.90 o                         
   2  16   0        100.38        159.03        40.92 o                         
   4  16   0          0.21         12.78        44.59 o                         
   6  16   0         31.87         22.44        44.18 o                         
   2  17   0          0.22         11.81        46.77 o                         
   4  17   0          6.95         24.27        61.02 o                         
   1   1   1         23.31         35.38        31.86 o                         
   2   1   1       2800.28       2768.23        38.89 o                         
   3   1   1      15552.81      15495.04       105.32 o                         
   4   1   1       1157.98       1103.47        23.57 o                         
   5   1   1        961.70        962.60        19.28 o                         
   6   1   1        821.02        771.35        18.45 o                         
   7   1   1          1.38         -2.72        13.05 o                         
   8   1   1         22.81         20.28        16.30 o                         
   9   1   1         59.97         77.33        15.76 o                         
  10   1   1        116.99        149.16        17.02 o                         
  11   1   1         37.59         62.79        15.50 o                         
  12   1   1        263.76        245.79        17.60 o                         
  13   1   1         39.63         67.43        17.78 o                         
  14   1   1          4.80         18.57        18.64 o                         
  15   1   1          0.04         43.72        21.09 o                         
   0   2   1      40872.33      42478.61       401.83 o                         
   1   2   1       2738.57       2677.32        59.95 o                         
   2   2   1      11987.55      11693.08        99.30 o                         
   3   2   1          3.93          9.58        17.06 o                         
   4   2   1       1396.78       1402.45        22.46 o                         
   5   2   1          6.32         13.37        15.06 o                         
   6   2   1       1073.44       1159.44        24.19 o                         
   7   2   1        152.49        166.56        14.06 o                         
   8   2   1         56.56         49.05        13.91 o                         
   9   2   1        129.54        119.19        16.99 o                         
  10   2   1          3.89         27.55        14.07 o                         
  11   2   1         55.38         68.49        16.30 o                         
  12   2   1          2.82         18.77        15.30 o                         
  13   2   1         59.81         54.34        18.94 o                         
  14   2   1          9.08         34.82        20.16 o                         
  15   2   1          0.87          5.24        23.35 o                         
   1   3   1       1462.21       1332.72        46.15 o                         
   2   3   1       1180.55       1184.57        35.70 o                         
   3   3   1       1285.40       1259.54        25.71 o                         
   4   3   1       2323.38       2365.16        28.35 o                         
   5   3   1          7.39         23.77        14.65 o                         
   6   3   1       3451.82       3420.44        27.13 o                         
   7   3   1        106.99        110.84        13.94 o                         
   8   3   1         89.08         94.66        13.75 o                         
   9   3   1          8.63         26.78        14.83 o                         
  10   3   1        279.95        265.28        18.57 o                         
  11   3   1         59.34         71.03        17.39 o                         
  12   3   1         28.15         38.48        16.75 o                         
  13   3   1          2.57         12.62        19.03 o                         
  14   3   1         15.72         14.88        19.29 o                         
  15   3   1          0.56         10.37        21.32 o                         
   0   4   1       1233.98       1359.60        58.94 o                         
   1   4   1       1355.10       1298.77        41.13 o                         
   2   4   1       1532.41       1364.41        34.83 o                         
   3   4   1        143.84        137.24        19.71 o                         
   4   4   1       1583.62       1690.12        24.79 o                         
   5   4   1        131.96        141.65        15.96 o                         
   6   4   1        265.80        261.18        17.64 o                         
   7   4   1        161.25        175.36        14.47 o                         
   8   4   1         13.24         18.88        12.81 o                         
   9   4   1          1.90         19.77        15.42 o                         
  10   4   1          4.73          9.74        15.24 o                         
  11   4   1        122.28        121.44        15.70 o                         
  12   4   1          2.85         20.48        18.96 o                         
  13   4   1         62.19         48.00        16.73 o                         
  14   4   1         14.22         26.57        21.60 o                         
  15   4   1          7.92         25.93        27.13 o                         
   1   5   1       1307.99       1345.02        32.35 o                         
   2   5   1       1885.40       1782.88        36.34 o                         
   3   5   1         10.49         17.35        16.99 o                         
   4   5   1       1074.99       1101.85        26.15 o                         
   5   5   1        159.60        173.54        17.33 o                         
   6   5   1        913.72        865.58        20.19 o                         
   7   5   1          4.76         16.56        15.14 o                         
   8   5   1        108.47        132.06        16.64 o                         
   9   5   1         14.39         40.73        16.15 o                         
  10   5   1         98.89         98.47        17.17 o                         
  11   5   1          2.93         16.22        18.03 o                         
  12   5   1          4.68          7.96        18.62 o                         
  13   5   1         45.59         79.21        25.11 o                         
  14   5   1          1.12         14.18        24.83 o                         
  15   5   1          1.31         -0.43        24.62 o                         
   0   6   1       1936.25       2033.25        59.26 o                         
   1   6   1        242.31        237.13        20.86 o                         
   2   6   1       1318.36       1348.33        32.53 o                         
   3   6   1         11.86         10.15        16.71 o                         
   4   6   1        276.18        267.43        17.37 o                         
   5   6   1        529.72        506.90        19.75 o                         
   6   6   1          1.02         -5.78        15.25 o                         
   7   6   1          3.74          0.76        15.33 o                         
   8   6   1          1.25          1.50        16.14 o                         
   9   6   1         41.03         39.18        16.92 o                         
  10   6   1          0.53         14.60        16.76 o                         
  11   6   1         83.25         87.57        19.39 o                         
  12   6   1          5.87         33.92        22.03 o                         
  13   6   1         31.49         32.98        21.27 o                         
  14   6   1          8.46         -6.01        25.95 o                         
   1   7   1       1848.42       1979.47        32.41 o                         
   2   7   1        615.63        638.30        25.80 o                         
   3   7   1       1519.45       1580.96        27.28 o                         
   4   7   1         33.72         53.66        16.66 o                         
   5   7   1        264.71        266.34        20.71 o                         
   6   7   1        213.49        207.42        18.39 o                         
   7   7   1        220.85        236.24        19.94 o                         
   8   7   1        283.22        322.77        21.84 o                         
   9   7   1        100.69        114.68        21.09 o                         
  10   7   1        100.18         74.13        21.06 o                         
  11   7   1         53.49         39.57        22.06 o                         
  12   7   1         74.99         69.50        22.74 o                         
  13   7   1          5.47         40.20        22.92 o                         
  14   7   1          0.21         15.97        23.81 o                         
   0   8   1        349.75        350.42        39.47 o                         
   1   8   1        165.23        193.76        23.16 o                         
   2   8   1        444.95        440.96        23.13 o                         
   3   8   1         72.22         83.24        22.21 o                         
   4   8   1        256.49        228.74        20.41 o                         
   5   8   1        575.80        575.22        23.73 o                         
   6   8   1        561.01        522.72        22.84 o                         
   7   8   1          3.66         -3.69        18.88 o                         
   8   8   1        437.95        428.96        25.02 o                         
   9   8   1         91.52        113.92        21.84 o                         
  10   8   1         12.01         25.22        21.02 o                         
  11   8   1         56.96         79.29        22.25 o                         
  12   8   1         11.51         -3.02        23.65 o                         
  13   8   1          0.72         -2.17        23.12 o                         
   1   9   1         10.62         13.48        24.58 o                         
   2   9   1          0.00         15.73        20.43 o                         
   3   9   1       1015.05       1014.42        23.34 o                         
   4   9   1       1176.28       1222.36        27.95 o                         
   5   9   1          5.15          1.03        19.28 o                         
   6   9   1          0.73          0.74        20.72 o                         
   7   9   1         25.34         73.53        18.09 o                         
   8   9   1         40.35         68.57        19.95 o                         
   9   9   1        326.77        345.56        22.17 o                         
  10   9   1         16.83         37.53        19.81 o                         
  11   9   1         18.97         23.49        21.57 o                         
  12   9   1          3.63         16.73        22.08 o                         
  13   9   1          0.35         -8.21        25.51 o                         
   0  10   1        119.30         82.58        36.82 o                         
   1  10   1        262.23        253.88        28.93 o                         
   2  10   1         47.99         23.75        21.55 o                         
   3  10   1         44.31         60.57        18.77 o                         
   4  10   1        767.94        761.51        23.78 o                         
   5  10   1        183.24        186.91        20.87 o                         
   6  10   1          1.90         10.52        19.76 o                         
   7  10   1          3.86         13.29        22.67 o                         
   8  10   1         78.73         46.67        20.96 o                         
   9  10   1          0.18         -2.24        24.47 o                         
  10  10   1         76.00         60.22        25.57 o                         
  11  10   1         15.81         16.91        24.85 o                         
  12  10   1          8.64         22.67        24.17 o                         
   1  11   1          0.00          7.81        26.02 o                         
   2  11   1         88.60        109.76        24.68 o                         
   3  11   1          0.24         14.60        18.84 o                         
   4  11   1          0.02         26.82        19.03 o                         
   5  11   1        114.77        121.94        22.82 o                         
   6  11   1          6.15         27.46        23.20 o                         
   7  11   1         29.21         37.92        23.23 o                         
   8  11   1         24.95         61.83        21.56 o                         
   9  11   1          0.09         28.89        25.28 o                         
  10  11   1          0.03         11.22        27.00 o                         
  11  11   1          6.71         17.62        28.56 o                         
  12  11   1          4.36          5.20        28.70 o                         
   0  12   1        736.30        803.51        47.94 o                         
   1  12   1        758.31        661.26        34.28 o                         
   2  12   1        300.47        283.30        26.32 o                         
   3  12   1         49.54         64.60        22.11 o                         
   4  12   1         95.72        107.42        20.95 o                         
   5  12   1          0.05          9.64        16.79 o                         
   6  12   1          1.85         11.64        23.74 o                         
   7  12   1          0.59         21.62        22.83 o                         
   8  12   1        101.15        112.88        26.14 o                         
   9  12   1         14.14         20.79        23.43 o                         
  10  12   1         38.01         30.04        25.16 o                         
  11  12   1         20.46         20.98        26.93 o                         
   1  13   1         27.71         39.76        30.80 o                         
   2  13   1        134.87        135.59        27.07 o                         
   3  13   1          3.90          0.32        23.88 o                         
   4  13   1        152.43        154.71        21.80 o                         
   5  13   1          0.33          6.58        19.26 o                         
   6  13   1        202.75        223.33        23.00 o                         
   7  13   1          1.24          8.10        24.45 o                         
   8  13   1         39.31         21.51        25.53 o                         
   9  13   1         10.01         29.31        29.10 o                         
  10  13   1          5.62         10.12        28.50 o                         
   0  14   1         29.27         31.74        44.40 o                         
   1  14   1        103.22         88.24        28.28 o                         
   2  14   1          3.93         14.45        26.04 o                         
   3  14   1          0.58         23.94        25.15 o                         
   4  14   1         26.31         39.05        25.22 o                         
   5  14   1         11.08         26.69        24.24 o                         
   6  14   1         20.19         19.97        23.88 o                         
   7  14   1         47.36         51.95        23.84 o                         
   8  14   1          8.54          8.81        25.84 o                         
   9  14   1         13.59         17.25        30.31 o                         
   1  15   1          2.48         24.88        28.42 o                         
   2  15   1         10.71         26.05        26.93 o                         
   3  15   1          3.92          6.89        27.25 o                         
   4  15   1          0.80         18.61        27.09 o                         
   5  15   1          2.08         22.32        28.53 o                         
   6  15   1          2.60         19.34        27.28 o                         
   7  15   1          1.66          6.01        26.02 o                         
   8  15   1          0.27          5.78        27.22 o                         
   0  16   1         54.51         43.00        43.35 o                         
   1  16   1          5.62         18.60        31.73 o                         
   2  16   1         12.42          1.36        28.14 o                         
   3  16   1         18.59         34.18        30.47 o                         
   4  16   1         31.79         51.18        30.12 o                         
   5  16   1         12.27          8.49        29.14 o                         
   6  16   1          0.77          5.89        30.60 o                         
   1  17   1          9.02         11.17        31.63 o                         
   2  17   1         42.78         36.23        32.93 o                         
   3  17   1         16.83         28.18        31.89 o                         
   4  17   1         58.64         47.93        35.64 o                         
   0   0   2      23179.18      25152.65       340.10 o                         
   1   0   2       2999.60       3133.67       104.09 o                         
   2   0   2       7365.37       7783.42       101.43 o                         
   3   0   2      83212.70      79927.23       490.51 o                         
   4   0   2      10740.01      10880.81       152.30 o                         
   5   0   2       4356.84       4229.21        72.85 o                         
   6   0   2        926.99        882.55        26.95 o                         
   7   0   2        479.36        451.41        21.71 o                         
   8   0   2        118.41        131.23        20.64 o                         
   9   0   2        910.41        933.07        29.11 o                         
  10   0   2        639.81        660.76        25.18 o                         
  11   0   2         49.80         42.13        22.30 o                         
  12   0   2         16.83         22.87        25.05 o                         
  13   0   2        298.49        317.45        28.05 o                         
  14   0   2          0.57        -11.40        26.04 o                         
  15   0   2          7.19         27.63        26.44 o                         
   1   1   2        820.27        867.14        41.57 o                         
   2   1   2        647.39        566.93        27.68 o                         
   3   1   2         75.13         52.97        18.96 o                         
   4   1   2          3.03          2.37        16.39 o                         
   5   1   2        876.54        896.51        19.91 o                         
   6   1   2         94.42        100.07        14.22 o                         
   7   1   2        380.84        373.25        15.66 o                         
   8   1   2         44.50         44.96        14.71 o                         
   9   1   2         32.86         39.13        13.84 o                         
  10   1   2        132.22        134.75        14.86 o                         
  11   1   2        109.10        109.70        16.22 o                         
  12   1   2          2.90         22.53        17.51 o                         
  13   1   2          0.02        -17.58        17.58 o                         
  14   1   2          0.03         27.41        18.44 o                         
  15   1   2          0.01         33.94        20.02 o                         
   0   2   2       2402.11       2204.23        79.47 o                         
   1   2   2       1239.54       1254.23        42.10 o                         
   2   2   2       3873.13       3669.98        50.00 o                         
   3   2   2       1654.08       1637.38        29.51 o                         
   4   2   2       1342.16       1320.26        21.82 o                         
   5   2   2       1164.12       1195.13        21.73 o                         
   6   2   2         72.43         65.14        14.41 o                         
   7   2   2        525.45        524.46        15.92 o                         
   8   2   2        120.15        145.63        16.25 o                         
   9   2   2        163.73        175.70        14.51 o                         
  10   2   2        179.00        211.44        17.73 o                         
  11   2   2        146.33        188.64        19.68 o                         
  12   2   2         50.61         36.10        17.39 o                         
  13   2   2         27.26         34.59        17.14 o                         
  14   2   2         14.51         -2.03        19.85 o                         
  15   2   2          0.22         13.21        21.57 o                         
   1   3   2       4006.70       4202.43        62.72 o                         
   2   3   2        135.54        140.86        21.79 o                         
   3   3   2       1081.55       1028.20        24.80 o                         
   4   3   2        139.98        155.66        16.46 o                         
   5   3   2       1259.51       1248.28        22.94 o                         
   6   3   2       1137.97       1143.80        20.47 o                         
   7   3   2        730.72        718.26        15.75 o                         
   8   3   2         51.89         54.15        14.74 o                         
   9   3   2          0.34         19.36        13.95 o                         
  10   3   2        168.27        164.24        15.03 o                         
  11   3   2        140.71        147.51        17.14 o                         
  12   3   2          9.37          2.03        18.10 o                         
  13   3   2         24.36         23.10        18.85 o                         
  14   3   2          4.10         -6.91        21.92 o                         
  15   3   2          1.84         13.06        24.94 o                         
   0   4   2      18419.04      18043.90       489.66 o                         
   1   4   2       1206.35       1131.85        32.99 o                         
   2   4   2       2818.01       2763.37        87.34 o                         
   3   4   2        316.01        303.60        17.28 o                         
   4   4   2        808.86        794.30        22.11 o                         
   5   4   2        949.81        961.45        23.01 o                         
   6   4   2        782.78        778.00        19.43 o                         
   7   4   2        247.12        258.79        15.49 o                         
   8   4   2         78.10         92.44        16.64 o                         
   9   4   2          3.41         32.31        14.78 o                         
  10   4   2         19.54         14.65        14.26 o                         
  11   4   2          3.10         22.84        16.96 o                         
  12   4   2         74.99         97.37        19.50 o                         
  13   4   2          0.32         18.25        20.52 o                         
  14   4   2          4.66         27.97        18.61 o                         
  15   4   2          0.25         -3.67        21.44 o                         
   1   5   2       1999.64       2081.57        40.47 o                         
   2   5   2       4326.59       4384.51        62.10 o                         
   3   5   2        249.82        225.40        20.41 o                         
   4   5   2       5965.32       5856.37        92.74 o                         
   5   5   2          3.60         10.43        15.05 o                         
   6   5   2          5.56         14.61        15.58 o                         
   7   5   2         11.34         12.67        14.34 o                         
   8   5   2         17.53         29.79        16.35 o                         
   9   5   2         16.81         34.60        16.60 o                         
  10   5   2         61.44         70.52        15.63 o                         
  11   5   2          2.22         24.32        17.24 o                         
  12   5   2         28.56         26.15        17.87 o                         
  13   5   2          1.14         20.70        17.88 o                         
  14   5   2         19.93         10.02        23.27 o                         
  15   5   2          7.07         36.53        26.85 o                         
   0   6   2          0.10          6.53        26.93 o                         
   1   6   2       4489.60       4539.95       140.18 o                         
   2   6   2       1228.98       1248.26        31.29 o                         
   3   6   2         48.66         65.02        19.65 o                         
   4   6   2        356.49        385.69        20.56 o                         
   5   6   2          5.18         11.98        16.08 o                         
   6   6   2        482.65        445.17        18.85 o                         
   7   6   2         45.32         55.55        15.90 o                         
   8   6   2         51.78         68.83        19.08 o                         
   9   6   2        198.54        205.41        18.98 o                         
  10   6   2         24.88         58.65        17.31 o                         
  11   6   2          7.85         35.17        19.21 o                         
  12   6   2          0.41         39.76        18.98 o                         
  13   6   2         70.93         51.10        24.10 o                         
  14   6   2         21.73         17.53        25.26 o                         
   1   7   2          2.22          4.57        18.82 o                         
   2   7   2        806.47        864.27        26.07 o                         
   3   7   2         16.13         14.78        20.85 o                         
   4   7   2         93.76         79.22        19.18 o                         
   5   7   2         70.31         73.51        16.37 o                         
   6   7   2       1001.13        978.52        23.63 o                         
   7   7   2        167.43        184.09        19.43 o                         
   8   7   2          4.94         10.90        16.84 o                         
   9   7   2          0.01         44.63        21.76 o                         
  10   7   2          0.92          0.98        19.32 o                         
  11   7   2          0.01         -4.88        19.35 o                         
  12   7   2         31.33         48.28        23.06 o                         
  13   7   2          7.27         17.54        22.36 o                         
  14   7   2          0.57         18.77        26.18 o                         
   0   8   2        300.08        315.16        34.87 o                         
   1   8   2        713.81        781.76        28.18 o                         
   2   8   2         93.44         80.31        17.91 o                         
   3   8   2        606.40        621.70        26.08 o                         
   4   8   2        110.00        113.55        19.59 o                         
   5   8   2        127.40        155.63        21.63 o                         
   6   8   2          6.55         17.74        16.40 o                         
   7   8   2        233.01        235.91        18.31 o                         
   8   8   2         89.69        135.03        19.67 o                         
   9   8   2          4.92          3.87        18.83 o                         
  10   8   2          0.12         29.80        18.40 o                         
  11   8   2         94.87         81.14        21.31 o                         
  12   8   2         34.04         51.74        23.99 o                         
  13   8   2         49.05         24.73        23.01 o                         
   1   9   2          0.10         11.63        22.82 o                         
   2   9   2        132.35        140.61        17.51 o                         
   3   9   2        147.82        153.28        21.20 o                         
   4   9   2         81.22         92.04        21.40 o                         
   5   9   2       1134.71       1156.94        24.88 o                         
   6   9   2          7.57         11.76        16.92 o                         
   7   9   2       1381.26       1361.61        30.65 o                         
   8   9   2        146.76        148.67        20.19 o                         
   9   9   2          0.08          0.41        21.35 o                         
  10   9   2          0.99         19.76        22.20 o                         
  11   9   2          0.56         14.33        22.51 o                         
  12   9   2         19.47         17.18        23.11 o                         
  13   9   2          1.42         20.65        22.97 o                         
   0  10   2       1791.03       1755.14        76.00 o                         
   1  10   2        716.55        716.34        32.63 o                         
   2  10   2         10.51         34.62        21.86 o                         
   3  10   2        645.53        601.14        23.94 o                         
   4  10   2         30.42         42.60        18.70 o                         
   5  10   2        909.96        923.96        24.78 o                         
   6  10   2         67.94         81.85        22.22 o                         
   7  10   2          8.08         12.37        19.39 o                         
   8  10   2         41.78         55.82        20.28 o                         
   9  10   2         19.91         15.80        24.05 o                         
  10  10   2          3.03         11.44        22.15 o                         
  11  10   2         12.14         46.46        26.90 o                         
  12  10   2         32.06         41.20        23.32 o                         
   1  11   2         60.71         71.54        25.71 o                         
   2  11   2        354.90        339.27        25.10 o                         
   3  11   2         84.55         89.06        19.24 o                         
   4  11   2        130.75        107.64        17.96 o                         
   5  11   2        245.69        262.43        23.09 o                         
   6  11   2        235.66        279.23        24.81 o                         
   7  11   2         10.52         18.60        21.60 o                         
   8  11   2         72.44         68.76        21.49 o                         
   9  11   2          2.16         11.39        25.23 o                         
  10  11   2         24.54         22.12        23.15 o                         
  11  11   2         11.75         12.28        24.74 o                         
  12  11   2          2.43          4.06        22.41 o                         
   0  12   2        363.63        309.26        39.96 o                         
   1  12   2        189.88        197.87        27.54 o                         
   2  12   2        446.53        434.41        28.36 o                         
   3  12   2        105.33        102.23        21.97 o                         
   4  12   2        210.53        212.73        19.24 o                         
   5  12   2         21.93         39.24        20.34 o                         
   6  12   2         47.88         59.46        21.53 o                         
   7  12   2         42.36         53.65        25.26 o                         
   8  12   2         44.46         58.30        24.37 o                         
   9  12   2          3.42         17.94        24.92 o                         
  10  12   2          2.19         26.32        26.95 o                         
  11  12   2          2.24         -9.19        29.63 o                         
   1  13   2         40.67         42.85        25.93 o                         
   2  13   2        156.13        133.37        27.41 o                         
   3  13   2         19.92         32.15        24.01 o                         
   4  13   2         62.24         58.05        23.68 o                         
   5  13   2          2.60         15.74        21.43 o                         
   6  13   2          8.85         31.30        21.16 o                         
   7  13   2         12.54         28.78        21.76 o                         
   8  13   2         15.97         12.73        27.74 o                         
   9  13   2         15.82         17.10        26.90 o                         
  10  13   2          0.24         26.45        27.82 o                         
   0  14   2          2.49         21.71        41.23 o                         
   1  14   2          2.39         17.02        27.69 o                         
   2  14   2         21.55         40.57        28.69 o                         
   3  14   2          7.31         13.24        26.26 o                         
   4  14   2          1.01         21.46        25.74 o                         
   5  14   2         19.41         19.30        24.15 o                         
   6  14   2          2.52          2.83        22.11 o                         
   7  14   2          0.32         21.53        24.52 o                         
   8  14   2         41.23         44.95        27.97 o                         
   9  14   2          5.53         -0.57        23.39 o                         
   1  15   2         11.58          4.78        31.04 o                         
   2  15   2         19.04         18.50        26.86 o                         
   3  15   2         96.19         86.90        27.72 o                         
   4  15   2         62.26         82.79        29.66 o                         
   5  15   2          8.22          1.00        29.30 o                         
   6  15   2          1.97         12.40        25.35 o                         
   7  15   2          0.06         14.61        25.83 o                         
   8  15   2          0.04          2.40        24.07 o                         
   0  16   2         11.66         13.25        43.47 o                         
   1  16   2         34.43         40.92        28.65 o                         
   2  16   2         56.83         58.69        31.39 o                         
   3  16   2         53.65         46.88        32.05 o                         
   4  16   2          0.42          9.24        30.55 o                         
   5  16   2          4.85          0.82        31.36 o                         
   6  16   2         10.33         37.28        32.34 o                         
   1  17   2          2.32         11.14        31.01 o                         
   2  17   2         15.42         17.23        34.15 o                         
   3  17   2          6.66         19.65        32.81 o                         
   1   1   3      10698.95      10778.93       162.50 o                         
   2   1   3      37090.07      36354.97       318.89 o                         
   3   1   3      26120.73      26289.00       319.48 o                         
   4   1   3       1003.79       1027.07        21.97 o                         
   5   1   3        477.75        478.65        17.34 o                         
   6   1   3       5207.12       4997.94        39.66 o                         
   7   1   3        317.51        307.12        15.12 o                         
   8   1   3         73.69         93.04        14.12 o                         
   9   1   3         34.94         36.69        14.33 o                         
  10   1   3        594.97        600.48        17.85 o                         
  11   1   3        181.25        184.91        16.08 o                         
  12   1   3          0.11         32.95        18.95 o                         
  13   1   3          3.96         41.48        18.46 o                         
  14   1   3         34.28         37.57        18.04 o                         
  15   1   3         11.86         26.93        19.64 o                         
   0   2   3       4027.09       3945.59       119.72 o                         
   1   2   3       4621.49       4726.27        66.02 o                         
   2   2   3       1319.26       1330.85        33.35 o                         
   3   2   3       3223.57       3133.35        39.98 o                         
   4   2   3        188.82        182.73        18.31 o                         
   5   2   3        720.76        721.27        18.57 o                         
   6   2   3         23.63         21.83        13.10 o                         
   7   2   3         84.22         71.13        13.11 o                         
   8   2   3         61.51         73.53        15.34 o                         
   9   2   3        125.61        138.99        15.95 o                         
  10   2   3        209.92        195.53        15.04 o                         
  11   2   3          1.08          2.75        17.46 o                         
  12   2   3          1.77         14.59        17.80 o                         
  13   2   3         14.14         23.22        18.46 o                         
  14   2   3         10.03         17.77        20.31 o                         
  15   2   3          6.76         40.64        25.09 o                         
   1   3   3        553.72        519.99        32.33 o                         
   2   3   3         77.53         74.44        20.81 o                         
   3   3   3        105.35        121.13        18.34 o                         
   4   3   3       3927.78       4039.10        45.71 o                         
   5   3   3       2016.59       2061.38        38.54 o                         
   6   3   3        588.79        572.54        17.45 o                         
   7   3   3        383.80        399.33        16.27 o                         
   8   3   3          1.54         10.34        14.79 o                         
   9   3   3         27.52         33.05        14.14 o                         
  10   3   3        124.31        137.27        17.49 o                         
  11   3   3          5.59         22.98        17.80 o                         
  12   3   3         69.97         73.87        19.55 o                         
  13   3   3          0.04         32.85        19.49 o                         
  14   3   3         10.93         14.21        20.41 o                         
  15   3   3         11.72         18.03        21.98 o                         
   0   4   3        215.41        232.00        31.08 o                         
   1   4   3        791.62        758.07        26.09 o                         
   2   4   3        626.26        646.62        25.30 o                         
   3   4   3        727.19        684.20        25.12 o                         
   4   4   3       1600.72       1650.21        26.70 o                         
   5   4   3        165.33        184.69        16.58 o                         
   6   4   3         26.44         38.65        15.23 o                         
   7   4   3         64.56         57.31        16.60 o                         
   8   4   3          9.07         33.64        13.61 o                         
   9   4   3         32.15         24.33        14.72 o                         
  10   4   3         60.74         64.69        15.46 o                         
  11   4   3         35.72         27.33        18.11 o                         
  12   4   3         62.85         44.05        20.63 o                         
  13   4   3         11.40         25.58        20.28 o                         
  14   4   3          3.04         12.52        22.95 o                         
  15   4   3          2.39          9.51        23.95 o                         
   1   5   3        126.66        130.72        21.29 o                         
   2   5   3          7.22         16.98        19.31 o                         
   3   5   3        400.91        408.56        24.83 o                         
   4   5   3        422.11        424.71        19.59 o                         
   5   5   3         52.87         46.05        14.03 o                         
   6   5   3         35.09         27.96        14.88 o                         
   7   5   3         36.33         56.21        14.32 o                         
   8   5   3         72.25         81.08        15.24 o                         
   9   5   3          4.41         19.77        15.38 o                         
  10   5   3          2.82         17.04        15.14 o                         
  11   5   3          4.67         14.82        16.61 o                         
  12   5   3         12.58         15.61        16.63 o                         
  13   5   3          0.34         19.53        20.30 o                         
  14   5   3          0.03         10.65        21.44 o                         
   0   6   3        216.87        191.69        32.86 o                         
   1   6   3       5085.60       5400.94        59.51 o                         
   2   6   3       1329.40       1297.62        32.84 o                         
   3   6   3        418.91        430.71        22.06 o                         
   4   6   3       1738.12       1779.62        28.95 o                         
   5   6   3        119.13        124.25        18.06 o                         
   6   6   3        199.10        189.40        18.45 o                         
   7   6   3          0.73         15.16        15.26 o                         
   8   6   3          1.35         16.31        14.19 o                         
   9   6   3          1.66         16.78        16.65 o                         
  10   6   3        105.21         95.84        16.62 o                         
  11   6   3         52.13         37.71        18.94 o                         
  12   6   3          4.05         33.62        20.45 o                         
  13   6   3         52.88         31.25        18.50 o                         
  14   6   3          0.60          3.83        23.81 o                         
   1   7   3        538.85        578.02        23.78 o                         
   2   7   3        907.15        935.44        25.31 o                         
   3   7   3        200.32        204.25        21.07 o                         
   4   7   3         14.87          5.14        15.93 o                         
   5   7   3         86.94        100.38        19.42 o                         
   6   7   3        799.89        802.75        21.94 o                         
   7   7   3        241.29        275.96        21.28 o                         
   8   7   3        517.68        533.06        20.60 o                         
   9   7   3          8.94         26.68        17.24 o                         
  10   7   3          7.79         21.99        19.20 o                         
  11   7   3         18.41         25.49        20.69 o                         
  12   7   3          3.45         22.89        22.89 o                         
  13   7   3          3.14          4.33        22.04 o                         
  14   7   3         13.81         14.43        24.77 o                         
   0   8   3          5.09         13.87        31.56 o                         
   1   8   3        118.09        132.05        18.11 o                         
   2   8   3        451.64        431.83        20.75 o                         
   3   8   3       1558.77       1625.91        32.80 o                         
   4   8   3         96.44        110.80        18.78 o                         
   5   8   3       1154.94       1200.93        25.34 o                         
   6   8   3        186.70        164.47        17.59 o                         
   7   8   3         12.48          4.35        20.14 o                         
   8   8   3        161.69        164.28        20.42 o                         
   9   8   3          0.78         20.39        18.86 o                         
  10   8   3          0.47          0.00        19.82 o                         
  11   8   3          9.68         19.59        22.51 o                         
  12   8   3         12.48         17.62        18.49 o                         
  13   8   3         18.43         10.93        25.86 o                         
   1   9   3          1.10         22.34        22.59 o                         
   2   9   3        349.48        310.35        20.58 o                         
   3   9   3        903.26        905.71        31.07 o                         
   4   9   3         22.33         37.77        20.92 o                         
   5   9   3        660.13        649.46        21.87 o                         
   6   9   3       1295.73       1259.02        26.07 o                         
   7   9   3          5.83         11.65        18.68 o                         
   8   9   3         17.92         16.70        20.85 o                         
   9   9   3         16.29         27.31        23.40 o                         
  10   9   3         26.18         30.43        24.34 o                         
  11   9   3         37.44         43.10        21.85 o                         
  12   9   3          0.04         21.95        25.89 o                         
  13   9   3          2.89          7.78        26.41 o                         
   0  10   3        192.46        209.94        40.76 o                         
   1  10   3        131.09        148.61        25.10 o                         
   2  10   3         39.15         53.88        21.58 o                         
   3  10   3        208.31        202.33        20.52 o                         
   4  10   3        173.49        167.13        17.85 o                         
   5  10   3        431.08        435.72        22.58 o                         
   6  10   3          0.00         11.47        18.33 o                         
   7  10   3        121.70        134.61        23.19 o                         
   8  10   3        103.39         90.40        22.54 o                         
   9  10   3         21.71         31.71        20.40 o                         
  10  10   3         27.29         22.32        24.02 o                         
  11  10   3          4.95         35.09        26.66 o                         
  12  10   3          3.99         20.11        25.11 o                         
   1  11   3         43.95         38.50        21.24 o                         
   2  11   3        474.58        473.10        26.88 o                         
   3  11   3         33.34         23.07        22.21 o                         
   4  11   3          6.75         10.52        19.93 o                         
   5  11   3         42.38         45.33        19.62 o                         
   6  11   3         28.26         38.50        23.21 o                         
   7  11   3         57.88         53.82        22.63 o                         
   8  11   3          2.84         -7.09        23.03 o                         
   9  11   3         81.76         68.69        22.54 o                         
  10  11   3         26.53         14.63        26.86 o                         
  11  11   3         46.25         23.52        26.55 o                         
  12  11   3          4.81         10.92        23.45 o                         
   0  12   3        528.91        498.76        39.37 o                         
   1  12   3        586.45        635.35        28.24 o                         
   2  12   3         20.08         16.53        26.40 o                         
   3  12   3        360.37        344.62        25.36 o                         
   4  12   3        136.51        110.38        21.34 o                         
   5  12   3         53.56         39.88        19.58 o                         
   6  12   3         44.42         73.87        21.60 o                         
   7  12   3          0.77         -5.37        23.44 o                         
   8  12   3          1.50         18.57        23.73 o                         
   9  12   3          2.08         35.10        27.92 o                         
  10  12   3         16.86         33.02        24.81 o                         
  11  12   3         29.11         19.01        26.92 o                         
   1  13   3          3.70         26.53        27.44 o                         
   2  13   3         10.98         15.56        26.80 o                         
   3  13   3          0.21         17.17        25.34 o                         
   4  13   3        190.72        189.15        23.10 o                         
   5  13   3          0.28          1.37        18.74 o                         
   6  13   3         20.51         19.08        22.43 o                         
   7  13   3          0.00          2.65        22.84 o                         
   8  13   3         44.91         35.12        26.56 o                         
   9  13   3         11.95          8.33        29.49 o                         
  10  13   3         37.16         29.63        26.15 o                         
   0  14   3         11.33          4.97        39.83 o                         
   1  14   3          0.57         14.96        30.18 o                         
   2  14   3         44.91         47.00        29.51 o                         
   3  14   3          0.86         15.00        25.91 o                         
   4  14   3          8.74         21.24        24.80 o                         
   5  14   3          6.77         16.61        22.45 o                         
   6  14   3          0.01         10.19        21.45 o                         
   7  14   3          5.60         14.41        24.41 o                         
   8  14   3         12.14         23.09        27.55 o                         
   9  14   3         37.05         28.33        24.10 o                         
   1  15   3          4.77         21.08        29.54 o                         
   2  15   3          0.80         11.89        31.40 o                         
   3  15   3          0.71         15.35        26.86 o                         
   4  15   3         15.71         19.91        27.59 o                         
   5  15   3          0.01         13.43        28.19 o                         
   6  15   3          1.43         10.53        27.00 o                         
   7  15   3          0.97         13.19        25.44 o                         
   8  15   3          0.01         18.18        29.48 o                         
   0  16   3          1.22          5.67        44.40 o                         
   1  16   3         14.21         36.48        31.27 o                         
   2  16   3          1.26         12.61        28.02 o                         
   3  16   3         55.55         52.24        30.63 o                         
   4  16   3          1.55          6.48        31.98 o                         
   5  16   3         40.75         35.31        29.94 o                         
   6  16   3          0.35         20.10        32.30 o                         
   1  17   3          0.07         -0.96        34.67 o                         
   2  17   3          5.00         13.37        31.56 o                         
   3  17   3          0.34         18.65        34.08 o                         
   0   0   4       1448.26       1766.00        73.02 o                         
   1   0   4       3537.82       3311.51       279.96 o                         
   2   0   4        100.29        138.27        32.96 o                         
   3   0   4       4517.45       4528.44       122.99 o                         
   4   0   4       2345.86       2255.00        38.34 o                         
   5   0   4         57.69         55.67        21.05 o                         
   6   0   4       3984.01       3970.36        41.30 o                         
   7   0   4          9.96         25.73        18.07 o                         
   8   0   4        911.95        899.43        26.86 o                         
   9   0   4        843.37        780.40        24.48 o                         
  10   0   4        421.34        442.02        22.24 o                         
  11   0   4        137.37        122.48        21.26 o                         
  12   0   4        237.74        238.80        23.59 o                         
  13   0   4          4.20         15.04        30.14 o                         
  14   0   4         39.05         40.71        22.32 o                         
  15   0   4         70.08         34.48        40.73 o                         
   1   1   4          1.30          2.24        23.64 o                         
   2   1   4      20122.38      19697.62       160.60 o                         
   3   1   4       2066.31       2087.21        31.77 o                         
   4   1   4       3634.48       3721.22        54.25 o                         
   5   1   4        418.29        424.89        16.36 o                         
   6   1   4       2451.54       2405.30        25.64 o                         
   7   1   4         43.90         55.61        13.86 o                         
   8   1   4        262.01        240.30        15.07 o                         
   9   1   4        206.15        217.61        15.24 o                         
  10   1   4         23.47         46.32        14.91 o                         
  11   1   4        178.80        175.80        18.54 o                         
  12   1   4         48.14         48.63        17.82 o                         
  13   1   4         11.05          3.20        16.89 o                         
  14   1   4          2.90         19.20        19.78 o                         
  15   1   4          1.42         -0.90        25.10 o                         
   0   2   4         18.84         27.77        27.74 o                         
   1   2   4         23.58         23.61        27.29 o                         
   2   2   4      12440.89      12311.24       101.05 o                         
   3   2   4       3135.62       3010.08        39.54 o                         
   4   2   4       1156.19       1063.69        22.96 o                         
   5   2   4       1938.41       1931.38        32.35 o                         
   6   2   4        562.76        540.07        17.97 o                         
   7   2   4          3.37          4.60        13.75 o                         
   8   2   4          0.04         21.77        15.07 o                         
   9   2   4         76.61         68.01        15.20 o                         
  10   2   4         72.71         78.52        16.42 o                         
  11   2   4        113.40        135.89        16.78 o                         
  12   2   4          0.12         12.13        17.66 o                         
  13   2   4         20.44         28.26        18.96 o                         
  14   2   4          1.16          4.42        19.40 o                         
  15   2   4          8.41          6.72        19.84 o                         
   1   3   4       1558.99       1536.88        37.46 o                         
   2   3   4       1288.21       1270.39        33.67 o                         
   3   3   4        665.92        655.71        22.70 o                         
   4   3   4          3.20         12.28        15.70 o                         
   5   3   4         95.85        119.28        15.51 o                         
   6   3   4         84.33         82.49        15.75 o                         
   7   3   4        534.60        544.92        18.88 o                         
   8   3   4        525.30        570.82        17.02 o                         
   9   3   4        290.03        297.29        17.27 o                         
  10   3   4         24.83         37.28        16.00 o                         
  11   3   4         29.79         39.69        17.60 o                         
  12   3   4          0.21          8.40        19.91 o                         
  13   3   4          0.56         16.25        18.88 o                         
  14   3   4          5.18         12.44        19.96 o                         
  15   3   4          0.18          8.98        24.17 o                         
   0   4   4       1414.62       1491.85        50.85 o                         
   1   4   4       1836.87       1769.96        45.89 o                         
   2   4   4          0.07         10.30        20.92 o                         
   3   4   4         46.03         51.92        20.10 o                         
   4   4   4       1819.37       1874.64        26.25 o                         
   5   4   4        182.42        175.45        14.57 o                         
   6   4   4          0.18         16.98        16.81 o                         
   7   4   4        677.74        678.57        17.54 o                         
   8   4   4          0.96          9.01        16.35 o                         
   9   4   4         34.85         45.63        16.90 o                         
  10   4   4          0.15         21.48        14.32 o                         
  11   4   4         26.51         33.16        18.04 o                         
  12   4   4         27.91         17.16        17.17 o                         
  13   4   4          3.11         -0.80        19.27 o                         
  14   4   4         10.51         20.10        19.86 o                         
  15   4   4          4.53         30.46        19.92 o                         
   1   5   4        187.81        181.91        22.52 o                         
   2   5   4        315.59        365.56        24.22 o                         
   3   5   4        108.66        132.26        19.90 o                         
   4   5   4        169.76        193.95        16.33 o                         
   5   5   4          0.50         10.67        15.93 o                         
   6   5   4         59.65         74.99        16.42 o                         
   7   5   4          4.91         16.54        16.44 o                         
   8   5   4         93.27         90.92        17.40 o                         
   9   5   4         46.13         49.10        15.61 o                         
  10   5   4         63.21         60.81        16.96 o                         
  11   5   4         15.20         15.09        18.64 o                         
  12   5   4          2.03          6.52        19.07 o                         
  13   5   4         14.49         40.56        20.01 o                         
  14   5   4         44.34         37.94        25.35 o                         
   0   6   4        164.45        158.13        32.56 o                         
   1   6   4        566.64        607.83        25.06 o                         
   2   6   4       3241.99       3464.68        49.03 o                         
   3   6   4         95.10         99.58        22.54 o                         
   4   6   4       1651.67       1662.79        32.29 o                         
   5   6   4         93.64         90.31        19.64 o                         
   6   6   4         76.50         60.86        16.78 o                         
   7   6   4        230.32        220.54        18.22 o                         
   8   6   4         51.01         63.83        16.97 o                         
   9   6   4        150.88        174.65        17.96 o                         
  10   6   4         42.75         53.38        18.67 o                         
  11   6   4          5.93         18.58        17.53 o                         
  12   6   4          4.42         -0.19        15.69 o                         
  13   6   4          1.88         16.12        21.05 o                         
  14   6   4          2.14         31.60        25.76 o                         
   1   7   4        334.63        313.16        20.12 o                         
   2   7   4          1.08          7.19        19.49 o                         
   3   7   4        188.55        190.90        21.16 o                         
   4   7   4          0.04          9.63        21.08 o                         
   5   7   4        258.32        255.96        18.93 o                         
   6   7   4        136.22        134.01        20.59 o                         
   7   7   4         23.14         18.48        17.36 o                         
   8   7   4        249.55        245.66        20.09 o                         
   9   7   4          4.98          4.87        15.87 o                         
  10   7   4         16.23         63.72        21.14 o                         
  11   7   4          1.08         14.54        20.28 o                         
  12   7   4          0.08         24.30        18.74 o                         
  13   7   4          8.33         -9.69        24.41 o                         
  14   7   4          7.89          5.54        26.00 o                         
   0   8   4         40.14         53.50        34.73 o                         
   1   8   4         27.61         31.29        17.88 o                         
   2   8   4        117.09        115.61        17.51 o                         
   3   8   4        175.54        176.76        20.87 o                         
   4   8   4          0.27         23.16        20.24 o                         
   5   8   4         59.64         61.50        17.81 o                         
   6   8   4        105.30        109.26        18.29 o                         
   7   8   4        179.11        181.16        18.76 o                         
   8   8   4        102.45         89.92        20.71 o                         
   9   8   4        219.18        250.27        18.17 o                         
  10   8   4          1.38          7.06        19.06 o                         
  11   8   4          7.98         23.09        18.63 o                         
  12   8   4          4.09         38.64        22.89 o                         
  13   8   4          0.50         30.34        25.74 o                         
   1   9   4         35.68         47.02        23.34 o                         
   2   9   4       1063.13       1032.00        26.59 o                         
   3   9   4        994.14        964.33        26.76 o                         
   4   9   4        525.30        537.54        27.37 o                         
   5   9   4        415.98        373.95        20.91 o                         
   6   9   4        463.66        441.95        20.96 o                         
   7   9   4        466.53        472.61        24.24 o                         
   8   9   4        104.22        106.93        21.70 o                         
   9   9   4        178.26        180.42        22.61 o                         
  10   9   4         49.83         48.56        19.94 o                         
  11   9   4          0.47          5.73        21.83 o                         
  12   9   4         31.28         50.49        24.58 o                         
  13   9   4          0.46         28.70        23.47 o                         
   0  10   4        445.69        441.43        36.63 o                         
   1  10   4        425.50        401.88        26.39 o                         
   2  10   4         51.46         51.72        19.03 o                         
   3  10   4       2627.35       2581.15        32.28 o                         
   4  10   4         64.54         60.48        20.61 o                         
   5  10   4        211.23        175.86        20.94 o                         
   6  10   4         80.63         97.16        22.99 o                         
   7  10   4          1.73         12.60        22.54 o                         
   8  10   4        544.60        543.88        25.17 o                         
   9  10   4        150.34        142.68        21.02 o                         
  10  10   4         22.14         36.60        25.52 o                         
  11  10   4         57.24         54.15        22.18 o                         
  12  10   4          4.09         12.92        25.20 o                         
   1  11   4         31.83         18.61        22.62 o                         
   2  11   4          7.56         19.33        24.87 o                         
   3  11   4        845.13        870.58        27.51 o                         
   4  11   4        306.13        294.67        19.86 o                         
   5  11   4        841.85        814.50        23.65 o                         
   6  11   4        267.79        283.80        20.44 o                         
   7  11   4        353.68        319.57        24.55 o                         
   8  11   4         44.78         60.04        23.14 o                         
   9  11   4        104.57         96.64        22.35 o                         
  10  11   4         14.85         42.84        26.76 o                         
  11  11   4         25.15         33.56        24.03 o                         
  12  11   4         13.11         18.94        30.98 o                         
   0  12   4         16.13         12.04        35.40 o                         
   1  12   4          0.73         10.09        23.76 o                         
   2  12   4         23.13         16.98        26.68 o                         
   3  12   4         13.19         30.30        20.06 o                         
   4  12   4        126.64        151.94        23.53 o                         
   5  12   4         12.74         15.37        20.47 o                         
   6  12   4        102.17        106.65        22.62 o                         
   7  12   4         42.94         67.65        23.73 o                         
   8  12   4         13.38         48.73        26.19 o                         
   9  12   4         53.66         26.97        26.82 o                         
  10  12   4          1.53         30.91        27.11 o                         
  11  12   4          1.95         -1.80        30.23 o                         
   1  13   4          4.28         11.18        28.38 o                         
   2  13   4         98.37         94.04        29.18 o                         
   3  13   4         19.70         19.80        27.70 o                         
   4  13   4         36.82         35.26        22.76 o                         
   5  13   4         97.35         99.47        20.26 o                         
   6  13   4          4.71          2.28        21.71 o                         
   7  13   4         34.96         31.57        22.92 o                         
   8  13   4          3.45         21.17        25.34 o                         
   9  13   4          6.11         46.97        29.20 o                         
  10  13   4          4.04          6.26        26.91 o                         
   0  14   4         31.75         61.25        42.01 o                         
   1  14   4          3.42         11.92        27.92 o                         
   2  14   4          3.45          3.37        26.87 o                         
   3  14   4          0.19         12.08        29.85 o                         
   4  14   4         28.82         40.40        26.58 o                         
   5  14   4         12.29         22.98        25.50 o                         
   6  14   4          0.28         13.37        22.93 o                         
   7  14   4          8.91          2.62        24.60 o                         
   8  14   4          4.01         19.71        28.12 o                         
   9  14   4          9.62         30.43        28.22 o                         
   1  15   4         55.97         58.93        30.67 o                         
   2  15   4         10.31         16.40        31.63 o                         
   3  15   4         43.67         28.97        28.70 o                         
   4  15   4          3.88          5.37        27.73 o                         
   5  15   4         37.30         25.23        27.98 o                         
   6  15   4         68.65         51.62        28.28 o                         
   7  15   4         20.28         47.60        27.38 o                         
   0  16   4         11.18        -15.46        50.29 o                         
   1  16   4         51.63         60.50        32.36 o                         
   2  16   4         26.89         23.21        35.62 o                         
   3  16   4         67.62         64.29        33.16 o                         
   4  16   4         11.74         22.78        30.85 o                         
   5  16   4         15.00         17.67        32.00 o                         
   6  16   4         13.17         21.77        28.05 o                         
   1  17   4          6.50          5.84        44.42 o                         
   2  17   4         11.81          3.22        36.19 o                         
   3  17   4          0.00         15.21        36.13 o                         
   1   1   5      29045.20      28375.01       205.29 o                         
   2   1   5       9597.02       9086.96        71.62 o                         
   3   1   5         15.70          0.11        17.20 o                         
   4   1   5       1097.21       1156.40        23.44 o                         
   5   1   5       2882.29       2928.94        33.93 o                         
   6   1   5       4404.41       4203.49        34.82 o                         
   7   1   5       2387.67       2335.08        42.80 o                         
   8   1   5        191.75        211.05        14.32 o                         
   9   1   5        300.52        301.62        14.80 o                         
  10   1   5        766.30        744.03        18.04 o                         
  11   1   5         78.77        100.79        16.69 o                         
  12   1   5         22.39         27.33        16.32 o                         
  13   1   5         77.83         73.94        20.49 o                         
  14   1   5          0.01          3.29        18.95 o                         
  15   1   5         15.96         12.94        25.23 o                         
   0   2   5       4998.55       4889.60        78.42 o                         
   1   2   5       2236.31       2287.99        42.39 o                         
   2   2   5       4389.33       4511.04       129.87 o                         
   3   2   5        225.86        197.32        19.94 o                         
   4   2   5      16180.78      15946.09       150.26 o                         
   5   2   5        105.30        113.04        15.97 o                         
   6   2   5       2038.65       2040.69        24.71 o                         
   7   2   5        340.45        372.97        16.42 o                         
   8   2   5         55.17         69.85        14.80 o                         
   9   2   5          0.79         11.54        16.35 o                         
  10   2   5         19.60         33.65        17.44 o                         
  11   2   5          0.02          7.45        16.21 o                         
  12   2   5         37.78         53.71        18.33 o                         
  13   2   5          0.83          0.42        19.54 o                         
  14   2   5          3.32         11.69        21.50 o                         
  15   2   5          4.21         14.44        21.76 o                         
   1   3   5       1162.57       1151.35        31.71 o                         
   2   3   5         79.83         80.22        20.74 o                         
   3   3   5       2112.97       2134.68        32.94 o                         
   4   3   5       3236.68       3190.03        58.59 o                         
   5   3   5          4.18         17.08        15.38 o                         
   6   3   5       2644.09       2679.66        32.42 o                         
   7   3   5        337.44        332.72        15.16 o                         
   8   3   5        704.95        708.03        18.10 o                         
   9   3   5       1083.50       1039.27        21.23 o                         
  10   3   5         69.99         72.83        18.12 o                         
  11   3   5        177.61        180.50        18.09 o                         
  12   3   5          9.03         17.07        19.17 o                         
  13   3   5          9.45         11.32        19.26 o                         
  14   3   5          0.83         17.08        19.51 o                         
  15   3   5          0.00         29.57        21.17 o                         
   0   4   5       1376.87       1441.52        48.76 o                         
   1   4   5        453.17        448.84        22.84 o                         
   2   4   5        966.02        999.19        28.39 o                         
   3   4   5          1.84         14.11        17.20 o                         
   4   4   5       1411.04       1434.51        23.97 o                         
   5   4   5        106.20        124.27        16.66 o                         
   6   4   5        107.40         96.79        13.50 o                         
   7   4   5       1302.62       1318.10        22.66 o                         
   8   4   5         34.47         37.49        16.56 o                         
   9   4   5        374.35        362.52        18.03 o                         
  10   4   5          5.59         34.82        17.07 o                         
  11   4   5          3.65         14.00        17.29 o                         
  12   4   5          4.91          7.64        18.12 o                         
  13   4   5         48.98         53.48        20.38 o                         
  14   4   5          0.29         20.81        22.17 o                         
  15   4   5          0.00         24.02        25.67 o                         
   1   5   5          6.11         11.83        18.31 o                         
   2   5   5        514.79        511.27        28.83 o                         
   3   5   5        611.39        615.81        23.01 o                         
   4   5   5       1992.15       2024.21        29.90 o                         
   5   5   5         98.35         90.18        15.04 o                         
   6   5   5         62.02         58.54        15.72 o                         
   7   5   5         38.25         42.54        14.88 o                         
   8   5   5         97.60        115.37        17.76 o                         
   9   5   5          1.83          7.99        15.79 o                         
  10   5   5          0.82          8.21        15.20 o                         
  11   5   5        139.98        146.31        19.02 o                         
  12   5   5          0.43         13.69        19.71 o                         
  13   5   5          4.47         21.82        21.09 o                         
  14   5   5         14.04         39.41        21.37 o                         
   0   6   5        206.38        219.15        41.74 o                         
   1   6   5         97.08         99.90        22.83 o                         
   2   6   5        659.08        624.68        24.90 o                         
   3   6   5       1419.44       1388.42        32.43 o                         
   4   6   5         12.46         12.50        22.41 o                         
   5   6   5         20.85         47.17        15.52 o                         
   6   6   5         12.49         18.33        17.82 o                         
   7   6   5        456.64        484.63        18.63 o                         
   8   6   5         68.30         61.83        18.77 o                         
   9   6   5          0.07         -9.16        17.60 o                         
  10   6   5         25.84         31.28        19.02 o                         
  11   6   5         14.95         18.15        18.82 o                         
  12   6   5          0.29         21.75        22.61 o                         
  13   6   5          0.44         17.46        20.24 o                         
  14   6   5          0.06          4.62        22.82 o                         
   1   7   5         45.77         47.99        19.70 o                         
   2   7   5       1405.88       1509.53        28.34 o                         
   3   7   5          7.39         11.34        19.91 o                         
   4   7   5       1180.92       1239.72        43.33 o                         
   5   7   5        122.46        135.49        18.63 o                         
   6   7   5        849.70        918.39        25.27 o                         
   7   7   5        136.13        120.14        16.53 o                         
   8   7   5        239.83        233.41        19.99 o                         
   9   7   5          8.47         23.35        17.19 o                         
  10   7   5        100.89         99.85        21.98 o                         
  11   7   5        120.35        111.94        22.68 o                         
  12   7   5          1.02         19.67        21.11 o                         
  13   7   5          1.52          9.85        20.89 o                         
  14   7   5         27.93         19.43        24.64 o                         
   0   8   5       1175.53       1232.33        46.32 o                         
   1   8   5         35.79         39.13        20.58 o                         
   2   8   5        218.99        234.98        20.38 o                         
   3   8   5         74.24         84.24        17.62 o                         
   4   8   5         36.99         56.65        19.25 o                         
   5   8   5        840.82        774.61        22.16 o                         
   6   8   5          1.57         13.20        17.60 o                         
   7   8   5         36.96         35.85        19.18 o                         
   8   8   5        230.07        247.10        19.43 o                         
   9   8   5         99.06         86.47        20.12 o                         
  10   8   5         45.52         52.91        24.01 o                         
  11   8   5         15.21         18.98        20.89 o                         
  12   8   5          0.01         22.68        24.62 o                         
  13   8   5          0.01         47.34        24.41 o                         
   1   9   5         57.95         64.69        19.48 o                         
   2   9   5        301.94        294.16        22.02 o                         
   3   9   5          2.78          8.35        20.33 o                         
   4   9   5        200.25        227.31        20.45 o                         
   5   9   5        469.84        457.70        22.24 o                         
   6   9   5        646.49        646.72        23.51 o                         
   7   9   5        291.13        304.26        22.90 o                         
   8   9   5        351.48        326.74        22.55 o                         
   9   9   5         10.90         26.23        19.69 o                         
  10   9   5        124.72        118.67        21.76 o                         
  11   9   5         26.86         15.54        22.40 o                         
  12   9   5          0.32         25.77        22.96 o                         
  13   9   5          0.79         18.10        25.67 o                         
   0  10   5        225.54        278.40        35.77 o                         
   1  10   5          7.12         11.23        21.53 o                         
   2  10   5        164.27        181.06        22.81 o                         
   3  10   5        273.44        297.57        19.22 o                         
   4  10   5          5.12          8.17        19.88 o                         
   5  10   5         20.77         43.18        24.18 o                         
   6  10   5          2.49          9.36        20.95 o                         
   7  10   5        103.03         98.38        23.54 o                         
   8  10   5         39.75         56.05        23.43 o                         
   9  10   5         21.09         32.72        22.57 o                         
  10  10   5         12.59         34.73        25.51 o                         
  11  10   5          2.45         23.83        25.59 o                         
  12  10   5          1.32         11.85        24.79 o                         
   1  11   5         66.90         67.53        23.40 o                         
   2  11   5         56.23         84.13        21.34 o                         
   3  11   5         30.13         37.84        20.30 o                         
   4  11   5          5.60         22.89        20.66 o                         
   5  11   5          6.66          4.17        20.60 o                         
   6  11   5         70.88         84.52        20.57 o                         
   7  11   5          8.96         37.81        21.76 o                         
   8  11   5         13.98         14.50        23.46 o                         
   9  11   5          7.96          6.27        23.98 o                         
  10  11   5          5.48         38.19        26.56 o                         
  11  11   5          1.58         34.37        28.82 o                         
   0  12   5        191.78        163.68        38.46 o                         
   1  12   5         21.88         41.34        25.89 o                         
   2  12   5          0.66          6.53        26.44 o                         
   3  12   5        366.01        356.89        26.99 o                         
   4  12   5          9.55         33.49        23.85 o                         
   5  12   5          8.05         21.44        19.84 o                         
   6  12   5         20.09         54.03        23.50 o                         
   7  12   5          1.64         11.60        20.23 o                         
   8  12   5          0.89          4.65        21.22 o                         
   9  12   5         19.54         29.20        23.49 o                         
  10  12   5          1.49          8.99        23.95 o                         
  11  12   5          0.39         16.23        26.02 o                         
   1  13   5          0.92          0.23        23.96 o                         
   2  13   5          0.67         13.06        29.37 o                         
   3  13   5         47.49         53.13        22.81 o                         
   4  13   5          5.24         10.07        19.22 o                         
   5  13   5          1.74         12.77        20.24 o                         
   6  13   5          9.60         27.96        23.13 o                         
   7  13   5          2.87         -1.65        23.24 o                         
   8  13   5          5.24          9.05        23.49 o                         
   9  13   5          4.20          9.32        25.80 o                         
  10  13   5          9.04          8.66        30.31 o                         
   0  14   5          1.88          6.67        44.71 o                         
   1  14   5         66.54         70.62        28.36 o                         
   2  14   5          0.24          0.82        29.36 o                         
   3  14   5          0.05         15.03        30.42 o                         
   4  14   5         14.40         47.11        27.72 o                         
   5  14   5         79.97         68.97        26.29 o                         
   6  14   5          5.56         15.18        25.08 o                         
   7  14   5         98.66         74.80        24.98 o                         
   8  14   5          1.19        -13.24        27.07 o                         
   9  14   5         57.05         57.85        32.39 o                         
   1  15   5         17.44         24.97        30.70 o                         
   2  15   5          6.13         13.86        32.63 o                         
   3  15   5         27.76         21.73        34.63 o                         
   4  15   5          0.98         17.08        28.74 o                         
   5  15   5          6.72         22.96        27.14 o                         
   6  15   5          0.03         36.28        25.21 o                         
   7  15   5          0.13         21.69        27.16 o                         
   0  16   5         27.88         38.54        68.56 o                         
   1  16   5         16.36         36.44        44.31 o                         
   2  16   5         20.77         36.99        39.97 o                         
   3  16   5          3.54         29.95        29.81 o                         
   4  16   5          0.25         13.64        32.73 o                         
   5  16   5          0.15          5.52        29.23 o                         
   6  16   5          1.71        -21.60        74.01 o                         
   1  17   5          2.57         14.96        53.10 o                         
   2  17   5          4.75         12.52        38.44 o                         
   3  17   5          5.58         15.06        46.03 o                         
   0   0   6        377.56        394.26        46.90 o                         
   1   0   6       1494.79       1434.02        45.97 o                         
   2   0   6      49778.38      49281.33      2438.56 o                         
   3   0   6         54.55         42.25        24.75 o                         
   4   0   6         48.04         41.12        23.72 o                         
   5   0   6        800.14        771.01        32.64 o                         
   6   0   6        122.20        149.48        22.23 o                         
   7   0   6        711.46        678.15        24.39 o                         
   8   0   6         11.36         29.65        20.80 o                         
   9   0   6          0.04         31.20        22.40 o                         
  10   0   6        278.65        317.49        24.11 o                         
  11   0   6         50.89         35.87        24.46 o                         
  12   0   6         23.41         52.47        30.04 o                         
  13   0   6         87.99         82.87        36.29 o                         
  14   0   6         71.06         47.52        33.02 o                         
  15   0   6          1.29         18.86        31.78 o                         
   1   1   6       6146.43       5965.03        57.16 o                         
   2   1   6       1715.13       1708.39        38.18 o                         
   3   1   6         94.66         88.94        19.33 o                         
   4   1   6       1913.53       1941.26        27.97 o                         
   5   1   6       3042.94       2950.91        45.08 o                         
   6   1   6         23.39         33.08        14.47 o                         
   7   1   6        908.62        886.62        20.22 o                         
   8   1   6        325.74        320.77        15.64 o                         
   9   1   6        994.70       1019.09        20.91 o                         
  10   1   6        292.50        273.28        16.59 o                         
  11   1   6         27.69         36.36        16.29 o                         
  12   1   6         56.86         80.27        19.26 o                         
  13   1   6         10.66         21.79        18.17 o                         
  14   1   6          5.35         25.19        24.65 o                         
  15   1   6         12.49         16.42        21.21 o                         
   0   2   6          9.86          8.22        28.77 o                         
   1   2   6        282.32        220.46        23.73 o                         
   2   2   6       2387.32       2309.92        40.77 o                         
   3   2   6        154.11        177.95        21.93 o                         
   4   2   6        501.19        487.67        19.21 o                         
   5   2   6       2184.18       2155.02        26.48 o                         
   6   2   6         32.92         35.69        13.78 o                         
   7   2   6        486.40        483.80        17.06 o                         
   8   2   6        351.96        347.69        18.45 o                         
   9   2   6        317.72        327.43        16.06 o                         
  10   2   6         51.56         62.34        17.70 o                         
  11   2   6          0.08         12.16        17.17 o                         
  12   2   6          2.27          6.89        19.15 o                         
  13   2   6          1.43          8.92        17.97 o                         
  14   2   6         12.11         30.50        21.78 o                         
  15   2   6          0.02         14.11        25.21 o                         
   1   3   6        326.35        275.63        21.93 o                         
   2   3   6        749.41        758.05        29.47 o                         
   3   3   6        557.96        562.25        23.38 o                         
   4   3   6        827.86        907.54        22.88 o                         
   5   3   6       1023.98       1025.13        21.86 o                         
   6   3   6          5.35         19.79        15.78 o                         
   7   3   6         51.78         59.47        14.26 o                         
   8   3   6        152.37        184.68        17.38 o                         
   9   3   6          0.25         17.90        17.72 o                         
  10   3   6         16.84         15.76        16.37 o                         
  11   3   6         14.65         19.99        16.79 o                         
  12   3   6         11.99         28.23        16.55 o                         
  13   3   6          0.44         27.00        23.36 o                         
  14   3   6          2.71          9.79        19.66 o                         
  15   3   6          2.36         12.23        22.36 o                         
   0   4   6        754.63        715.22        36.57 o                         
   1   4   6          0.12          4.11        19.64 o                         
   2   4   6        193.29        220.91        23.14 o                         
   3   4   6        795.02        909.58        24.93 o                         
   4   4   6        185.88        206.36        17.24 o                         
   5   4   6         23.25         35.83        14.79 o                         
   6   4   6         24.96         41.13        16.21 o                         
   7   4   6         77.52         78.60        16.22 o                         
   8   4   6         72.35         80.24        14.26 o                         
   9   4   6          0.68         16.77        15.62 o                         
  10   4   6         28.46         36.03        18.34 o                         
  11   4   6         56.78         65.77        16.37 o                         
  12   4   6         37.56         56.85        18.54 o                         
  13   4   6         22.39         49.28        18.87 o                         
  14   4   6          1.81         23.79        20.78 o                         
   1   5   6          1.20         35.32        25.17 o                         
   2   5   6       2907.55       2987.47        36.08 o                         
   3   5   6       1143.40       1213.67        28.81 o                         
   4   5   6       3269.86       3266.13        54.72 o                         
   5   5   6         38.32         41.94        17.40 o                         
   6   5   6         92.41        101.96        17.74 o                         
   7   5   6         42.20         63.76        18.17 o                         
   8   5   6         30.31         29.88        16.13 o                         
   9   5   6         56.97         67.95        17.79 o                         
  10   5   6          0.15          6.88        16.34 o                         
  11   5   6         87.49         90.77        20.00 o                         
  12   5   6          2.42          9.53        17.46 o                         
  13   5   6          0.39         -0.16        20.68 o                         
  14   5   6          9.66          2.42        19.79 o                         
   0   6   6       6704.94       6635.91       106.76 o                         
   1   6   6       4760.72       4763.23        93.49 o                         
   2   6   6       1846.16       1814.21        41.91 o                         
   3   6   6         45.38         56.19        20.82 o                         
   4   6   6        467.13        487.70        22.36 o                         
   5   6   6          8.85         29.22        14.41 o                         
   6   6   6          3.29         22.69        17.08 o                         
   7   6   6         17.34         31.22        17.31 o                         
   8   6   6         87.57        108.03        17.17 o                         
   9   6   6          1.24          7.86        20.62 o                         
  10   6   6          6.24         21.91        18.44 o                         
  11   6   6          1.78         18.68        17.51 o                         
  12   6   6         21.17         37.66        21.40 o                         
  13   6   6         17.10         26.48        20.85 o                         
  14   6   6          1.31         -0.80        21.30 o                         
   1   7   6         35.55         31.44        18.74 o                         
   2   7   6          0.45          6.56        17.87 o                         
   3   7   6         17.79         18.76        18.57 o                         
   4   7   6          0.01          8.48        21.48 o                         
   5   7   6        174.09        156.47        18.30 o                         
   6   7   6         77.47         97.57        20.76 o                         
   7   7   6          3.46         22.02        15.24 o                         
   8   7   6         51.15         49.27        18.54 o                         
   9   7   6         47.54         45.50        18.97 o                         
  10   7   6          1.39         15.29        19.26 o                         
  11   7   6          4.68         12.17        19.40 o                         
  12   7   6          7.29         19.41        19.67 o                         
  13   7   6          3.86         22.15        26.62 o                         
  14   7   6          3.98         10.21        25.33 o                         
   0   8   6         53.79         54.12        44.91 o                         
   1   8   6        735.08        745.97        25.41 o                         
   2   8   6        109.32         99.31        23.26 o                         
   3   8   6        173.30        154.54        22.07 o                         
   4   8   6        717.58        723.26        28.06 o                         
   5   8   6        607.90        632.71        22.05 o                         
   6   8   6         61.71         63.12        17.95 o                         
   7   8   6        164.41        176.96        19.86 o                         
   8   8   6         61.03         70.41        19.80 o                         
   9   8   6          1.60          6.66        21.44 o                         
  10   8   6          0.16          3.09        18.46 o                         
  11   8   6          0.00         10.01        19.47 o                         
  12   8   6          0.27         -2.75        21.77 o                         
  13   8   6          1.14         12.21        22.20 o                         
   1   9   6        189.93        189.22        28.23 o                         
   2   9   6        123.38        101.30        20.38 o                         
   3   9   6        631.38        634.55        24.36 o                         
   4   9   6         16.70         14.99        19.30 o                         
   5   9   6        484.53        482.20        22.00 o                         
   6   9   6          0.66          9.20        19.11 o                         
   7   9   6        410.66        422.06        21.78 o                         
   8   9   6          8.57         26.24        21.16 o                         
   9   9   6         44.66         71.48        20.24 o                         
  10   9   6          2.73          6.11        24.38 o                         
  11   9   6         22.56         35.73        23.76 o                         
  12   9   6          1.23          3.65        25.70 o                         
  13   9   6         12.36          9.26        26.58 o                         
   0  10   6          2.01         46.48        39.26 o                         
   1  10   6        406.07        391.84        28.49 o                         
   2  10   6        107.39        114.65        23.44 o                         
   3  10   6          4.74         12.02        22.10 o                         
   4  10   6          6.40         21.47        22.29 o                         
   5  10   6        957.22        990.51        24.38 o                         
   6  10   6         19.42         28.27        21.20 o                         
   7  10   6          3.33         16.87        19.95 o                         
   8  10   6         33.64         42.09        21.87 o                         
   9  10   6         10.16         11.79        22.97 o                         
  10  10   6         71.43         68.04        22.28 o                         
  11  10   6          7.79         10.52        22.83 o                         
  12  10   6         10.50         15.86        25.65 o                         
   1  11   6        175.10        157.61        24.18 o                         
   2  11   6         35.33         38.45        25.07 o                         
   3  11   6        299.10        336.28        26.69 o                         
   4  11   6         61.18         49.36        23.05 o                         
   5  11   6         54.45         71.86        20.71 o                         
   6  11   6         50.91         58.00        19.80 o                         
   7  11   6          0.48         32.99        22.00 o                         
   8  11   6         49.38         45.24        21.85 o                         
   9  11   6          1.10         32.19        23.85 o                         
  10  11   6          0.82         -3.84        23.32 o                         
  11  11   6         32.20         35.30        23.47 o                         
   0  12   6        843.78        911.51        56.22 o                         
   1  12   6         82.25         83.70        28.09 o                         
   2  12   6         39.16         54.55        28.96 o                         
   3  12   6        142.45        106.59        23.58 o                         
   4  12   6         30.77         42.84        20.69 o                         
   5  12   6          7.54         25.65        20.04 o                         
   6  12   6          5.02         -3.48        18.65 o                         
   7  12   6         29.57         37.60        23.82 o                         
   8  12   6          0.47         15.42        26.33 o                         
   9  12   6         35.63         48.81        27.66 o                         
  10  12   6          3.31         16.34        26.41 o                         
  11  12   6          0.38         35.26        33.62 o                         
   1  13   6         21.06         16.86        34.34 o                         
   2  13   6          0.09          9.31        28.43 o                         
   3  13   6         63.89         75.64        30.15 o                         
   4  13   6         33.08         29.43        23.62 o                         
   5  13   6          0.04         17.19        21.48 o                         
   6  13   6         16.72          2.72        21.84 o                         
   7  13   6          7.84         12.47        23.28 o                         
   8  13   6         45.01         35.72        24.94 o                         
   9  13   6          2.51         24.03        22.22 o                         
  10  13   6          3.63         20.06        26.76 o                         
   0  14   6        111.15        201.46        61.73 o                         
   1  14   6         12.91         19.01        39.02 o                         
   2  14   6         14.06          7.49        30.38 o                         
   3  14   6          1.71         10.55        30.06 o                         
   4  14   6         77.10         66.03        25.28 o                         
   5  14   6          1.52         17.33        27.07 o                         
   6  14   6          4.37          3.60        23.43 o                         
   7  14   6          0.46         19.93        22.86 o                         
   8  14   6          0.80         -2.31        23.23 o                         
   9  14   6          1.04        -12.11        54.07 o                         
   1  15   6          1.46          5.40        37.18 o                         
   2  15   6         59.36         42.92        41.13 o                         
   3  15   6         18.33         48.85        38.24 o                         
   4  15   6          1.90         19.88        29.85 o                         
   5  15   6         21.27         30.25        31.56 o                         
   6  15   6          3.15         17.75        27.86 o                         
   7  15   6         74.91         46.78        28.25 o                         
   0  16   6          0.08         15.58        65.14 o                         
   1  16   6         60.23         79.22        50.39 o                         
   2  16   6         16.45         -7.86        50.11 o                         
   3  16   6          7.48         23.47        32.11 o                         
   4  16   6          5.25         34.71        35.89 o                         
   5  16   6          0.48         -3.20        32.42 o                         
   1  17   6         41.25         27.69        54.92 o                         
   2  17   6         35.36          9.09        56.31 o                         
   1   1   7       1077.05       1094.97        28.62 o                         
   2   1   7      10505.91       9952.26       257.93 o                         
   3   1   7        935.91        898.99        44.49 o                         
   4   1   7        710.27        682.66        20.92 o                         
   5   1   7        332.04        356.26        18.20 o                         
   6   1   7         19.32         20.85        14.48 o                         
   7   1   7         12.42         20.30        15.55 o                         
   8   1   7         40.88         48.34        15.27 o                         
   9   1   7       1055.32       1041.99        21.12 o                         
  10   1   7        236.06        233.88        17.80 o                         
  11   1   7         83.43        105.60        19.13 o                         
  12   1   7         58.04         63.43        18.25 o                         
  13   1   7         12.74         16.96        23.22 o                         
  14   1   7         91.03        104.43        25.63 o                         
  15   1   7         67.44         36.75        24.28 o                         
   0   2   7       5456.01       5132.21       141.53 o                         
   1   2   7       1098.30       1155.14        30.35 o                         
   2   2   7       1426.95       1405.70        32.39 o                         
   3   2   7         50.13         44.59        18.67 o                         
   4   2   7        484.92        496.91        20.21 o                         
   5   2   7         50.94         35.45        16.43 o                         
   6   2   7        234.55        245.08        16.63 o                         
   7   2   7       1207.91       1192.20        21.69 o                         
   8   2   7        170.26        158.70        16.41 o                         
   9   2   7         78.30         87.79        16.29 o                         
  10   2   7          1.52          3.63        14.88 o                         
  11   2   7         51.41         76.19        18.62 o                         
  12   2   7          0.90         20.35        16.95 o                         
  13   2   7          8.18         22.36        21.64 o                         
  14   2   7         33.91          1.40        21.83 o                         
  15   2   7          3.56         17.86        25.04 o                         
   1   3   7       1526.75       1465.86        30.23 o                         
   2   3   7        749.21        757.69        27.28 o                         
   3   3   7       1316.16       1351.31        29.66 o                         
   4   3   7       4965.39       4969.15        42.78 o                         
   5   3   7       1392.64       1384.18        21.92 o                         
   6   3   7         19.99         20.46        16.44 o                         
   7   3   7        112.90        150.80        17.44 o                         
   8   3   7        954.91        971.36        19.51 o                         
   9   3   7        296.31        293.24        19.28 o                         
  10   3   7         70.40         76.50        15.98 o                         
  11   3   7        108.97        122.89        18.28 o                         
  12   3   7          0.36         11.70        17.96 o                         
  13   3   7         61.70         73.29        19.69 o                         
  14   3   7         15.39          6.20        20.73 o                         
  15   3   7          7.94         11.00        32.67 o                         
   0   4   7        459.30        405.55        32.57 o                         
   1   4   7         15.19         17.55        19.80 o                         
   2   4   7        920.16        925.29        34.27 o                         
   3   4   7          0.01          6.25        19.04 o                         
   4   4   7       1130.77       1161.75        25.42 o                         
   5   4   7        130.41        127.66        15.92 o                         
   6   4   7       1082.31       1070.94        22.18 o                         
   7   4   7        198.64        180.02        16.65 o                         
   8   4   7         52.54         57.35        16.58 o                         
   9   4   7        172.15        167.67        16.30 o                         
  10   4   7         23.45         29.54        19.15 o                         
  11   4   7          3.45         14.13        18.16 o                         
  12   4   7          0.01         10.99        19.45 o                         
  13   4   7          2.39         20.69        22.24 o                         
  14   4   7          1.90         21.04        22.02 o                         
   1   5   7        742.56        755.23        28.15 o                         
   2   5   7        130.05        155.59        19.89 o                         
   3   5   7          5.57         18.99        19.54 o                         
   4   5   7        816.34        807.91        23.74 o                         
   5   5   7        511.97        508.38        19.24 o                         
   6   5   7        827.49        845.88        22.12 o                         
   7   5   7        196.06        194.18        17.88 o                         
   8   5   7        670.34        687.72        20.90 o                         
   9   5   7         15.37         13.63        17.75 o                         
  10   5   7          0.05         22.53        18.98 o                         
  11   5   7         10.25          5.76        17.26 o                         
  12   5   7          0.06         22.41        17.81 o                         
  13   5   7         30.59         32.30        19.24 o                         
  14   5   7          8.22          7.31        24.23 o                         
   0   6   7        300.70        344.94        50.14 o                         
   1   6   7         93.89         93.18        21.09 o                         
   2   6   7         41.21         37.26        21.54 o                         
   3   6   7         86.37         80.16        19.19 o                         
   4   6   7        266.55        290.34        18.76 o                         
   5   6   7        129.30        126.06        15.96 o                         
   6   6   7        137.63        133.96        17.10 o                         
   7   6   7          1.39          2.12        17.51 o                         
   8   6   7        100.53         92.68        16.40 o                         
   9   6   7         29.54         51.23        16.22 o                         
  10   6   7         18.43         48.59        20.22 o                         
  11   6   7         28.15         37.01        20.34 o                         
  12   6   7          5.12         -0.54        17.51 o                         
  13   6   7         15.04          9.30        20.24 o                         
  14   6   7          0.00         15.14        25.57 o                         
   1   7   7          6.33         21.80        24.87 o                         
   2   7   7        328.39        312.54        25.20 o                         
   3   7   7          4.54          9.38        19.77 o                         
   4   7   7       1446.53       1481.52        31.05 o                         
   5   7   7         95.55         95.18        20.49 o                         
   6   7   7        732.70        735.88        21.62 o                         
   7   7   7        176.06        164.62        17.89 o                         
   8   7   7        459.06        406.59        19.12 o                         
   9   7   7         24.02         37.21        17.55 o                         
  10   7   7         96.77         92.55        18.69 o                         
  11   7   7         63.29         56.58        19.64 o                         
  12   7   7          1.36         10.39        20.98 o                         
  13   7   7          0.05          1.43        18.42 o                         
   0   8   7         55.99         49.34        46.39 o                         
   1   8   7         41.31         79.04        25.70 o                         
   2   8   7        810.61        761.83        25.47 o                         
   3   8   7        141.45        135.46        19.41 o                         
   4   8   7        575.30        572.77        22.98 o                         
   5   8   7        556.42        573.22        25.22 o                         
   6   8   7          1.44         39.16        16.34 o                         
   7   8   7        238.00        257.33        22.40 o                         
   8   8   7        331.01        329.07        20.48 o                         
   9   8   7          8.49         20.65        18.39 o                         
  10   8   7         23.93         45.21        23.59 o                         
  11   8   7         10.85         13.79        21.79 o                         
  12   8   7          7.38          2.59        23.06 o                         
  13   8   7          0.44          7.78        26.81 o                         
   1   9   7         24.58         19.88        22.58 o                         
   2   9   7        965.91        937.51        30.54 o                         
   3   9   7       1407.06       1339.31        27.30 o                         
   4   9   7         29.29         28.04        20.44 o                         
   5   9   7       1854.99       1827.77        34.71 o                         
   6   9   7        141.67        153.64        20.49 o                         
   7   9   7        236.18        249.30        22.35 o                         
   8   9   7         47.31         52.64        20.01 o                         
   9   9   7          0.20         23.88        20.27 o                         
  10   9   7          1.77         12.51        22.71 o                         
  11   9   7         25.49         29.62        20.93 o                         
  12   9   7          0.80         39.05        24.24 o                         
  13   9   7          0.04         -1.36        52.64 o                         
   0  10   7       1331.27       1318.59        62.53 o                         
   1  10   7        903.43        948.87        57.47 o                         
   2  10   7        821.92        757.26        25.69 o                         
   3  10   7       1208.22       1186.53        29.87 o                         
   4  10   7          6.54         25.42        20.17 o                         
   5  10   7          5.74         10.91        19.76 o                         
   6  10   7        200.61        203.12        24.93 o                         
   7  10   7         43.67         64.31        19.92 o                         
   8  10   7         48.47         49.22        20.56 o                         
   9  10   7        119.63         74.83        23.55 o                         
  10  10   7          0.11         18.46        23.25 o                         
  11  10   7          1.00         -2.07        28.08 o                         
  12  10   7         29.39         28.31        25.20 o                         
   1  11   7         23.84          2.66        38.70 o                         
   2  11   7        199.15        205.41        29.73 o                         
   3  11   7        115.41        123.28        27.61 o                         
   4  11   7         11.11         31.93        23.64 o                         
   5  11   7        310.28        290.11        22.27 o                         
   6  11   7         24.54         29.92        19.17 o                         
   7  11   7        167.19        142.00        23.94 o                         
   8  11   7         68.97         57.08        23.44 o                         
   9  11   7         36.62         38.43        24.07 o                         
  10  11   7          1.52         19.05        27.12 o                         
  11  11   7          4.91          9.45        28.16 o                         
   0  12   7         83.11        129.15        43.09 o                         
   1  12   7          1.20          3.26        31.51 o                         
   2  12   7          0.02          1.22        27.61 o                         
   3  12   7        106.79        103.32        25.17 o                         
   4  12   7          0.85         11.66        25.45 o                         
   5  12   7          4.77         18.70        21.76 o                         
   6  12   7          0.90         24.35        23.44 o                         
   7  12   7         23.62         14.26        22.48 o                         
   8  12   7          5.06         20.51        27.62 o                         
   9  12   7         28.06         15.23        25.64 o                         
  10  12   7          0.84         36.14        27.20 o                         
   1  13   7          2.88         18.71        40.83 o                         
   2  13   7        146.65        163.13        30.65 o                         
   3  13   7         10.53         16.38        28.26 o                         
   4  13   7        102.35        108.27        26.87 o                         
   5  13   7          1.85         30.22        21.20 o                         
   6  13   7         19.18         14.25        23.59 o                         
   7  13   7         18.01         30.64        21.50 o                         
   8  13   7         25.18         32.57        26.68 o                         
   9  13   7         24.49         14.00        25.59 o                         
   0  14   7          4.27         15.23        45.02 o                         
   1  14   7          2.17         18.10        43.25 o                         
   2  14   7          4.19         -4.50        40.95 o                         
   3  14   7         31.35         26.71        36.85 o                         
   4  14   7          0.95         10.05        31.27 o                         
   5  14   7          0.53         12.70        26.37 o                         
   6  14   7          9.77         26.64        26.31 o                         
   7  14   7         33.04         36.31        26.18 o                         
   8  14   7         12.22         11.32        24.43 o                         
   1  15   7         14.88          9.07        47.15 o                         
   2  15   7          5.53         -5.10        46.95 o                         
   3  15   7          1.29         16.45        41.43 o                         
   4  15   7          0.03         18.93        31.30 o                         
   5  15   7         10.14         40.43        29.93 o                         
   6  15   7          1.29          5.56        28.27 o                         
   7  15   7         15.45         21.40        29.95 o                         
   0  16   7         18.21         51.16        68.67 o                         
   1  16   7          3.79         38.98        50.84 o                         
   2  16   7          5.24         25.51        50.24 o                         
   3  16   7          0.00         26.92        41.87 o                         
   4  16   7          2.71         17.30        38.22 o                         
   5  16   7         11.54         16.67        37.49 o                         
   1  17   7          3.80         22.06        54.62 o                         
   0   0   8         35.85         13.23        28.01 o                         
   1   0   8        957.03        947.69        37.46 o                         
   2   0   8       7493.45       7244.43        85.73 o                         
   3   0   8       7021.23       6843.90        79.89 o                         
   4   0   8       5665.32       5631.49       119.18 o                         
   5   0   8       1978.76       1838.24        39.97 o                         
   6   0   8        173.61        146.42        23.90 o                         
   7   0   8        819.25        769.33        27.14 o                         
   8   0   8       2114.99       2113.79        47.42 o                         
   9   0   8          8.39         20.83        23.06 o                         
  10   0   8       1062.79       1103.08        49.03 o                         
  11   0   8         57.64         57.20        27.49 o                         
  12   0   8         53.47         40.48        28.64 o                         
  13   0   8         41.57         41.21        31.40 o                         
  14   0   8        148.48        112.77        38.83 o                         
  15   0   8         21.32         54.17        42.12 o                         
   1   1   8         39.06         38.45        15.60 o                         
   2   1   8       1778.09       1696.48        65.29 o                         
   3   1   8        362.27        364.87        26.31 o                         
   4   1   8        247.49        254.02        19.70 o                         
   5   1   8        247.37        239.66        18.22 o                         
   6   1   8        491.20        499.81        18.74 o                         
   7   1   8         24.16         35.88        15.07 o                         
   8   1   8          0.38          3.07        17.27 o                         
   9   1   8          6.20         11.60        15.97 o                         
  10   1   8         42.01         63.84        19.60 o                         
  11   1   8         16.33         23.20        20.69 o                         
  12   1   8         61.05         57.24        20.95 o                         
  13   1   8          4.53          5.86        23.52 o                         
  14   1   8          2.26         46.80        23.49 o                         
  15   1   8          0.48         32.76        26.89 o                         
   0   2   8        366.51        415.37        26.49 o                         
   1   2   8        480.28        505.46        23.11 o                         
   2   2   8       2730.86       2658.59        57.50 o                         
   3   2   8        379.20        440.56        24.64 o                         
   4   2   8       1280.37       1362.40        28.16 o                         
   5   2   8         57.94         87.87        16.82 o                         
   6   2   8        128.36        158.69        18.26 o                         
   7   2   8        142.78        143.35        16.91 o                         
   8   2   8       1947.27       1916.85        31.27 o                         
   9   2   8        308.82        285.15        18.74 o                         
  10   2   8        517.16        529.94        24.10 o                         
  11   2   8         13.14         41.99        17.62 o                         
  12   2   8         68.43         72.20        23.57 o                         
  13   2   8          0.68         26.44        21.14 o                         
  14   2   8         48.52          6.70        23.59 o                         
  15   2   8          5.14         -8.74        30.00 o                         
   1   3   8        991.54       1105.29        25.48 o                         
   2   3   8          8.38         20.34        16.47 o                         
   3   3   8       1797.15       1824.65        33.08 o                         
   4   3   8        154.96        165.35        18.97 o                         
   5   3   8        298.18        284.29        17.04 o                         
   6   3   8       1781.92       1797.98        25.80 o                         
   7   3   8        473.89        478.26        17.87 o                         
   8   3   8         62.03         66.53        15.63 o                         
   9   3   8        385.82        389.01        18.70 o                         
  10   3   8         48.55         44.40        15.81 o                         
  11   3   8         39.81         46.52        17.47 o                         
  12   3   8          4.91         11.73        21.65 o                         
  13   3   8          4.14         12.87        20.64 o                         
  14   3   8         18.43          8.06        21.75 o                         
   0   4   8        123.84        145.31        23.40 o                         
   1   4   8        308.42        297.16        22.85 o                         
   2   4   8       2123.41       2074.92        32.20 o                         
   3   4   8        230.97        260.75        23.09 o                         
   4   4   8        227.41        267.37        21.41 o                         
   5   4   8        410.38        421.55        19.29 o                         
   6   4   8        267.50        265.18        17.03 o                         
   7   4   8         29.21         41.26        15.50 o                         
   8   4   8        685.62        680.22        21.70 o                         
   9   4   8         39.28         42.62        17.24 o                         
  10   4   8        456.87        462.04        18.32 o                         
  11   4   8          7.88         19.65        16.24 o                         
  12   4   8         16.75         40.14        17.92 o                         
  13   4   8         12.08         23.59        22.17 o                         
  14   4   8          2.22         30.43        25.33 o                         
   1   5   8        586.98        598.26        27.67 o                         
   2   5   8         19.14         21.02        17.64 o                         
   3   5   8        215.31        191.14        21.39 o                         
   4   5   8         51.03         77.74        18.14 o                         
   5   5   8        690.83        711.67        22.56 o                         
   6   5   8          0.87         10.88        14.60 o                         
   7   5   8        417.23        424.59        19.33 o                         
   8   5   8        497.16        493.10        19.70 o                         
   9   5   8        121.99        128.22        18.67 o                         
  10   5   8         90.35        122.12        20.46 o                         
  11   5   8         80.27         74.49        19.34 o                         
  12   5   8         57.21         52.92        19.22 o                         
  13   5   8          1.02         -0.35        20.75 o                         
  14   5   8          0.18         35.28        24.07 o                         
   0   6   8       3535.40       3577.05        72.08 o                         
   1   6   8       1397.13       1430.16        48.17 o                         
   2   6   8       1294.48       1352.80        30.15 o                         
   3   6   8        526.74        504.12        19.60 o                         
   4   6   8          1.60         10.19        18.81 o                         
   5   6   8        115.53        129.97        17.87 o                         
   6   6   8        110.36        126.01        18.53 o                         
   7   6   8          1.39         19.71        17.83 o                         
   8   6   8          0.15         17.14        17.26 o                         
   9   6   8        107.49        105.69        18.98 o                         
  10   6   8         31.41         47.52        17.68 o                         
  11   6   8          7.96          4.45        19.75 o                         
  12   6   8        100.03         92.33        21.54 o                         
  13   6   8          1.39         26.25        21.76 o                         
  14   6   8         49.54         39.18        22.81 o                         
   1   7   8          3.06         14.18        21.01 o                         
   2   7   8         31.28         31.23        18.68 o                         
   3   7   8          8.36         25.02        21.63 o                         
   4   7   8          4.33         -3.30        22.67 o                         
   5   7   8        390.99        382.97        21.82 o                         
   6   7   8          0.46         19.87        17.88 o                         
   7   7   8         22.13         33.81        18.07 o                         
   8   7   8          0.05         21.99        17.22 o                         
   9   7   8         50.08         57.59        17.02 o                         
  10   7   8         19.38          3.61        21.00 o                         
  11   7   8         19.08         10.42        20.18 o                         
  12   7   8          0.01          9.68        21.14 o                         
  13   7   8          0.15         13.02        22.64 o                         
   0   8   8       2174.02       2131.48        57.41 o                         
   1   8   8          1.38         21.49        25.71 o                         
   2   8   8        208.97        224.09        25.21 o                         
   3   8   8        813.67        815.59        26.43 o                         
   4   8   8         25.59         32.36        17.75 o                         
   5   8   8        804.97        793.95        28.18 o                         
   6   8   8         31.20         48.36        20.85 o                         
   7   8   8        167.68        170.57        20.53 o                         
   8   8   8         12.40         29.50        19.14 o                         
   9   8   8        241.32        265.82        24.80 o                         
  10   8   8         24.10         33.12        19.71 o                         
  11   8   8          8.79         32.70        20.03 o                         
  12   8   8         94.71         74.27        23.51 o                         
  13   8   8          0.27         18.97        26.88 o                         
   1   9   8        110.19        126.00        29.46 o                         
   2   9   8        745.12        749.58        27.90 o                         
   3   9   8        177.92        180.17        25.57 o                         
   4   9   8        195.94        193.11        19.51 o                         
   5   9   8        634.14        600.31        23.86 o                         
   6   9   8         28.46         57.00        21.96 o                         
   7   9   8        181.21        192.74        19.25 o                         
   8   9   8         90.47         90.91        21.94 o                         
   9   9   8        279.23        295.61        23.07 o                         
  10   9   8        250.96        203.96        24.92 o                         
  11   9   8         10.42         42.26        26.34 o                         
  12   9   8         52.77         37.27        25.53 o                         
   0  10   8       3352.63       3360.36        79.92 o                         
   1  10   8         48.52         46.37        28.15 o                         
   2  10   8       1447.84       1388.73        38.11 o                         
   3  10   8         69.66         42.50        21.98 o                         
   4  10   8          4.17         19.44        22.58 o                         
   5  10   8        152.94        166.89        23.39 o                         
   6  10   8         14.26         35.49        18.30 o                         
   7  10   8        102.94        101.44        20.23 o                         
   8  10   8         29.86         39.17        21.37 o                         
   9  10   8          5.14         18.41        21.37 o                         
  10  10   8         15.57         16.98        22.86 o                         
  11  10   8          0.07         24.47        22.26 o                         
  12  10   8         54.49         24.24        25.94 o                         
   1  11   8        221.10        244.03        40.11 o                         
   2  11   8        275.12        253.27        36.55 o                         
   3  11   8          8.23         15.89        23.24 o                         
   4  11   8          0.61         13.68        26.05 o                         
   5  11   8         62.88         57.11        21.67 o                         
   6  11   8          0.86         14.17        22.12 o                         
   7  11   8          3.80          8.32        19.54 o                         
   8  11   8         26.00         40.44        21.20 o                         
   9  11   8          1.18          4.53        24.24 o                         
  10  11   8         21.32         30.17        24.83 o                         
  11  11   8         14.09          5.29        27.30 o                         
   0  12   8        507.38        478.75        45.02 o                         
   1  12   8        523.36        496.84        89.70 o                         
   2  12   8        103.48        103.38        41.95 o                         
   3  12   8          0.52         25.85        27.92 o                         
   4  12   8        104.37         98.03        26.97 o                         
   5  12   8          1.45         19.29        22.39 o                         
   6  12   8         42.28         51.79        25.04 o                         
   7  12   8          0.36         23.28        21.22 o                         
   8  12   8          3.47          3.48        20.72 o                         
   9  12   8         29.59         38.90        25.67 o                         
  10  12   8          2.23         12.71        30.89 o                         
   1  13   8          2.47          0.84        34.46 o                         
   2  13   8         11.55         28.24        34.57 o                         
   3  13   8         21.78         55.58        36.37 o                         
   4  13   8          3.70          6.02        26.04 o                         
   5  13   8          0.01          6.98        22.90 o                         
   6  13   8         90.66         83.13        26.23 o                         
   7  13   8          2.36          2.46        21.88 o                         
   8  13   8          3.88         10.56        21.84 o                         
   9  13   8         11.90         31.55        25.52 o                         
   0  14   8        141.10        168.15        64.24 o                         
   1  14   8         10.25         54.82        42.60 o                         
   2  14   8         38.18         48.14        44.13 o                         
   3  14   8          2.28          3.66        43.93 o                         
   4  14   8          2.41         35.33        32.45 o                         
   5  14   8          1.69         -3.19        22.74 o                         
   6  14   8          2.69         20.20        28.33 o                         
   7  14   8         23.31         37.69        27.04 o                         
   8  14   8          0.13          4.08        25.19 o                         
   1  15   8          2.60         -1.97        47.79 o                         
   2  15   8          1.69         31.52        39.20 o                         
   3  15   8          0.00          5.74        49.20 o                         
   4  15   8          0.04         -1.10        31.60 o                         
   5  15   8          1.06          9.71        34.85 o                         
   6  15   8         22.36         24.20        28.66 o                         
   7  15   8          0.00          2.32        30.68 o                         
   0  16   8         91.38         64.35        50.93 o                         
   1  16   8        134.18        116.24        53.69 o                         
   2  16   8         23.96         65.26        52.71 o                         
   3  16   8          1.57         16.46        40.92 o                         
   4  16   8         24.87         14.57        32.69 o                         
   5  16   8          0.31          4.42        45.66 o                         
   1   1   9        696.89        660.85        21.21 o                         
   2   1   9        435.50        436.72        20.66 o                         
   3   1   9        991.42        967.84        29.49 o                         
   4   1   9       4896.51       4580.82        40.96 o                         
   5   1   9        255.56        221.39        15.53 o                         
   6   1   9        289.67        278.14        16.84 o                         
   7   1   9        443.94        442.14        16.70 o                         
   8   1   9        683.93        680.38        21.00 o                         
   9   1   9         83.13         96.26        18.51 o                         
  10   1   9         26.16         40.01        17.47 o                         
  11   1   9         18.26         26.65        17.66 o                         
  12   1   9          9.64         41.55        19.46 o                         
  13   1   9         54.24         34.60        21.23 o                         
  14   1   9         10.72         26.61        21.05 o                         
   0   2   9        719.21        724.28        29.41 o                         
   1   2   9       4936.19       4987.28        46.38 o                         
   2   2   9        687.98        721.57        23.72 o                         
   3   2   9       4515.60       4675.61        43.49 o                         
   4   2   9          5.81          8.43        17.54 o                         
   5   2   9        171.15        144.70        16.07 o                         
   6   2   9         13.43         20.86        15.81 o                         
   7   2   9        119.70        135.75        14.77 o                         
   8   2   9        279.55        253.23        17.33 o                         
   9   2   9         40.20         65.28        20.96 o                         
  10   2   9         39.57         50.03        20.18 o                         
  11   2   9         83.95         66.43        21.09 o                         
  12   2   9          3.81         33.62        20.04 o                         
  13   2   9         34.25         44.20        22.61 o                         
  14   2   9          2.46         39.75        25.46 o                         
   1   3   9         10.01          8.60        17.59 o                         
   2   3   9         75.13         69.61        17.55 o                         
   3   3   9       2083.74       2142.48        32.84 o                         
   4   3   9         75.45         59.00        20.94 o                         
   5   3   9         44.30         50.81        15.76 o                         
   6   3   9         10.71         18.08        18.03 o                         
   7   3   9        104.55        100.98        17.78 o                         
   8   3   9         96.22        122.28        17.22 o                         
   9   3   9          0.08          9.61        16.68 o                         
  10   3   9         20.92         27.27        21.25 o                         
  11   3   9         81.52         81.13        20.52 o                         
  12   3   9          0.01         14.31        18.49 o                         
  13   3   9          0.04         -2.04        20.53 o                         
  14   3   9         11.74         10.91        23.22 o                         
   0   4   9       1463.17       1507.68        48.90 o                         
   1   4   9       6779.96       6881.20       107.46 o                         
   2   4   9       1272.39       1289.90        25.85 o                         
   3   4   9        183.59        233.23        22.68 o                         
   4   4   9        212.65        214.80        23.54 o                         
   5   4   9         40.29         33.33        19.83 o                         
   6   4   9         38.68         43.96        17.33 o                         
   7   4   9        527.37        499.40        20.42 o                         
   8   4   9         70.02         71.47        17.68 o                         
   9   4   9         65.18         54.66        18.26 o                         
  10   4   9         16.99         28.03        19.56 o                         
  11   4   9          1.69          9.22        19.74 o                         
  12   4   9          6.91          0.80        23.11 o                         
  13   4   9          0.39         15.68        19.91 o                         
  14   4   9          9.66          2.91        24.64 o                         
   1   5   9        501.85        484.94        26.72 o                         
   2   5   9         87.64         76.87        19.21 o                         
   3   5   9        769.39        759.29        22.21 o                         
   4   5   9          3.83         -4.11        17.71 o                         
   5   5   9        142.46        150.62        19.43 o                         
   6   5   9        306.73        311.73        20.67 o                         
   7   5   9         33.11         33.52        16.90 o                         
   8   5   9          0.81         -1.22        18.77 o                         
   9   5   9         16.84         14.20        16.61 o                         
  10   5   9          3.69          6.12        18.90 o                         
  11   5   9         11.18         17.38        18.33 o                         
  12   5   9          0.64         24.44        21.75 o                         
  13   5   9          2.55         13.29        23.71 o                         
  14   5   9          3.03         22.20        23.74 o                         
   0   6   9         54.50         66.51        44.23 o                         
   1   6   9        358.55        354.30        33.75 o                         
   2   6   9         48.50         61.37        19.35 o                         
   3   6   9        851.23        876.11        24.99 o                         
   4   6   9        210.31        232.45        21.52 o                         
   5   6   9        316.06        280.33        25.02 o                         
   6   6   9         62.78         63.69        18.01 o                         
   7   6   9        139.82        150.31        16.73 o                         
   8   6   9         88.96         73.78        15.78 o                         
   9   6   9         42.65         50.68        18.78 o                         
  10   6   9          9.03          5.54        17.90 o                         
  11   6   9          0.30         16.72        16.63 o                         
  12   6   9          6.94         53.40        22.70 o                         
  13   6   9          9.21          5.42        22.50 o                         
  14   6   9          0.76         30.50        36.24 o                         
   1   7   9        404.91        426.96        28.95 o                         
   2   7   9         75.90         90.49        24.82 o                         
   3   7   9          0.76         14.31        17.26 o                         
   4   7   9          0.44          9.17        20.49 o                         
   5   7   9        167.52        178.67        21.72 o                         
   6   7   9        407.41        415.93        19.06 o                         
   7   7   9         20.54         38.97        17.71 o                         
   8   7   9        285.27        296.40        19.43 o                         
   9   7   9        143.69        147.85        18.75 o                         
  10   7   9         14.08         27.96        18.68 o                         
  11   7   9          3.24         18.46        21.99 o                         
  12   7   9         23.44         43.38        23.19 o                         
  13   7   9          0.05         17.80        25.19 o                         
   0   8   9        342.37        343.80        49.34 o                         
   1   8   9         71.78         52.72        23.29 o                         
   2   8   9        221.77        221.42        23.66 o                         
   3   8   9        123.22        137.50        23.27 o                         
   4   8   9         23.78         34.25        21.34 o                         
   5   8   9        657.66        639.93        27.17 o                         
   6   8   9          0.18          1.04        20.20 o                         
   7   8   9        347.50        348.29        19.24 o                         
   8   8   9         29.91         44.58        19.45 o                         
   9   8   9          0.01          6.40        16.99 o                         
  10   8   9         22.17         39.71        22.48 o                         
  11   8   9          4.82          1.20        21.41 o                         
  12   8   9          0.92         29.84        24.12 o                         
  13   8   9         10.33          7.24        26.87 o                         
   1   9   9        416.69        373.79        32.21 o                         
   2   9   9        778.93        788.86        29.95 o                         
   3   9   9         12.79         11.61        25.95 o                         
   4   9   9          9.30          7.53        20.80 o                         
   5   9   9         42.16         44.23        21.81 o                         
   6   9   9          0.02          8.15        20.47 o                         
   7   9   9        200.11        186.43        23.15 o                         
   8   9   9          2.59         10.30        24.14 o                         
   9   9   9         33.57         37.33        20.82 o                         
  10   9   9         12.22          4.98        19.32 o                         
  11   9   9         48.28         14.78        24.23 o                         
  12   9   9         31.36         21.17        24.50 o                         
   0  10   9        788.13        737.28        44.57 o                         
   1  10   9         43.74         82.19        34.05 o                         
   2  10   9        120.00         80.98        24.57 o                         
   3  10   9        203.80        192.78        24.42 o                         
   4  10   9          0.01          6.05        23.34 o                         
   5  10   9        166.76        219.28        23.83 o                         
   6  10   9         41.35         54.27        21.68 o                         
   7  10   9          0.42         24.39        23.29 o                         
   8  10   9         34.83         31.83        23.20 o                         
   9  10   9          5.89         34.48        25.65 o                         
  10  10   9          6.16         27.67        24.77 o                         
  11  10   9          1.91          2.92        21.80 o                         
  12  10   9          7.07         13.90        26.22 o                         
   1  11   9         83.57         88.70        26.50 o                         
   2  11   9        152.94        176.87        37.78 o                         
   3  11   9          8.22         27.26        23.57 o                         
   4  11   9         51.48         44.79        24.53 o                         
   5  11   9         17.43         25.18        22.96 o                         
   6  11   9          3.18         11.34        21.82 o                         
   7  11   9         97.98        132.33        20.79 o                         
   8  11   9          0.23         39.87        25.74 o                         
   9  11   9         29.93         30.41        22.55 o                         
  10  11   9          0.97         22.91        23.08 o                         
  11  11   9          3.35         -1.19        25.50 o                         
   0  12   9         32.54          6.37        33.99 o                         
   1  12   9        166.22        199.47        60.82 o                         
   2  12   9          7.40         11.49        31.52 o                         
   3  12   9         96.16         84.56        25.66 o                         
   4  12   9         59.08         87.30        25.47 o                         
   5  12   9         10.63         36.41        25.48 o                         
   6  12   9          9.51         18.75        19.81 o                         
   7  12   9          0.12         20.04        23.59 o                         
   8  12   9          0.50         13.85        21.54 o                         
   9  12   9         30.73         15.79        25.15 o                         
  10  12   9          1.67          0.47        28.70 o                         
   1  13   9          0.10         11.32        32.88 o                         
   2  13   9         87.79        121.32        42.96 o                         
   3  13   9          0.30         -0.48        29.81 o                         
   4  13   9         15.04         32.99        30.64 o                         
   5  13   9          8.33         21.84        24.95 o                         
   6  13   9        229.05        206.98        24.02 o                         
   7  13   9         23.76         54.23        24.19 o                         
   8  13   9         31.59         12.83        29.16 o                         
   9  13   9          3.27         18.44        28.61 o                         
   0  14   9        157.76        187.70        61.73 o                         
   1  14   9          6.22         21.08        35.89 o                         
   2  14   9          3.75          1.92        44.05 o                         
   3  14   9          0.01         32.97        37.50 o                         
   4  14   9          0.58         27.77        33.97 o                         
   5  14   9          1.12         25.23        22.83 o                         
   6  14   9          1.21         10.68        26.42 o                         
   7  14   9         11.42         11.23        28.25 o                         
   8  14   9          0.14         13.49        28.79 o                         
   1  15   9         28.95          6.56        49.54 o                         
   2  15   9          1.04         35.97        47.63 o                         
   3  15   9         31.36         22.75        38.54 o                         
   4  15   9          0.01         23.30        40.34 o                         
   5  15   9         26.68         25.50        36.12 o                         
   6  15   9          5.66         -1.12        31.86 o                         
   0  16   9          2.84          4.78        72.88 o                         
   1  16   9         87.95         80.08        42.50 o                         
   2  16   9          4.57         23.31        50.64 o                         
   3  16   9          0.27         15.32        50.72 o                         
   4  16   9         23.63         22.57        42.89 o                         
   0   0  10       1304.58       1287.76        44.70 o                         
   1   0  10         44.93         59.24        27.04 o                         
   2   0  10        403.56        358.30        31.46 o                         
   3   0  10      13818.35      13565.66       336.75 o                         
   4   0  10        230.22        234.47        22.03 o                         
   5   0  10       3759.56       3674.08        42.83 o                         
   6   0  10         65.74         68.40        22.41 o                         
   7   0  10        334.83        330.14        24.70 o                         
   8   0  10       1878.30       1893.58        38.81 o                         
   9   0  10        361.69        335.55        27.99 o                         
  10   0  10          2.21          0.25        23.37 o                         
  11   0  10        254.55        225.21        31.02 o                         
  12   0  10         55.04         58.32        25.76 o                         
  13   0  10        105.52         89.62        37.66 o                         
  14   0  10         50.64         33.79        34.78 o                         
   1   1  10         92.12        104.98        17.87 o                         
   2   1  10       2160.05       2166.19        52.76 o                         
   3   1  10       1472.10       1465.52        29.42 o                         
   4   1  10       2533.30       2500.62        39.84 o                         
   5   1  10         23.86         37.98        14.44 o                         
   6   1  10        124.89        143.76        16.98 o                         
   7   1  10         44.26         47.01        16.67 o                         
   8   1  10         75.56         98.66        20.04 o                         
   9   1  10        259.49        248.70        18.93 o                         
  10   1  10          3.51         21.66        19.59 o                         
  11   1  10         35.22         30.23        19.20 o                         
  12   1  10          4.18         15.01        17.21 o                         
  13   1  10         60.91         29.39        21.50 o                         
  14   1  10          9.74         37.89        21.72 o                         
   0   2  10       1549.49       1644.49        35.85 o                         
   1   2  10       1778.44       1851.52        29.15 o                         
   2   2  10        121.33        125.22        20.13 o                         
   3   2  10        308.57        323.46        20.33 o                         
   4   2  10        128.95        144.55        19.57 o                         
   5   2  10        110.63        112.69        16.26 o                         
   6   2  10         58.03         70.54        17.42 o                         
   7   2  10        525.99        485.11        18.57 o                         
   8   2  10         23.12         17.17        17.65 o                         
   9   2  10        203.20        223.74        17.92 o                         
  10   2  10          2.41          8.75        18.61 o                         
  11   2  10        476.62        459.57        22.53 o                         
  12   2  10          1.93         21.45        18.37 o                         
  13   2  10        141.29        111.55        26.31 o                         
  14   2  10          1.24         23.27        24.99 o                         
   1   3  10        914.29        904.03        23.26 o                         
   2   3  10        363.58        369.52        18.58 o                         
   3   3  10       2271.71       2309.45        33.85 o                         
   4   3  10         15.65         10.82        19.03 o                         
   5   3  10        117.35        128.45        18.70 o                         
   6   3  10        483.15        523.18        19.35 o                         
   7   3  10          2.77          4.84        15.37 o                         
   8   3  10        102.83         89.39        17.10 o                         
   9   3  10        245.51        260.97        20.49 o                         
  10   3  10          3.40         17.48        18.89 o                         
  11   3  10        248.50        266.17        19.51 o                         
  12   3  10          7.42         21.78        21.48 o                         
  13   3  10         44.97         27.18        24.53 o                         
  14   3  10          2.50         31.97        25.37 o                         
   0   4  10         46.48         35.45        21.01 o                         
   1   4  10        176.94        180.38        18.15 o                         
   2   4  10       1813.72       1775.91        26.89 o                         
   3   4  10        773.69        749.45        24.37 o                         
   4   4  10        142.23        144.41        23.40 o                         
   5   4  10         28.64         41.72        21.35 o                         
   6   4  10          4.72          3.85        19.28 o                         
   7   4  10        107.31        122.86        18.21 o                         
   8   4  10          1.57          4.98        17.27 o                         
   9   4  10         22.77         53.42        20.29 o                         
  10   4  10         57.18         67.78        20.13 o                         
  11   4  10        111.92        100.56        20.82 o                         
  12   4  10          0.44         30.12        21.50 o                         
  13   4  10         28.27         23.66        20.50 o                         
  14   4  10         12.09         18.43        24.98 o                         
   1   5  10          8.40         14.80        18.34 o                         
   2   5  10        100.42        101.05        20.13 o                         
   3   5  10         10.11         33.04        20.41 o                         
   4   5  10        280.45        272.58        20.56 o                         
   5   5  10        591.41        576.34        22.01 o                         
   6   5  10         23.02         20.12        17.85 o                         
   7   5  10        628.03        645.57        20.13 o                         
   8   5  10        139.65        153.56        18.91 o                         
   9   5  10         94.45        113.59        19.00 o                         
  10   5  10         10.77         28.97        21.31 o                         
  11   5  10          2.05         20.53        21.06 o                         
  12   5  10         11.24         29.02        20.93 o                         
  13   5  10          4.22          4.17        23.94 o                         
  14   5  10          3.45         -1.17        22.81 o                         
   0   6  10        318.95        327.43        48.09 o                         
   1   6  10        195.34        208.21        26.41 o                         
   2   6  10        346.42        370.77        22.16 o                         
   3   6  10        181.76        196.30        19.34 o                         
   4   6  10         10.49         10.28        20.70 o                         
   5   6  10        301.43        288.03        25.21 o                         
   6   6  10         75.65         74.52        18.26 o                         
   7   6  10         15.66         20.60        21.58 o                         
   8   6  10          7.44          4.99        18.71 o                         
   9   6  10         83.61        107.52        21.55 o                         
  10   6  10          6.46         31.44        19.05 o                         
  11   6  10         16.38          4.81        21.03 o                         
  12   6  10          0.12          9.58        22.44 o                         
  13   6  10          2.27          3.73        21.96 o                         
   1   7  10          0.11        -10.44        20.82 o                         
   2   7  10        172.12        185.52        23.12 o                         
   3   7  10          0.88         10.18        19.54 o                         
   4   7  10          0.12          2.04        20.51 o                         
   5   7  10          3.45          3.68        19.19 o                         
   6   7  10        353.60        368.64        19.68 o                         
   7   7  10        143.61        155.63        17.79 o                         
   8   7  10         21.71         27.38        18.79 o                         
   9   7  10         25.94         42.26        21.60 o                         
  10   7  10          8.90         23.61        20.13 o                         
  11   7  10         30.56         38.30        21.14 o                         
  12   7  10          0.64         25.75        21.88 o                         
  13   7  10         33.32         32.81        27.18 o                         
   0   8  10        433.75        493.30        39.00 o                         
   1   8  10        527.59        587.70        36.52 o                         
   2   8  10        179.85        194.19        20.87 o                         
   3   8  10        529.43        555.38        24.37 o                         
   4   8  10        189.36        179.00        20.91 o                         
   5   8  10         19.17         42.11        23.98 o                         
   6   8  10         33.11         42.06        19.55 o                         
   7   8  10         61.04         98.00        19.50 o                         
   8   8  10         37.45         45.91        21.36 o                         
   9   8  10         79.64         61.58        20.46 o                         
  10   8  10         11.42         29.15        22.38 o                         
  11   8  10          0.82         20.53        24.96 o                         
  12   8  10          1.20         22.00        26.23 o                         
  13   8  10          0.35          9.32        73.90 o                         
   1   9  10        217.86        230.61        27.57 o                         
   2   9  10        215.58        198.62        26.02 o                         
   3   9  10        116.14        111.99        23.69 o                         
   4   9  10         84.86         88.45        22.93 o                         
   5   9  10         16.71         29.51        22.06 o                         
   6   9  10         84.79         92.68        18.60 o                         
   7   9  10          6.68         28.08        23.44 o                         
   8   9  10         51.02         41.20        23.29 o                         
   9   9  10         70.05         62.40        24.23 o                         
  10   9  10          1.48          9.46        24.04 o                         
  11   9  10         45.67         46.63        23.10 o                         
  12   9  10          0.46         15.87        26.77 o                         
   0  10  10         18.46          3.87        48.20 o                         
   1  10  10        185.26        188.16        37.18 o                         
   2  10  10        197.44        157.23        28.64 o                         
   3  10  10        406.53        412.54        25.41 o                         
   4  10  10         20.41         34.02        22.67 o                         
   5  10  10          4.19         -1.57        24.34 o                         
   6  10  10         10.73         40.63        21.64 o                         
   7  10  10         21.13         34.86        22.26 o                         
   8  10  10         15.26         17.10        23.40 o                         
   9  10  10          1.64         17.49        28.18 o                         
  10  10  10         35.51         16.72        26.58 o                         
  11  10  10         10.77         17.66        24.94 o                         
   1  11  10        206.24        268.11        44.28 o                         
   2  11  10        807.95        719.90        34.82 o                         
   3  11  10          4.92        -17.49        22.27 o                         
   4  11  10        162.82        192.48        30.25 o                         
   5  11  10         24.64         22.97        25.30 o                         
   6  11  10        100.49        113.96        20.52 o                         
   7  11  10          1.59         14.39        20.00 o                         
   8  11  10         19.76         29.72        24.77 o                         
   9  11  10          5.67         31.65        28.89 o                         
  10  11  10          4.79          5.44        25.64 o                         
  11  11  10         16.22         31.40        27.01 o                         
   0  12  10         38.89         39.56        40.59 o                         
   1  12  10          1.37         41.68        38.75 o                         
   2  12  10         59.95         60.46        47.41 o                         
   3  12  10          1.69         38.32        29.07 o                         
   4  12  10         31.86         47.65        29.30 o                         
   5  12  10          1.49          6.71        26.11 o                         
   6  12  10          2.77          0.94        22.61 o                         
   7  12  10          3.84         22.19        23.90 o                         
   8  12  10          0.41          0.19        22.29 o                         
   9  12  10          5.08         14.97        25.94 o                         
  10  12  10         10.34         27.88        30.45 o                         
   1  13  10         18.62         20.94        34.61 o                         
   2  13  10          2.71         16.46        43.03 o                         
   3  13  10         96.18        112.10        43.73 o                         
   4  13  10          3.61          9.95        32.40 o                         
   5  13  10          2.45          3.82        25.73 o                         
   6  13  10          1.70          8.40        22.05 o                         
   7  13  10          6.17         12.97        28.20 o                         
   8  13  10          6.23          8.41        30.13 o                         
   9  13  10         15.11         28.77        27.92 o                         
   0  14  10        149.15        119.60        63.33 o                         
   1  14  10         11.10         11.52        43.44 o                         
   2  14  10          0.67         12.70        35.48 o                         
   3  14  10         13.10         20.51        37.08 o                         
   4  14  10         30.84         17.99        47.20 o                         
   5  14  10         38.30         10.54        30.47 o                         
   6  14  10         10.91          3.46        23.65 o                         
   7  14  10          3.00          7.48        27.78 o                         
   8  14  10          0.02         22.74        76.17 o                         
   1  15  10          0.96         13.34        36.61 o                         
   2  15  10         14.58         21.81        47.40 o                         
   3  15  10          1.92         47.37        49.30 o                         
   4  15  10         40.51         54.73        51.25 o                         
   5  15  10          0.10         49.31        41.99 o                         
   6  15  10         32.71         17.65        33.24 o                         
   0  16  10         30.89         26.38        71.17 o                         
   1  16  10         56.15         49.91        44.21 o                         
   2  16  10          3.18        -12.67        42.84 o                         
   3  16  10          1.66         11.39        51.51 o                         
   1   1  11       2511.00       2427.63        34.01 o                         
   2   1  11         95.59         91.47        18.67 o                         
   3   1  11        199.40        156.56        19.28 o                         
   4   1  11        952.97       1017.41        31.27 o                         
   5   1  11          0.29         24.21        16.79 o                         
   6   1  11       1368.84       1308.69        22.54 o                         
   7   1  11         24.62         29.66        17.17 o                         
   8   1  11       1033.23       1022.98        20.66 o                         
   9   1  11        142.30        138.70        19.02 o                         
  10   1  11         15.67         41.51        20.43 o                         
  11   1  11        378.16        406.11        23.61 o                         
  12   1  11          0.26         30.54        22.03 o                         
  13   1  11         20.01         40.81        22.02 o                         
  14   1  11          1.03          3.37        22.27 o                         
   0   2  11       4430.19       4502.54       114.86 o                         
   1   2  11        681.54        725.52        25.03 o                         
   2   2  11         10.59         12.92        16.43 o                         
   3   2  11       1465.08       1514.65        30.67 o                         
   4   2  11        113.91         99.23        18.18 o                         
   5   2  11        679.64        677.30        20.83 o                         
   6   2  11         28.02         33.65        16.67 o                         
   7   2  11        176.55        173.50        14.79 o                         
   8   2  11        325.67        325.61        19.67 o                         
   9   2  11         60.99         59.40        17.62 o                         
  10   2  11         40.56         51.02        19.04 o                         
  11   2  11          0.40         17.29        18.12 o                         
  12   2  11          4.30         14.50        19.60 o                         
  13   2  11          7.72         35.30        22.01 o                         
  14   2  11          6.85         31.57        23.60 o                         
   1   3  11        534.42        558.83        21.93 o                         
   2   3  11        417.75        421.71        19.26 o                         
   3   3  11        348.65        346.41        20.23 o                         
   4   3  11          0.88         -0.30        20.10 o                         
   5   3  11        462.26        494.45        23.09 o                         
   6   3  11          1.12          5.84        15.16 o                         
   7   3  11        774.97        742.01        22.39 o                         
   8   3  11         44.96         30.80        18.88 o                         
   9   3  11         55.13         90.06        19.88 o                         
  10   3  11         29.51         42.07        19.00 o                         
  11   3  11        129.15        131.04        19.57 o                         
  12   3  11         29.60         40.09        19.31 o                         
  13   3  11         23.30         20.14        24.51 o                         
  14   3  11         26.90          0.51        23.57 o                         
   0   4  11        244.39        261.62        26.80 o                         
   1   4  11         43.78         48.32        18.62 o                         
   2   4  11        568.06        589.50        21.09 o                         
   3   4  11         56.86         73.64        18.68 o                         
   4   4  11        250.63        248.81        22.74 o                         
   5   4  11        535.09        559.90        24.42 o                         
   6   4  11        205.92        210.78        17.87 o                         
   7   4  11        135.04        119.98        18.29 o                         
   8   4  11         32.73         41.30        19.48 o                         
   9   4  11         16.91         30.15        18.33 o                         
  10   4  11          0.26          3.39        21.41 o                         
  11   4  11          2.66         22.98        17.75 o                         
  12   4  11          3.73         -1.10        23.46 o                         
  13   4  11         25.74          3.21        22.35 o                         
  14   4  11         22.27         24.26        27.41 o                         
   1   5  11        138.76        144.40        19.51 o                         
   2   5  11         32.04         33.78        17.82 o                         
   3   5  11         17.84         41.54        17.28 o                         
   4   5  11         26.12         28.01        20.62 o                         
   5   5  11         58.69         57.79        19.44 o                         
   6   5  11        244.79        258.93        19.09 o                         
   7   5  11          9.12         16.46        16.90 o                         
   8   5  11          0.01          4.78        18.41 o                         
   9   5  11         15.00         17.47        18.75 o                         
  10   5  11          0.89          5.33        20.35 o                         
  11   5  11         19.84         27.65        22.68 o                         
  12   5  11          0.67         14.73        22.53 o                         
  13   5  11          8.98         49.14        27.86 o                         
   0   6  11        576.95        551.06        40.82 o                         
   1   6  11        510.17        447.94        27.00 o                         
   2   6  11        111.20         95.86        19.50 o                         
   3   6  11        398.06        430.40        20.76 o                         
   4   6  11          0.21         11.12        19.71 o                         
   5   6  11        558.92        555.23        25.40 o                         
   6   6  11        185.10        188.74        19.94 o                         
   7   6  11         74.97         77.80        21.83 o                         
   8   6  11         30.07         50.70        20.89 o                         
   9   6  11          0.19         16.03        21.34 o                         
  10   6  11          1.26         20.85        21.53 o                         
  11   6  11          0.02          4.24        23.75 o                         
  12   6  11          7.61          6.71        24.56 o                         
  13   6  11          1.20          2.41        24.21 o                         
   1   7  11          7.71         14.23        27.18 o                         
   2   7  11        677.13        661.15        25.49 o                         
   3   7  11          0.01         26.03        20.39 o                         
   4   7  11        370.91        375.00        19.28 o                         
   5   7  11          1.13          0.57        21.81 o                         
   6   7  11        118.67        106.42        18.97 o                         
   7   7  11         12.31         53.75        21.82 o                         
   8   7  11         10.49         34.29        20.83 o                         
   9   7  11         43.42         30.50        22.49 o                         
  10   7  11         37.84         31.63        20.95 o                         
  11   7  11         16.95          4.06        20.25 o                         
  12   7  11         52.74         39.88        25.18 o                         
  13   7  11         10.79         11.74        26.23 o                         
   0   8  11        869.79        841.77        54.57 o                         
   1   8  11        235.58        235.56        23.56 o                         
   2   8  11        430.43        422.61        37.78 o                         
   3   8  11        677.72        669.70        27.35 o                         
   4   8  11         12.07         17.21        22.73 o                         
   5   8  11          1.19         14.04        18.70 o                         
   6   8  11         70.04         82.29        18.32 o                         
   7   8  11         72.46         52.76        19.40 o                         
   8   8  11         95.54         79.82        22.17 o                         
   9   8  11          5.23          9.51        19.27 o                         
  10   8  11          9.10         20.94        22.55 o                         
  11   8  11          0.62         12.10        27.65 o                         
  12   8  11          3.08         20.37        28.70 o                         
   1   9  11        118.45        175.18        29.83 o                         
   2   9  11        308.86        288.36        29.56 o                         
   3   9  11         31.56         43.32        21.15 o                         
   4   9  11        222.93        286.03        25.35 o                         
   5   9  11          4.23         -2.74        20.81 o                         
   6   9  11        100.19         80.55        21.52 o                         
   7   9  11        103.37         97.17        26.66 o                         
   8   9  11         39.82         62.55        25.09 o                         
   9   9  11        153.02        179.87        28.25 o                         
  10   9  11         35.77         21.89        24.24 o                         
  11   9  11          2.38         23.94        23.55 o                         
  12   9  11          0.00          4.11        24.74 o                         
   0  10  11       2343.79       2340.89        67.42 o                         
   1  10  11         26.32         37.40        28.30 o                         
   2  10  11        331.34        361.77        27.38 o                         
   3  10  11         89.22         96.36        31.12 o                         
   4  10  11         30.32         51.66        24.55 o                         
   5  10  11        109.49        106.73        22.97 o                         
   6  10  11          0.00         13.79        24.52 o                         
   7  10  11          6.17         41.40        24.05 o                         
   8  10  11          0.27         34.02        22.29 o                         
   9  10  11          2.13          3.44        27.51 o                         
  10  10  11          0.03         26.45        28.59 o                         
  11  10  11          2.45          8.69        28.48 o                         
   1  11  11          3.69         19.04        24.48 o                         
   2  11  11         83.36         66.65        36.34 o                         
   3  11  11          0.80         25.03        24.40 o                         
   4  11  11         15.71         26.15        24.29 o                         
   5  11  11         19.75         23.72        27.76 o                         
   6  11  11          0.03         12.59        20.79 o                         
   7  11  11         14.26         11.66        20.30 o                         
   8  11  11         17.05         21.88        26.59 o                         
   9  11  11          4.01         -7.75        28.41 o                         
  10  11  11         52.64         31.86        28.46 o                         
   0  12  11          5.31        -19.78        51.84 o                         
   1  12  11          1.09         -0.82        30.19 o                         
   2  12  11         10.51         -6.28        31.46 o                         
   3  12  11          0.46         37.42        31.10 o                         
   4  12  11          1.88          3.09        25.70 o                         
   5  12  11         81.40         82.93        25.71 o                         
   6  12  11          2.42         -4.24        25.39 o                         
   7  12  11          7.07         31.13        27.99 o                         
   8  12  11         41.58         21.28        24.49 o                         
   9  12  11          2.63         16.19        26.84 o                         
  10  12  11          0.42         24.84        42.88 o                         
   1  13  11         42.57         46.46        42.57 o                         
   2  13  11        126.84        111.56        43.80 o                         
   3  13  11          1.59        -19.57        35.31 o                         
   4  13  11         44.20         24.93        27.91 o                         
   5  13  11         37.23         65.25        31.31 o                         
   6  13  11         53.49         59.50        24.53 o                         
   7  13  11          5.67         27.44        25.79 o                         
   8  13  11          5.75         33.06        29.45 o                         
   0  14  11         21.74         16.37        63.44 o                         
   1  14  11         22.32         21.26        44.73 o                         
   2  14  11         11.63         19.21        44.13 o                         
   3  14  11          0.11         -5.88        36.03 o                         
   4  14  11          1.75         20.00        36.60 o                         
   5  14  11          1.15         11.80        35.91 o                         
   6  14  11          6.66         11.33        27.39 o                         
   7  14  11          5.72         28.22        28.67 o                         
   1  15  11          7.32         24.14        51.34 o                         
   2  15  11          9.57        -10.12        37.84 o                         
   3  15  11          3.89         73.15        49.66 o                         
   4  15  11         13.52         17.81        35.44 o                         
   5  15  11         10.47        -17.19        35.61 o                         
   0  16  11         40.24         12.96        73.90 o                         
   1  16  11         72.35         40.81        49.74 o                         
   2  16  11          5.03        -10.61        53.94 o                         
   3  16  11          0.40        -12.15        55.78 o                         
   0   0  12       3890.11       3854.47        98.91 o                         
   1   0  12       2651.48       2644.45        44.07 o                         
   2   0  12        775.78        748.39        28.65 o                         
   3   0  12       2330.75       2263.99        51.16 o                         
   4   0  12       5169.00       4934.32       153.37 o                         
   5   0  12       1711.98       1684.72        32.46 o                         
   6   0  12          8.68          3.97        20.34 o                         
   7   0  12         41.46         27.37        24.71 o                         
   8   0  12       1058.90       1080.16        29.45 o                         
   9   0  12        181.03        130.13        25.40 o                         
  10   0  12        197.06        179.04        26.42 o                         
  11   0  12         62.67         43.34        29.79 o                         
  12   0  12         68.05         54.06        29.98 o                         
  13   0  12        117.38         68.50        46.37 o                         
  14   0  12          0.90         11.81        35.48 o                         
   1   1  12         29.58         34.67        17.92 o                         
   2   1  12       1463.49       1481.63        25.46 o                         
   3   1  12        903.17        870.66        23.87 o                         
   4   1  12        497.90        548.38        21.57 o                         
   5   1  12         11.39         29.56        17.20 o                         
   6   1  12         15.06         25.20        17.25 o                         
   7   1  12        296.70        297.85        18.70 o                         
   8   1  12        114.54        118.72        20.47 o                         
   9   1  12          9.83         19.72        19.41 o                         
  10   1  12          2.42          3.72        18.11 o                         
  11   1  12          5.94         13.88        20.16 o                         
  12   1  12         10.45         35.05        20.63 o                         
  13   1  12          0.31         16.58        21.66 o                         
  14   1  12          0.41         10.94        22.39 o                         
   0   2  12         35.09         22.46        26.22 o                         
   1   2  12        362.83        356.30        19.79 o                         
   2   2  12          0.03         14.48        16.37 o                         
   3   2  12        186.65        184.13        19.73 o                         
   4   2  12       1269.46       1218.80        26.86 o                         
   5   2  12        450.93        479.62        20.28 o                         
   6   2  12          0.29          4.08        15.73 o                         
   7   2  12          4.56          1.30        18.78 o                         
   8   2  12        858.44        834.15        22.07 o                         
   9   2  12         87.90         94.75        21.72 o                         
  10   2  12        124.53        112.81        19.11 o                         
  11   2  12         15.60         23.79        19.19 o                         
  12   2  12          6.82         37.88        22.03 o                         
  13   2  12         26.15         30.15        23.21 o                         
  14   2  12          5.42          6.53        23.28 o                         
   1   3  12         26.55         48.53        19.58 o                         
   2   3  12       1205.65       1195.35        23.81 o                         
   3   3  12         61.54         83.67        17.64 o                         
   4   3  12         12.48         21.72        17.16 o                         
   5   3  12        406.58        396.23        23.12 o                         
   6   3  12         10.23         30.75        16.77 o                         
   7   3  12          7.43         28.24        20.67 o                         
   8   3  12          5.59          7.70        17.98 o                         
   9   3  12         13.21         32.43        19.71 o                         
  10   3  12         17.53         38.70        19.53 o                         
  11   3  12         24.20         20.09        18.14 o                         
  12   3  12          3.87         28.49        20.85 o                         
  13   3  12          5.30         -2.55        24.89 o                         
  14   3  12          9.70         20.16        24.45 o                         
   0   4  12         12.78         16.45        23.53 o                         
   1   4  12        334.11        350.96        19.60 o                         
   2   4  12        122.06        123.72        16.51 o                         
   3   4  12        713.59        734.04        21.03 o                         
   4   4  12         14.58         43.29        18.52 o                         
   5   4  12         64.04         67.93        21.51 o                         
   6   4  12         22.39         38.24        16.19 o                         
   7   4  12          3.22         25.16        18.00 o                         
   8   4  12          0.05          5.54        16.89 o                         
   9   4  12        310.33        294.98        21.26 o                         
  10   4  12         62.79         66.07        19.36 o                         
  11   4  12         12.83         24.84        20.82 o                         
  12   4  12          0.91         13.11        20.80 o                         
  13   4  12         15.38         21.04        21.56 o                         
  14   4  12         34.32        -15.35        75.15 o                         
   1   5  12        638.97        695.38        20.87 o                         
   2   5  12        462.84        460.28        20.69 o                         
   3   5  12       1297.16       1343.05        24.18 o                         
   4   5  12       1097.64       1066.37        26.41 o                         
   5   5  12       1236.40       1266.98        39.07 o                         
   6   5  12        612.17        619.11        23.67 o                         
   7   5  12        125.12        123.46        16.93 o                         
   8   5  12         41.21         74.48        20.20 o                         
   9   5  12         19.69         24.94        21.49 o                         
  10   5  12          3.75          4.55        21.79 o                         
  11   5  12         33.52         34.86        21.48 o                         
  12   5  12         70.28         69.20        23.58 o                         
  13   5  12         24.59         38.19        26.57 o                         
   0   6  12       1488.78       1434.89        50.82 o                         
   1   6  12        202.37        170.17        21.13 o                         
   2   6  12        993.63       1037.45        27.32 o                         
   3   6  12          6.29         15.06        18.76 o                         
   4   6  12         73.52         79.57        20.03 o                         
   5   6  12        228.81        249.05        22.83 o                         
   6   6  12        613.59        630.57        23.67 o                         
   7   6  12          0.18          1.92        19.65 o                         
   8   6  12         66.78         74.30        21.22 o                         
   9   6  12          7.31         15.19        20.67 o                         
  10   6  12         36.96         45.98        20.96 o                         
  11   6  12         30.95         19.18        22.89 o                         
  12   6  12         10.82         30.56        22.90 o                         
  13   6  12         19.91          5.03        23.36 o                         
   1   7  12          2.34         31.95        23.86 o                         
   2   7  12        258.29        253.78        24.49 o                         
   3   7  12        341.36        326.34        21.23 o                         
   4   7  12        185.87        192.94        22.14 o                         
   5   7  12         16.10         38.90        19.71 o                         
   6   7  12        203.65        202.38        25.54 o                         
   7   7  12          9.04         21.69        23.64 o                         
   8   7  12          7.76         29.22        21.44 o                         
   9   7  12        215.72        207.51        24.79 o                         
  10   7  12         11.39         15.75        20.09 o                         
  11   7  12         34.52         49.70        21.72 o                         
  12   7  12          7.96         13.35        24.86 o                         
  13   7  12          6.94         35.71        41.98 o                         
   0   8  12         13.16          5.91        34.68 o                         
   1   8  12       1165.17       1163.46        70.20 o                         
   2   8  12         65.55         91.70        26.20 o                         
   3   8  12        405.73        417.86        24.79 o                         
   4   8  12         26.39         20.21        27.03 o                         
   5   8  12         61.36         64.98        20.30 o                         
   6   8  12         30.19         15.49        20.67 o                         
   7   8  12          0.09         17.66        20.88 o                         
   8   8  12         17.08         18.91        21.03 o                         
   9   8  12         38.52         31.93        21.14 o                         
  10   8  12          1.03         10.69        21.03 o                         
  11   8  12         77.34         58.41        24.43 o                         
  12   8  12          0.21         21.63        23.93 o                         
   1   9  12        204.21        209.06        37.70 o                         
   2   9  12        435.69        463.03        26.98 o                         
   3   9  12          2.55         14.01        25.37 o                         
   4   9  12        135.20        135.37        28.06 o                         
   5   9  12        177.86        192.90        26.20 o                         
   6   9  12          9.29         45.82        23.40 o                         
   7   9  12         14.91         22.07        20.68 o                         
   8   9  12         20.15         25.64        21.52 o                         
   9   9  12          2.54         10.57        25.56 o                         
  10   9  12        124.65         81.46        23.90 o                         
  11   9  12          8.32          4.92        24.00 o                         
  12   9  12         26.23         68.56        78.56 o                         
   0  10  12        945.63        875.53        46.73 o                         
   1  10  12        725.75        691.48        39.99 o                         
   2  10  12        426.84        388.30        31.44 o                         
   3  10  12        104.37        106.70        26.23 o                         
   4  10  12        225.45        201.85        23.28 o                         
   5  10  12         21.21         18.33        27.80 o                         
   6  10  12        124.27        120.50        23.66 o                         
   7  10  12         36.05         38.00        21.53 o                         
   8  10  12         16.07         29.56        21.65 o                         
   9  10  12          9.23         24.50        26.38 o                         
  10  10  12         10.37         32.17        26.77 o                         
  11  10  12         20.12         -2.51        25.93 o                         
   1  11  12         40.30         62.31        30.12 o                         
   2  11  12        133.95        148.10        39.35 o                         
   3  11  12          5.64          9.61        26.22 o                         
   4  11  12          3.38          5.20        28.00 o                         
   5  11  12        118.67        136.79        25.99 o                         
   6  11  12          0.01         24.01        21.47 o                         
   7  11  12         67.70         47.88        21.45 o                         
   8  11  12          5.32         10.57        22.81 o                         
   9  11  12         67.64         62.41        26.21 o                         
  10  11  12          0.98         -0.68        29.09 o                         
   0  12  12         53.42          6.03        53.43 o                         
   1  12  12         29.92         38.82        38.03 o                         
   2  12  12        217.09        235.17        30.67 o                         
   3  12  12          1.18          3.95        32.38 o                         
   4  12  12         76.68         85.87        34.35 o                         
   5  12  12         35.26         43.98        29.66 o                         
   6  12  12          3.74         26.77        25.20 o                         
   7  12  12          4.13         30.50        28.81 o                         
   8  12  12          0.43         19.05        22.66 o                         
   9  12  12          0.80         12.23        25.78 o                         
   1  13  12          9.97        -13.16        42.72 o                         
   2  13  12          2.03         79.14        42.97 o                         
   3  13  12         30.39         24.02        32.07 o                         
   4  13  12          0.89         22.64        29.64 o                         
   5  13  12          4.89         14.61        30.55 o                         
   6  13  12         37.94         28.70        26.86 o                         
   7  13  12         13.27         10.15        31.67 o                         
   8  13  12         12.96          9.37        28.81 o                         
   0  14  12          3.84         60.03        61.05 o                         
   1  14  12         62.07         52.83        36.87 o                         
   2  14  12         29.99         62.59        44.17 o                         
   3  14  12         36.77         66.20        44.92 o                         
   4  14  12          0.28        -13.98        37.21 o                         
   5  14  12         40.38         53.90        34.79 o                         
   6  14  12          2.02         -3.05        26.38 o                         
   7  14  12          5.07         -3.04        27.05 o                         
   1  15  12          4.40         10.71        46.37 o                         
   2  15  12          8.84         45.82        48.76 o                         
   3  15  12          6.27          9.93        41.51 o                         
   4  15  12          4.14         50.09        48.26 o                         
   5  15  12          2.77          8.42        39.26 o                         
   0  16  12         15.39        -30.81        73.67 o                         
   1  16  12         96.43         38.69        47.41 o                         
   1   1  13        252.09        264.02        16.61 o                         
   2   1  13          4.38         15.96        16.88 o                         
   3   1  13         16.74         10.01        15.66 o                         
   4   1  13        351.47        367.22        20.89 o                         
   5   1  13        282.36        300.29        18.42 o                         
   6   1  13          9.87         28.22        19.24 o                         
   7   1  13        306.04        270.78        17.85 o                         
   8   1  13        415.63        432.99        20.85 o                         
   9   1  13         11.35          7.54        17.87 o                         
  10   1  13        409.84        418.38        23.36 o                         
  11   1  13          0.48          0.75        18.09 o                         
  12   1  13          0.45         30.11        20.14 o                         
  13   1  13         25.78         28.47        21.98 o                         
  14   1  13          8.85          9.74        24.13 o                         
   0   2  13        130.29        129.92        28.18 o                         
   1   2  13       1052.72       1066.80        23.60 o                         
   2   2  13          3.30         30.05        16.53 o                         
   3   2  13       1034.09       1021.01        22.60 o                         
   4   2  13         37.73         53.34        16.75 o                         
   5   2  13         64.91         72.64        19.41 o                         
   6   2  13          0.21         10.77        17.95 o                         
   7   2  13        173.64        215.80        17.83 o                         
   8   2  13          0.35          1.66        19.98 o                         
   9   2  13         41.03         66.16        18.79 o                         
  10   2  13          4.18          6.72        18.70 o                         
  11   2  13          7.06          6.94        18.79 o                         
  12   2  13         48.36         48.56        23.84 o                         
  13   2  13          1.53          5.89        23.59 o                         
  14   2  13          8.40         24.54        23.90 o                         
   1   3  13          5.34         16.16        15.51 o                         
   2   3  13       1836.88       1824.17        27.95 o                         
   3   3  13        449.98        431.56        18.14 o                         
   4   3  13          0.62         -2.92        18.17 o                         
   5   3  13        793.76        778.31        28.42 o                         
   6   3  13        347.00        329.30        19.92 o                         
   7   3  13        435.78        414.17        20.39 o                         
   8   3  13         45.76         37.79        18.33 o                         
   9   3  13          1.03         -2.20        21.11 o                         
  10   3  13         29.24         52.47        18.18 o                         
  11   3  13          0.27          4.25        21.28 o                         
  12   3  13          0.29         23.70        21.36 o                         
  13   3  13         10.35         11.29        24.99 o                         
   0   4  13         16.08         21.92        20.83 o                         
   1   4  13        173.70        178.02        21.42 o                         
   2   4  13         76.34         92.55        17.38 o                         
   3   4  13         40.53         51.80        17.26 o                         
   4   4  13        134.06        130.40        18.69 o                         
   5   4  13          8.35         19.82        20.95 o                         
   6   4  13          2.43         -0.19        15.39 o                         
   7   4  13        177.56        202.53        20.76 o                         
   8   4  13         51.82         44.25        19.32 o                         
   9   4  13         10.31         31.07        21.35 o                         
  10   4  13          1.01         17.37        20.41 o                         
  11   4  13          0.41         23.62        21.71 o                         
  12   4  13          4.31         10.83        22.63 o                         
  13   4  13         24.61          8.05        21.32 o                         
   1   5  13        172.17        180.07        17.90 o                         
   2   5  13        282.05        280.70        21.68 o                         
   3   5  13         96.06         84.98        19.83 o                         
   4   5  13         70.92         83.67        21.18 o                         
   5   5  13          6.72         22.72        20.70 o                         
   6   5  13         93.17         84.88        18.69 o                         
   7   5  13          1.25         17.21        18.15 o                         
   8   5  13          9.90         16.25        18.19 o                         
   9   5  13         15.23         30.16        21.21 o                         
  10   5  13         26.59         35.05        20.39 o                         
  11   5  13          6.32         31.41        21.58 o                         
  12   5  13          8.48         35.24        24.48 o                         
  13   5  13          0.04         22.10        21.99 o                         
   0   6  13        126.43         72.88        37.18 o                         
   1   6  13        140.03        177.98        24.78 o                         
   2   6  13         98.48        113.31        19.44 o                         
   3   6  13          7.92         10.87        17.25 o                         
   4   6  13          8.49         19.87        19.90 o                         
   5   6  13         61.35         63.43        20.46 o                         
   6   6  13         15.01         45.70        21.40 o                         
   7   6  13        114.48        115.77        19.37 o                         
   8   6  13          1.52          2.02        19.66 o                         
   9   6  13         25.14         15.05        22.33 o                         
  10   6  13          3.22         16.57        23.06 o                         
  11   6  13          1.48         15.52        24.11 o                         
  12   6  13          5.70         14.04        23.82 o                         
  13   6  13          5.35          9.67        29.72 o                         
   1   7  13        351.42        362.31        25.45 o                         
   2   7  13        974.60        988.60        29.11 o                         
   3   7  13          7.07         18.79        21.93 o                         
   4   7  13       2126.07       2063.77        39.07 o                         
   5   7  13        365.00        376.19        22.79 o                         
   6   7  13        895.95        889.81        23.77 o                         
   7   7  13        174.15        204.49        18.79 o                         
   8   7  13        131.92        129.53        22.26 o                         
   9   7  13         15.68         23.97        24.25 o                         
  10   7  13         37.91         45.88        23.84 o                         
  11   7  13         22.33         30.29        23.03 o                         
  12   7  13          0.72          3.68        26.97 o                         
   0   8  13       1169.19       1215.13        50.59 o                         
   1   8  13        314.16        269.84        23.19 o                         
   2   8  13          0.57         20.69        26.14 o                         
   3   8  13         64.40         82.56        25.21 o                         
   4   8  13        177.29        201.83        23.13 o                         
   5   8  13         56.66         63.38        23.57 o                         
   6   8  13        351.75        292.90        22.87 o                         
   7   8  13          3.05         18.39        21.88 o                         
   8   8  13          5.20          2.08        24.16 o                         
   9   8  13          0.02          5.85        20.71 o                         
  10   8  13          9.42         13.25        27.05 o                         
  11   8  13         12.14         36.43        25.60 o                         
  12   8  13         19.74         17.25        25.67 o                         
   1   9  13        347.17        299.46        35.98 o                         
   2   9  13        176.89        197.45        29.51 o                         
   3   9  13        428.61        404.99        26.94 o                         
   4   9  13        492.44        497.77        26.51 o                         
   5   9  13          2.50         14.05        25.41 o                         
   6   9  13         97.42        121.83        23.08 o                         
   7   9  13         52.40         39.67        21.13 o                         
   8   9  13        121.39        155.21        25.76 o                         
   9   9  13         48.90         45.25        29.20 o                         
  10   9  13          6.79         33.34        24.67 o                         
  11   9  13         28.71         21.57        29.44 o                         
   0  10  13        254.53        248.98        55.14 o                         
   1  10  13        374.59        356.69        34.38 o                         
   2  10  13         42.14         26.63        29.68 o                         
   3  10  13         46.93         78.31        28.56 o                         
   4  10  13         50.29         76.34        29.33 o                         
   5  10  13          0.08         31.54        25.57 o                         
   6  10  13          8.45         15.81        20.85 o                         
   7  10  13         13.61         25.21        20.95 o                         
   8  10  13         51.73         52.15        23.02 o                         
   9  10  13         20.51         33.71        25.44 o                         
  10  10  13          5.27          2.74        25.67 o                         
  11  10  13          6.20         20.84        25.77 o                         
   1  11  13        121.80        148.30        30.71 o                         
   2  11  13         32.20         39.29        38.42 o                         
   3  11  13         75.72         67.89        24.64 o                         
   4  11  13         46.16         53.12        25.60 o                         
   5  11  13          4.08         12.44        26.69 o                         
   6  11  13          3.44         13.36        23.78 o                         
   7  11  13          3.10          7.58        21.90 o                         
   8  11  13         28.75         40.70        26.11 o                         
   9  11  13         26.13         16.61        26.73 o                         
  10  11  13        105.12         89.23        25.07 o                         
   0  12  13        416.19        360.85        47.07 o                         
   1  12  13         95.92         90.15        30.98 o                         
   2  12  13         86.02         64.01        35.58 o                         
   3  12  13         27.81         23.73        26.74 o                         
   4  12  13         83.34         51.72        30.40 o                         
   5  12  13         30.97         44.42        31.54 o                         
   6  12  13          3.27         13.44        26.50 o                         
   7  12  13          0.07         -9.37        24.24 o                         
   8  12  13         67.45         47.60        27.83 o                         
   9  12  13         28.83         19.25        29.15 o                         
   1  13  13          3.94         56.56        40.03 o                         
   2  13  13         14.87         48.63        34.19 o                         
   3  13  13          1.47          3.69        41.67 o                         
   4  13  13          0.37         37.34        27.32 o                         
   5  13  13          0.12         41.32        38.28 o                         
   6  13  13          0.55          4.40        27.05 o                         
   7  13  13          0.10         19.81        32.16 o                         
   8  13  13          0.09          7.77        24.06 o                         
   0  14  13         81.09         67.19        46.61 o                         
   1  14  13         12.20         12.52        53.32 o                         
   2  14  13         29.63         72.36        45.60 o                         
   3  14  13         24.51          9.61        39.25 o                         
   4  14  13          0.43         18.68        47.47 o                         
   5  14  13         25.79         13.64        34.72 o                         
   6  14  13          0.03         -1.14        29.11 o                         
   1  15  13          9.20         21.31        47.63 o                         
   2  15  13          2.84          4.67        38.26 o                         
   3  15  13          6.49         18.88        40.59 o                         
   4  15  13          4.58         20.53        47.99 o                         
   0   0  14          1.60          6.79        25.38 o                         
   1   0  14         13.41         26.34        22.22 o                         
   2   0  14        901.49        881.24        85.34 o                         
   3   0  14        574.16        502.56        29.62 o                         
   4   0  14         22.30         52.85        27.38 o                         
   5   0  14       3617.27       3687.52        41.77 o                         
   6   0  14          6.11         28.36        24.93 o                         
   7   0  14         23.25          8.73        19.70 o                         
   8   0  14        330.12        368.25        32.91 o                         
   9   0  14        107.94        110.02        21.24 o                         
  10   0  14        144.66        124.66        24.36 o                         
  11   0  14         13.88         48.24        26.01 o                         
  12   0  14        116.89        105.49        30.71 o                         
  13   0  14          3.56         -0.25        38.71 o                         
   1   1  14         84.80         86.54        16.12 o                         
   2   1  14        529.98        538.46        21.62 o                         
   3   1  14        264.69        249.97        16.09 o                         
   4   1  14          2.20          6.81        20.56 o                         
   5   1  14         68.70         43.43        16.74 o                         
   6   1  14       1718.00       1708.53        26.38 o                         
   7   1  14         41.97         46.82        16.22 o                         
   8   1  14         35.39         37.52        19.71 o                         
   9   1  14          9.30         22.94        16.78 o                         
  10   1  14        114.43        116.72        19.63 o                         
  11   1  14          2.90         15.98        20.56 o                         
  12   1  14         16.75         14.76        20.85 o                         
  13   1  14          2.01         10.78        20.57 o                         
   0   2  14       3691.48       3630.52        47.70 o                         
   1   2  14         50.05         37.00        16.78 o                         
   2   2  14        544.90        573.67        18.72 o                         
   3   2  14         11.44         16.34        14.49 o                         
   4   2  14        467.34        470.82        19.38 o                         
   5   2  14        563.23        542.80        23.37 o                         
   6   2  14        250.49        219.99        19.98 o                         
   7   2  14          0.32         27.39        16.95 o                         
   8   2  14         12.45          2.52        18.05 o                         
   9   2  14         18.22         18.00        19.39 o                         
  10   2  14          0.08         26.55        17.47 o                         
  11   2  14          0.07         11.89        19.61 o                         
  12   2  14         10.04         11.93        22.86 o                         
  13   2  14         36.46         31.01        24.70 o                         
   1   3  14          0.56         13.20        17.54 o                         
   2   3  14          0.39         21.62        19.12 o                         
   3   3  14        287.28        307.76        17.16 o                         
   4   3  14         65.45         74.35        17.44 o                         
   5   3  14         25.09         45.39        21.11 o                         
   6   3  14        132.19        166.76        20.22 o                         
   7   3  14          3.17         11.16        19.50 o                         
   8   3  14         12.82         29.98        19.37 o                         
   9   3  14          0.05         12.45        21.29 o                         
  10   3  14          4.55         35.53        17.46 o                         
  11   3  14         21.06         24.23        21.54 o                         
  12   3  14         15.43          6.40        21.52 o                         
  13   3  14          1.83         27.29        24.68 o                         
   0   4  14         66.93         83.73        30.65 o                         
   1   4  14       2061.01       2141.22        28.99 o                         
   2   4  14          0.03         15.02        17.43 o                         
   3   4  14       1181.80       1106.04        22.83 o                         
   4   4  14        166.63        185.99        19.67 o                         
   5   4  14        553.57        542.60        30.09 o                         
   6   4  14        151.15        182.38        19.29 o                         
   7   4  14         50.51         59.78        18.88 o                         
   8   4  14         87.30         74.13        17.88 o                         
   9   4  14         69.73         59.34        22.17 o                         
  10   4  14         33.31         27.21        22.17 o                         
  11   4  14         43.21         70.40        21.72 o                         
  12   4  14          0.38        -17.29        23.08 o                         
  13   4  14         56.83         10.67        25.92 o                         
   1   5  14          0.92        -14.34        18.29 o                         
   2   5  14          1.79          2.11        16.63 o                         
   3   5  14        191.94        170.54        21.40 o                         
   4   5  14        561.64        555.63        21.57 o                         
   5   5  14        452.38        436.99        20.86 o                         
   6   5  14        556.10        561.77        24.36 o                         
   7   5  14        199.27        185.14        19.97 o                         
   8   5  14         40.86         41.41        22.24 o                         
   9   5  14         56.64         58.68        20.88 o                         
  10   5  14         12.07         24.14        20.91 o                         
  11   5  14         29.47         17.89        19.29 o                         
  12   5  14         10.24         21.07        23.99 o                         
  13   5  14          5.79         -0.10        25.50 o                         
   0   6  14        549.38        593.04        47.12 o                         
   1   6  14         52.37         65.06        20.94 o                         
   2   6  14        716.06        725.53        24.67 o                         
   3   6  14          4.45         27.45        17.61 o                         
   4   6  14         62.18         58.48        19.45 o                         
   5   6  14         18.58         31.42        18.97 o                         
   6   6  14         77.19         80.53        20.63 o                         
   7   6  14         95.88        102.16        23.04 o                         
   8   6  14          0.20         11.43        23.68 o                         
   9   6  14        130.64        161.06        22.69 o                         
  10   6  14         27.42         63.98        23.59 o                         
  11   6  14         14.78         36.74        24.62 o                         
  12   6  14         12.93         -3.24        27.16 o                         
   1   7  14        142.40        119.57        28.49 o                         
   2   7  14        239.16        252.72        22.34 o                         
   3   7  14        546.18        569.64        24.49 o                         
   4   7  14         61.42         46.29        19.62 o                         
   5   7  14        106.05        136.97        19.65 o                         
   6   7  14         69.64         69.18        20.67 o                         
   7   7  14         85.95         79.22        21.87 o                         
   8   7  14          0.02         17.40        19.65 o                         
   9   7  14          2.42         21.04        19.58 o                         
  10   7  14          7.83         31.71        22.98 o                         
  11   7  14         15.06         19.89        23.64 o                         
  12   7  14          0.52         23.02        25.67 o                         
   0   8  14        170.46        144.39        52.18 o                         
   1   8  14        158.80        159.86        31.90 o                         
   2   8  14         38.50         69.65        41.71 o                         
   3   8  14        405.76        446.56        27.68 o                         
   4   8  14         75.31         80.83        21.12 o                         
   5   8  14        122.82        158.40        22.87 o                         
   6   8  14         31.99         36.51        22.19 o                         
   7   8  14          8.82         16.40        18.83 o                         
   8   8  14          6.89         26.01        22.72 o                         
   9   8  14         43.51         38.31        22.62 o                         
  10   8  14         24.94         45.76        22.91 o                         
  11   8  14         20.74         -7.08        23.59 o                         
  12   8  14          1.82         -4.47        53.32 o                         
   1   9  14        172.22        184.91        38.26 o                         
   2   9  14          4.60         24.39        27.40 o                         
   3   9  14        258.47        259.71        29.84 o                         
   4   9  14          1.10         12.15        26.43 o                         
   5   9  14         20.32          2.55        28.36 o                         
   6   9  14          1.34         19.27        27.59 o                         
   7   9  14          1.75         -6.16        22.71 o                         
   8   9  14          0.19          1.16        22.05 o                         
   9   9  14         20.67         11.38        24.59 o                         
  10   9  14         17.29         17.24        25.37 o                         
  11   9  14         44.89         41.67        27.89 o                         
   0  10  14       2011.51       1998.80        61.73 o                         
   1  10  14         31.54         65.21        30.23 o                         
   2  10  14        219.47        209.40        28.11 o                         
   3  10  14         77.63        113.25        27.91 o                         
   4  10  14          6.12          6.15        30.99 o                         
   5  10  14         32.31         15.00        27.78 o                         
   6  10  14          0.51         28.77        25.81 o                         
   7  10  14         39.90         66.64        20.98 o                         
   8  10  14         14.10         26.50        26.94 o                         
   9  10  14          9.66         -0.83        23.80 o                         
  10  10  14          0.00         13.61        25.77 o                         
   1  11  14         40.89         23.41        32.77 o                         
   2  11  14          1.80         -1.13        31.91 o                         
   3  11  14        116.42        100.34        22.79 o                         
   4  11  14         35.02         27.13        23.35 o                         
   5  11  14          9.84         38.39        27.52 o                         
   6  11  14         15.93         20.35        23.88 o                         
   7  11  14         16.04         31.12        27.52 o                         
   8  11  14          0.24         25.02        23.77 o                         
   9  11  14         30.94         21.28        23.11 o                         
   0  12  14         16.06         54.00        57.75 o                         
   1  12  14         48.54         98.84        41.28 o                         
   2  12  14         14.41         26.33        32.97 o                         
   3  12  14          5.40         19.54        29.80 o                         
   4  12  14          6.50         39.45        29.32 o                         
   5  12  14         44.22         14.13        27.69 o                         
   6  12  14          7.81          0.42        25.25 o                         
   7  12  14          4.35         -7.99        25.10 o                         
   8  12  14         21.99         39.72        29.22 o                         
   1  13  14         40.68         42.72        35.31 o                         
   2  13  14          9.42         71.02        43.41 o                         
   3  13  14          4.33         20.26        44.13 o                         
   4  13  14          7.80         -5.37        30.91 o                         
   5  13  14          4.05         -1.73        34.03 o                         
   6  13  14         51.38         39.26        30.01 o                         
   7  13  14          0.43         26.98        27.31 o                         
   0  14  14          1.16         32.29        44.68 o                         
   1  14  14          0.35         15.41        37.39 o                         
   2  14  14          0.92          6.69        39.25 o                         
   3  14  14          4.19         40.83        39.61 o                         
   4  14  14         19.27          5.90        49.25 o                         
   5  14  14         16.26         33.37        31.13 o                         
   6  14  14          0.00          3.58        28.85 o                         
   1  15  14         15.52         27.44        42.26 o                         
   2  15  14          2.99         12.52        33.00 o                         
   3  15  14          8.97         -6.58        49.77 o                         
   1   1  15        191.52        213.02        20.00 o                         
   2   1  15         23.09         48.65        16.57 o                         
   3   1  15          6.74         19.78        16.42 o                         
   4   1  15        137.95        114.96        19.95 o                         
   5   1  15       2514.49       2452.06        35.47 o                         
   6   1  15        773.94        778.13        21.12 o                         
   7   1  15       3024.13       2945.57        45.60 o                         
   8   1  15          0.04         -5.93        17.94 o                         
   9   1  15         51.59         45.35        19.86 o                         
  10   1  15          0.89         10.85        19.39 o                         
  11   1  15          4.40         19.54        22.26 o                         
  12   1  15          0.26          5.49        23.09 o                         
  13   1  15         19.28         41.65        26.51 o                         
   0   2  15        216.04        214.31        29.07 o                         
   1   2  15       1473.08       1510.93        24.42 o                         
   2   2  15         43.90         36.21        17.45 o                         
   3   2  15        155.05        161.93        18.17 o                         
   4   2  15        198.64        206.91        18.28 o                         
   5   2  15        377.75        355.03        20.91 o                         
   6   2  15         24.22         23.60        15.72 o                         
   7   2  15        120.94        117.87        17.91 o                         
   8   2  15         55.29         48.86        20.35 o                         
   9   2  15         83.46         94.53        18.21 o                         
  10   2  15         35.40         47.35        17.87 o                         
  11   2  15          3.19          6.21        19.82 o                         
  12   2  15          1.98          4.05        19.98 o                         
  13   2  15         42.09         31.95        23.15 o                         
   1   3  15       1031.48       1057.74        23.80 o                         
   2   3  15         38.43         60.11        17.15 o                         
   3   3  15         17.33         20.20        14.71 o                         
   4   3  15         78.93        112.83        19.36 o                         
   5   3  15        146.23        136.11        17.54 o                         
   6   3  15        440.98        452.40        21.05 o                         
   7   3  15        139.04        126.16        18.47 o                         
   8   3  15         59.42         80.53        20.55 o                         
   9   3  15          7.31         15.74        21.78 o                         
  10   3  15         28.10         22.41        19.55 o                         
  11   3  15         11.96         21.62        23.47 o                         
  12   3  15          0.88          3.33        24.81 o                         
  13   3  15          2.54         11.28        22.08 o                         
   0   4  15       1622.70       1612.20        44.50 o                         
   1   4  15        133.43        142.19        18.27 o                         
   2   4  15        208.63        210.71        18.50 o                         
   3   4  15         35.53         41.16        17.36 o                         
   4   4  15          0.89          8.14        16.39 o                         
   5   4  15         82.13         88.11        19.73 o                         
   6   4  15        127.36        141.08        21.09 o                         
   7   4  15          5.04         23.77        20.95 o                         
   8   4  15         23.43         14.54        17.33 o                         
   9   4  15         19.90         28.77        19.43 o                         
  10   4  15          0.34         -2.87        24.47 o                         
  11   4  15          0.37         17.52        23.90 o                         
  12   4  15         18.93         47.31        27.08 o                         
  13   4  15          0.16         37.57        29.49 o                         
   1   5  15          0.65          8.80        21.76 o                         
   2   5  15          0.45         13.33        18.34 o                         
   3   5  15        373.92        361.44        20.77 o                         
   4   5  15        427.94        432.21        19.75 o                         
   5   5  15        183.01        207.01        19.83 o                         
   6   5  15         67.87         69.79        21.93 o                         
   7   5  15        162.14        173.43        19.42 o                         
   8   5  15         71.24         83.18        19.27 o                         
   9   5  15          1.14         31.49        22.62 o                         
  10   5  15          0.00         13.51        20.32 o                         
  11   5  15          9.17         12.31        21.63 o                         
  12   5  15         14.12         19.90        23.28 o                         
   0   6  15        114.41        100.62        43.84 o                         
   1   6  15         37.91         39.88        22.64 o                         
   2   6  15          6.54          0.70        17.09 o                         
   3   6  15         67.98         76.16        16.94 o                         
   4   6  15        155.22        167.62        18.43 o                         
   5   6  15         18.41         18.49        16.63 o                         
   6   6  15        363.77        380.79        24.82 o                         
   7   6  15         66.66         88.20        21.49 o                         
   8   6  15         30.27         37.32        20.96 o                         
   9   6  15         36.28         33.06        22.74 o                         
  10   6  15          0.00         22.96        24.08 o                         
  11   6  15          0.01          3.57        23.59 o                         
  12   6  15          0.00          1.63        26.06 o                         
   1   7  15         19.50         21.11        24.50 o                         
   2   7  15        598.75        577.06        27.02 o                         
   3   7  15        192.25        175.18        21.26 o                         
   4   7  15        530.58        526.86        23.19 o                         
   5   7  15        107.68        125.28        20.94 o                         
   6   7  15        219.91        240.55        23.10 o                         
   7   7  15         47.28         48.80        19.56 o                         
   8   7  15          6.97         25.44        22.50 o                         
   9   7  15         15.49         22.14        23.03 o                         
  10   7  15         22.77         39.57        23.54 o                         
  11   7  15          6.45         17.16        26.15 o                         
  12   7  15          1.57          5.50        24.41 o                         
   0   8  15        114.17        145.64        55.37 o                         
   1   8  15         11.80         17.66        26.97 o                         
   2   8  15        449.36        451.05        26.07 o                         
   3   8  15        634.10        604.43        26.95 o                         
   4   8  15         27.87         45.63        21.22 o                         
   5   8  15          7.57         11.88        18.49 o                         
   6   8  15          0.01         -3.80        22.78 o                         
   7   8  15        203.16        223.80        22.18 o                         
   8   8  15         26.28         48.67        20.20 o                         
   9   8  15          0.22          6.91        22.75 o                         
  10   8  15          2.74         16.98        22.12 o                         
  11   8  15          3.06         28.12        27.21 o                         
   1   9  15         99.70        100.00        40.80 o                         
   2   9  15         93.52        110.17        27.84 o                         
   3   9  15         30.67         47.69        27.79 o                         
   4   9  15          1.16         13.75        23.27 o                         
   5   9  15        109.57        120.68        22.76 o                         
   6   9  15          5.55         11.61        24.72 o                         
   7   9  15         46.82         47.88        20.65 o                         
   8   9  15         14.95          5.68        20.55 o                         
   9   9  15          6.70         36.66        23.53 o                         
  10   9  15          7.02         16.84        29.83 o                         
  11   9  15          5.26          4.03        29.28 o                         
   0  10  15        120.29        245.80        57.07 o                         
   1  10  15        168.41        171.96        28.74 o                         
   2  10  15         49.50         73.43        43.60 o                         
   3  10  15         56.54         48.99        23.72 o                         
   4  10  15         89.10         90.18        26.75 o                         
   5  10  15          6.78         22.65        30.67 o                         
   6  10  15          0.02        -16.16        26.84 o                         
   7  10  15          4.20         12.12        24.72 o                         
   8  10  15          4.29          4.38        21.52 o                         
   9  10  15          0.00         19.12        24.54 o                         
  10  10  15          4.23         13.00        28.00 o                         
   1  11  15         53.11         58.30        32.46 o                         
   2  11  15         93.25         66.28        29.79 o                         
   3  11  15         20.55         38.28        26.19 o                         
   4  11  15         61.31         74.55        23.70 o                         
   5  11  15         32.18         58.01        28.56 o                         
   6  11  15         24.84         28.29        29.06 o                         
   7  11  15         10.40         14.20        26.76 o                         
   8  11  15         18.58         24.75        24.61 o                         
   9  11  15         20.58         17.61        29.98 o                         
   0  12  15        473.84        403.94        46.73 o                         
   1  12  15          0.00         46.91        40.88 o                         
   2  12  15         76.72        137.13        34.63 o                         
   3  12  15         20.35         38.37        29.45 o                         
   4  12  15         25.93         29.76        29.18 o                         
   5  12  15          1.05        -11.57        27.52 o                         
   6  12  15         25.15          7.86        27.29 o                         
   7  12  15         25.84         -4.95        28.47 o                         
   8  12  15          0.89         39.83        26.32 o                         
   1  13  15         43.92         45.04        35.84 o                         
   2  13  15         16.96         45.88        35.94 o                         
   3  13  15         54.47         23.70        44.79 o                         
   4  13  15         30.37         19.20        38.31 o                         
   5  13  15          8.39         33.39        31.17 o                         
   6  13  15         31.50         -0.77        27.34 o                         
   7  13  15          0.11         27.47        31.08 o                         
   0  14  15          3.17         58.55        66.17 o                         
   1  14  15          0.76         16.90        47.86 o                         
   2  14  15         21.37        -16.93        49.94 o                         
   3  14  15         12.87         39.15        46.76 o                         
   4  14  15          3.42         11.52        40.63 o                         
   5  14  15          6.75          7.30        31.84 o                         
   1  15  15          3.45         38.36        51.29 o                         
   2  15  15          0.15         11.53        42.35 o                         
   0   0  16         24.13         -6.71        45.70 o                         
   1   0  16       2245.21       2270.45        41.30 o                         
   2   0  16       1336.33       1314.25        44.49 o                         
   3   0  16          2.95         22.04        26.93 o                         
   4   0  16        590.48        553.20        27.33 o                         
   5   0  16          2.31          6.12        29.99 o                         
   6   0  16        221.28        209.78        25.84 o                         
   7   0  16          9.14         32.44        26.61 o                         
   8   0  16        176.35        152.21        24.47 o                         
   9   0  16        200.14        199.19        35.45 o                         
  10   0  16         25.54         47.43        33.66 o                         
  11   0  16         46.71         27.90        30.49 o                         
  12   0  16         19.03         27.50        30.53 o                         
  13   0  16          6.96          7.96        35.38 o                         
   1   1  16        122.26        133.26        16.54 o                         
   2   1  16          2.45         14.33        16.29 o                         
   3   1  16        117.82        116.34        18.54 o                         
   4   1  16         10.40         20.38        15.42 o                         
   5   1  16        343.13        346.65        19.00 o                         
   6   1  16          2.32          4.00        16.37 o                         
   7   1  16        871.68        841.24        24.57 o                         
   8   1  16          0.36         27.13        19.28 o                         
   9   1  16          1.05         18.76        18.96 o                         
  10   1  16         13.71         11.19        22.63 o                         
  11   1  16         14.57         26.06        21.33 o                         
  12   1  16          6.12         22.35        22.98 o                         
  13   1  16          5.73         23.74        27.36 o                         
   0   2  16       1285.69       1295.08        40.10 o                         
   1   2  16        814.06        816.05        23.63 o                         
   2   2  16        401.85        393.05        19.49 o                         
   3   2  16        327.72        356.84        20.95 o                         
   4   2  16        100.71        124.94        17.03 o                         
   5   2  16        653.49        624.55        20.83 o                         
   6   2  16         35.36         53.85        17.58 o                         
   7   2  16         26.67         27.19        19.62 o                         
   8   2  16          0.22          5.76        19.03 o                         
   9   2  16         68.99         90.19        20.28 o                         
  10   2  16         11.28         25.86        21.87 o                         
  11   2  16          6.99         25.03        23.15 o                         
  12   2  16         15.68         38.25        25.05 o                         
  13   2  16          3.54         -5.06        27.44 o                         
   1   3  16         39.27         40.48        18.27 o                         
   2   3  16         66.62         56.23        18.29 o                         
   3   3  16        639.19        664.80        21.78 o                         
   4   3  16        190.05        224.69        18.72 o                         
   5   3  16          9.40         19.91        18.78 o                         
   6   3  16        354.61        364.27        22.30 o                         
   7   3  16          9.79         21.87        19.04 o                         
   8   3  16         56.79         60.85        19.86 o                         
   9   3  16         10.19         10.73        18.19 o                         
  10   3  16          5.34         32.49        22.16 o                         
  11   3  16          1.57         10.75        26.04 o                         
  12   3  16          4.74          9.17        26.93 o                         
  13   3  16          5.02         -7.97        23.14 o                         
   0   4  16          0.05          4.44        27.88 o                         
   1   4  16        972.43        968.97        26.45 o                         
   2   4  16        316.05        336.39        21.29 o                         
   3   4  16        560.61        558.36        20.89 o                         
   4   4  16         28.86         31.42        17.29 o                         
   5   4  16        106.44        133.48        18.66 o                         
   6   4  16         18.39         23.03        20.32 o                         
   7   4  16         20.58         39.36        22.92 o                         
   8   4  16         38.31         41.37        20.42 o                         
   9   4  16          6.33          8.60        22.05 o                         
  10   4  16          0.03         30.30        25.00 o                         
  11   4  16          1.30         -5.64        22.59 o                         
  12   4  16         21.47         26.64        22.59 o                         
   1   5  16        150.16        172.89        22.00 o                         
   2   5  16         87.39         74.87        20.00 o                         
   3   5  16        230.73        252.33        18.92 o                         
   4   5  16        352.43        325.57        20.55 o                         
   5   5  16        108.02        109.84        20.79 o                         
   6   5  16         81.97         97.07        19.47 o                         
   7   5  16          4.01         11.88        20.13 o                         
   8   5  16         11.57         29.35        23.32 o                         
   9   5  16         63.22         93.82        20.10 o                         
  10   5  16          6.67         51.54        26.25 o                         
  11   5  16         40.40         10.87        27.56 o                         
  12   5  16          4.63         27.85        28.75 o                         
   0   6  16       2292.20       2314.40        63.33 o                         
   1   6  16         50.94         25.44        22.25 o                         
   2   6  16       1893.65       1905.80        31.19 o                         
   3   6  16        320.25        306.03        22.78 o                         
   4   6  16        711.61        677.52        21.89 o                         
   5   6  16         57.46         47.84        18.95 o                         
   6   6  16         40.81         46.47        21.62 o                         
   7   6  16          0.38          4.56        21.73 o                         
   8   6  16        175.55        190.34        21.56 o                         
   9   6  16          0.18          8.62        22.08 o                         
  10   6  16         53.44         59.49        23.06 o                         
  11   6  16          2.96         21.51        24.32 o                         
  12   6  16         25.81         11.17        23.90 o                         
   1   7  16          2.18         -3.89        25.20 o                         
   2   7  16         19.09          4.12        23.12 o                         
   3   7  16         12.28         25.30        22.21 o                         
   4   7  16        225.22        237.77        21.08 o                         
   5   7  16         56.10         83.20        20.91 o                         
   6   7  16         55.51         86.49        22.32 o                         
   7   7  16        144.93        156.87        21.73 o                         
   8   7  16          0.06         18.56        21.31 o                         
   9   7  16          6.44         12.31        22.68 o                         
  10   7  16         35.28         40.14        27.44 o                         
  11   7  16          0.46         24.63        27.14 o                         
   0   8  16          0.65        -20.69        37.97 o                         
   1   8  16       1088.28       1109.95        39.22 o                         
   2   8  16        237.54        198.05        23.68 o                         
   3   8  16         12.58         28.22        29.66 o                         
   4   8  16        157.61        181.83        26.76 o                         
   5   8  16          0.83         26.00        22.07 o                         
   6   8  16          0.88        -10.33        20.44 o                         
   7   8  16         12.53         33.20        21.42 o                         
   8   8  16        166.73        153.14        21.68 o                         
   9   8  16          7.96         33.20        20.38 o                         
  10   8  16        103.35         50.12        24.78 o                         
  11   8  16          5.68         21.91        25.17 o                         
   1   9  16          3.54         42.84        38.55 o                         
   2   9  16        144.91        188.75        29.72 o                         
   3   9  16         21.60         34.25        28.84 o                         
   4   9  16         52.18         51.44        23.74 o                         
   5   9  16          3.98         18.91        24.85 o                         
   6   9  16          0.72          7.27        23.50 o                         
   7   9  16         19.90         33.55        20.22 o                         
   8   9  16          0.21         33.05        23.56 o                         
   9   9  16         24.83         32.44        22.68 o                         
  10   9  16         35.54         34.87        25.99 o                         
   0  10  16          3.61         21.83        57.75 o                         
   1  10  16          0.39         43.99        40.10 o                         
   2  10  16         37.96          8.94        40.08 o                         
   3  10  16         23.03         24.97        25.82 o                         
   4  10  16          0.01        -21.50        25.79 o                         
   5  10  16          4.10         17.25        30.63 o                         
   6  10  16         36.06         17.13        27.35 o                         
   7  10  16          1.00          3.29        23.54 o                         
   8  10  16        114.44         89.53        27.75 o                         
   9  10  16          1.59         77.41        27.70 o                         
  10  10  16         70.03         76.40        77.76 o                         
   1  11  16         65.06         51.08        40.89 o                         
   2  11  16          3.12        -29.96        33.10 o                         
   3  11  16         16.93          8.27        25.45 o                         
   4  11  16          2.08         22.41        29.36 o                         
   5  11  16          6.34         17.56        31.70 o                         
   6  11  16        141.78        139.04        27.81 o                         
   7  11  16         58.41         51.94        25.80 o                         
   8  11  16         21.85          6.77        25.00 o                         
   9  11  16         25.66         12.19        23.82 o                         
   0  12  16         44.07         89.13        60.14 o                         
   1  12  16          5.84         -4.09        30.54 o                         
   2  12  16          8.96          2.60        35.63 o                         
   3  12  16         47.70         35.92        31.67 o                         
   4  12  16          4.55         63.90        33.57 o                         
   5  12  16          0.74          8.84        29.07 o                         
   6  12  16         28.73         28.79        25.83 o                         
   7  12  16          1.44         15.70        30.11 o                         
   8  12  16         22.80         37.55        37.65 o                         
   1  13  16          9.97         29.81        38.54 o                         
   2  13  16         10.46          3.14        32.10 o                         
   3  13  16         16.57         15.81        36.08 o                         
   4  13  16          5.42          4.39        37.85 o                         
   5  13  16          3.79         39.03        38.81 o                         
   6  13  16         45.04         35.39        28.67 o                         
   0  14  16          1.07         13.42        44.34 o                         
   1  14  16         28.72          5.58        59.46 o                         
   2  14  16          1.26         13.66        38.88 o                         
   3  14  16          7.88         68.11        48.41 o                         
   4  14  16          0.18         32.45        34.53 o                         
   1   1  17          0.23          6.96        15.67 o                         
   2   1  17        999.20        961.48        23.80 o                         
   3   1  17        311.18        283.68        19.57 o                         
   4   1  17        196.64        197.33        18.64 o                         
   5   1  17        556.86        583.54        18.65 o                         
   6   1  17        366.68        382.39        19.44 o                         
   7   1  17        168.71        204.29        21.31 o                         
   8   1  17          8.49         10.77        19.07 o                         
   9   1  17          6.74         -4.87        18.87 o                         
  10   1  17          0.10         43.04        20.63 o                         
  11   1  17         29.79         37.49        22.24 o                         
  12   1  17          0.17         -5.09        22.56 o                         
  13   1  17         29.77         51.36        35.58 o                         
   0   2  17        564.63        583.92        65.94 o                         
   1   2  17        626.60        648.69        22.72 o                         
   2   2  17        374.77        395.08        20.40 o                         
   3   2  17        566.66        566.04        20.82 o                         
   4   2  17        191.34        210.61        18.51 o                         
   5   2  17          1.99         -9.51        17.15 o                         
   6   2  17         31.67         26.79        19.37 o                         
   7   2  17         52.57         55.00        18.94 o                         
   8   2  17        159.71        159.81        20.69 o                         
   9   2  17         26.51         18.94        19.19 o                         
  10   2  17          0.51         17.72        19.81 o                         
  11   2  17         42.39         34.62        21.60 o                         
  12   2  17         45.45         41.05        26.23 o                         
   1   3  17          8.79         12.68        17.61 o                         
   2   3  17         53.91         65.20        19.34 o                         
   3   3  17         31.98         45.33        20.37 o                         
   4   3  17         13.22          9.13        16.47 o                         
   5   3  17         49.16         44.52        19.96 o                         
   6   3  17          0.21         10.36        15.85 o                         
   7   3  17        149.46        134.04        20.31 o                         
   8   3  17          1.99         13.34        20.20 o                         
   9   3  17         12.00         30.71        20.86 o                         
  10   3  17         46.71         45.51        22.00 o                         
  11   3  17          1.74         23.03        21.09 o                         
  12   3  17          2.47          1.35        21.65 o                         
   0   4  17         56.85         94.77        39.88 o                         
   1   4  17          3.08         32.28        21.63 o                         
   2   4  17         38.31         51.34        20.73 o                         
   3   4  17          9.00         -0.18        16.25 o                         
   4   4  17         40.80         43.47        17.37 o                         
   5   4  17        222.57        198.23        18.25 o                         
   6   4  17          7.43         32.85        20.23 o                         
   7   4  17          0.49         15.65        20.98 o                         
   8   4  17          2.59         -4.56        20.79 o                         
   9   4  17        109.66        132.00        21.40 o                         
  10   4  17         19.98         38.06        21.36 o                         
  11   4  17          0.74         18.65        25.42 o                         
  12   4  17         44.77         17.84        27.14 o                         
   1   5  17         90.44         92.99        22.57 o                         
   2   5  17          1.39         12.46        16.71 o                         
   3   5  17         22.31         29.97        17.69 o                         
   4   5  17         15.80         17.16        19.91 o                         
   5   5  17         31.98         21.23        19.71 o                         
   6   5  17         16.27         15.33        19.64 o                         
   7   5  17         82.64         64.86        19.36 o                         
   8   5  17          8.00         16.85        22.45 o                         
   9   5  17          1.37         22.40        25.20 o                         
  10   5  17          1.17         12.88        22.28 o                         
  11   5  17         19.40         21.45        23.80 o                         
  12   5  17          1.09          8.59        24.06 o                         
   0   6  17          0.45          2.71        44.22 o                         
   1   6  17         51.22         65.47        21.04 o                         
   2   6  17         41.96         32.65        19.82 o                         
   3   6  17         84.39         79.37        20.20 o                         
   4   6  17         76.66         65.32        21.57 o                         
   5   6  17        160.53        157.80        22.98 o                         
   6   6  17          6.63          3.74        19.68 o                         
   7   6  17          6.54         10.89        19.01 o                         
   8   6  17         19.01         19.74        19.93 o                         
   9   6  17         19.98         33.51        25.95 o                         
  10   6  17         44.59         34.54        22.16 o                         
  11   6  17          0.31          0.16        22.24 o                         
   1   7  17         10.63         20.92        29.84 o                         
   2   7  17          0.10         27.09        20.82 o                         
   3   7  17         24.87          2.92        25.77 o                         
   4   7  17         53.50         74.99        20.60 o                         
   5   7  17         77.96         98.63        21.57 o                         
   6   7  17         85.64         79.93        21.55 o                         
   7   7  17          1.51          9.00        20.76 o                         
   8   7  17         23.37         38.97        21.46 o                         
   9   7  17          5.46         15.68        23.56 o                         
  10   7  17          3.85         -2.73        22.51 o                         
  11   7  17          0.30         35.97        25.40 o                         
   0   8  17       1427.69       1365.31        53.66 o                         
   1   8  17        279.70        264.59        29.42 o                         
   2   8  17        371.32        399.42        30.70 o                         
   3   8  17          1.25         -3.33        25.34 o                         
   4   8  17        108.86        117.30        23.09 o                         
   5   8  17        286.54        258.21        22.33 o                         
   6   8  17         15.91          2.72        21.15 o                         
   7   8  17          3.04          5.58        20.13 o                         
   8   8  17         14.52          8.46        23.00 o                         
   9   8  17          3.22          3.74        23.77 o                         
  10   8  17         24.12          8.26        24.02 o                         
   1   9  17          6.37         16.01        27.91 o                         
   2   9  17         26.28         46.46        27.75 o                         
   3   9  17         28.41         47.03        29.74 o                         
   4   9  17         18.07         30.91        25.57 o                         
   5   9  17          1.26         25.09        24.65 o                         
   6   9  17          2.51         26.35        22.19 o                         
   7   9  17         27.05         24.66        22.54 o                         
   8   9  17          5.21         24.28        20.07 o                         
   9   9  17          5.02          1.84        24.42 o                         
  10   9  17         11.49          8.88        22.91 o                         
   0  10  17        102.98         86.29        41.95 o                         
   1  10  17         14.68         39.68        33.23 o                         
   2  10  17        121.01         76.13        41.13 o                         
   3  10  17         59.10         59.51        42.73 o                         
   4  10  17          6.74         35.92        28.56 o                         
   5  10  17          0.63         16.55        28.99 o                         
   6  10  17          0.50          7.27        27.36 o                         
   7  10  17         17.33         18.21        26.86 o                         
   8  10  17          3.56         41.20        23.46 o                         
   9  10  17          1.66         20.93        27.85 o                         
   1  11  17          3.74         -1.42        28.77 o                         
   2  11  17         97.23         84.99        43.09 o                         
   3  11  17          0.94         14.92        33.46 o                         
   4  11  17         58.91         68.46        32.21 o                         
   5  11  17          2.37         14.80        31.88 o                         
   6  11  17         36.74          7.62        31.65 o                         
   7  11  17          0.95         41.80        26.62 o                         
   8  11  17          9.92        -16.34        29.67 o                         
   0  12  17          3.19         42.98        42.86 o                         
   1  12  17         58.93         36.98        40.98 o                         
   2  12  17          3.60         28.00        44.08 o                         
   3  12  17         21.06         20.17        37.86 o                         
   4  12  17         19.11         14.19        28.87 o                         
   5  12  17          2.84         12.58        32.67 o                         
   6  12  17          7.07         24.96        29.74 o                         
   7  12  17          7.51         43.71        29.44 o                         
   1  13  17         39.27        -19.52        44.32 o                         
   2  13  17          4.45          2.59        34.82 o                         
   3  13  17          1.82          2.90        35.84 o                         
   4  13  17          6.31        -21.21        38.34 o                         
   5  13  17         10.17         -1.40        40.56 o                         
   0  14  17          0.05        -19.67        69.69 o                         
   1  14  17         10.66          3.66        49.92 o                         
   2  14  17          0.16         78.40        50.62 o                         
   3  14  17          8.69          1.26        42.83 o                         
   0   0  18        568.69        599.26        59.35 o                         
   1   0  18        772.50        748.44        28.94 o                         
   2   0  18        312.61        279.70        25.22 o                         
   3   0  18        224.64        216.97        29.86 o                         
   4   0  18         32.15         50.36        28.03 o                         
   5   0  18        217.74        198.52        23.15 o                         
   6   0  18          0.38         19.07        21.18 o                         
   7   0  18         13.42         11.85        27.62 o                         
   8   0  18        134.56        106.55        29.28 o                         
   9   0  18         14.04         44.23        27.52 o                         
  10   0  18        130.01         66.33        28.43 o                         
  11   0  18        112.38        108.58        30.66 o                         
  12   0  18         22.71        -20.05        33.30 o                         
   1   1  18          4.12          4.77        18.06 o                         
   2   1  18        301.84        302.11        19.22 o                         
   3   1  18         50.49         54.56        16.81 o                         
   4   1  18        396.91        389.41        20.55 o                         
   5   1  18         38.37         35.07        17.97 o                         
   6   1  18         68.74         87.81        17.77 o                         
   7   1  18         28.67         36.05        18.24 o                         
   8   1  18          0.73         -4.74        17.64 o                         
   9   1  18          6.60         31.53        20.56 o                         
  10   1  18          7.15         18.68        19.01 o                         
  11   1  18          6.96         13.81        23.06 o                         
  12   1  18          2.07         27.13        25.79 o                         
   0   2  18         62.28         56.90        36.38 o                         
   1   2  18        186.61        182.31        17.67 o                         
   2   2  18          0.04         10.51        18.98 o                         
   3   2  18        493.38        507.22        20.36 o                         
   4   2  18         35.36         61.96        17.68 o                         
   5   2  18        244.38        226.47        19.14 o                         
   6   2  18          0.28         12.08        16.63 o                         
   7   2  18         43.98         57.97        20.00 o                         
   8   2  18         43.96         47.99        21.44 o                         
   9   2  18          0.38         19.22        20.47 o                         
  10   2  18          9.68         12.75        23.05 o                         
  11   2  18         29.18         19.95        26.70 o                         
  12   2  18          4.27         27.46        23.40 o                         
   1   3  18         49.51         49.12        20.86 o                         
   2   3  18         52.79         68.93        19.10 o                         
   3   3  18        300.88        316.05        21.92 o                         
   4   3  18         10.55         14.37        18.31 o                         
   5   3  18        187.99        207.79        19.61 o                         
   6   3  18         96.47        119.19        18.35 o                         
   7   3  18        125.50        119.84        18.49 o                         
   8   3  18         16.45         15.34        19.71 o                         
   9   3  18          1.52         18.62        21.00 o                         
  10   3  18          4.11          5.52        23.33 o                         
  11   3  18          0.33          8.37        22.95 o                         
  12   3  18          0.74         22.74        26.70 o                         
   0   4  18         21.85         45.33        36.12 o                         
   1   4  18          3.00         32.62        23.01 o                         
   2   4  18         22.43         27.33        18.69 o                         
   3   4  18        227.53        207.00        20.06 o                         
   4   4  18        320.61        340.87        18.94 o                         
   5   4  18         37.65         52.43        18.30 o                         
   6   4  18         65.81         81.43        19.91 o                         
   7   4  18          1.74          8.73        20.40 o                         
   8   4  18         17.35         34.82        20.86 o                         
   9   4  18         17.19         31.09        22.08 o                         
  10   4  18          0.36         25.74        21.75 o                         
  11   4  18          9.13         22.69        21.11 o                         
  12   4  18          0.14         36.31        25.70 o                         
   1   5  18        123.35        120.05        22.87 o                         
   2   5  18        316.07        343.67        23.23 o                         
   3   5  18        409.10        385.87        23.46 o                         
   4   5  18         19.37         49.87        17.92 o                         
   5   5  18          0.00         13.28        18.61 o                         
   6   5  18         92.85         90.82        20.21 o                         
   7   5  18         21.58         42.14        21.08 o                         
   8   5  18         83.68         68.72        19.13 o                         
   9   5  18          2.86        -10.23        19.71 o                         
  10   5  18         10.24         17.51        27.36 o                         
  11   5  18          0.40         24.06        24.92 o                         
   0   6  18        669.83        688.64        48.05 o                         
   1   6  18          1.02          9.19        23.76 o                         
   2   6  18        430.34        456.68        26.01 o                         
   3   6  18         10.16         24.16        19.52 o                         
   4   6  18         64.67         90.78        22.41 o                         
   5   6  18          0.22         26.49        20.31 o                         
   6   6  18         32.28         51.10        21.26 o                         
   7   6  18         20.45         33.19        20.53 o                         
   8   6  18         19.85         49.13        21.84 o                         
   9   6  18         15.32         30.80        22.83 o                         
  10   6  18          0.76          0.91        24.37 o                         
  11   6  18          0.56         41.90        27.08 o                         
   1   7  18         46.51         65.64        29.07 o                         
   2   7  18          8.45         27.04        28.95 o                         
   3   7  18        176.03        199.46        21.65 o                         
   4   7  18        208.01        220.67        23.29 o                         
   5   7  18         16.62         20.54        19.87 o                         
   6   7  18         82.62         75.66        22.16 o                         
   7   7  18          1.77         16.29        18.53 o                         
   8   7  18        104.22         91.50        22.60 o                         
   9   7  18          0.01          7.46        23.13 o                         
  10   7  18         26.79         10.92        23.77 o                         
  11   7  18          8.54         25.86        30.48 o                         
   0   8  18        290.68        284.57        44.57 o                         
   1   8  18        427.17        453.80        31.78 o                         
   2   8  18          0.15         26.58        25.27 o                         
   3   8  18          7.17          1.15        26.04 o                         
   4   8  18         51.87         53.85        25.43 o                         
   5   8  18         45.36         53.72        22.51 o                         
   6   8  18          0.06          0.60        21.39 o                         
   7   8  18          0.55         16.19        20.67 o                         
   8   8  18         25.94         29.39        21.42 o                         
   9   8  18          9.98          5.60        22.11 o                         
  10   8  18          1.43         18.13        22.12 o                         
   1   9  18        140.63        151.32        35.81 o                         
   2   9  18         64.27         45.27        34.40 o                         
   3   9  18          3.92         40.81        32.68 o                         
   4   9  18         61.19         43.39        22.71 o                         
   5   9  18          1.14         24.29        29.21 o                         
   6   9  18         59.86         30.64        30.47 o                         
   7   9  18          0.50          5.60        23.39 o                         
   8   9  18         24.07         50.01        23.60 o                         
   9   9  18          2.10         12.90        24.21 o                         
   0  10  18         21.50         17.39        42.07 o                         
   1  10  18         20.33         40.52        41.20 o                         
   2  10  18         20.02         32.21        33.99 o                         
   3  10  18        187.30        192.84        28.08 o                         
   4  10  18         73.38          6.41        31.62 o                         
   5  10  18         60.51         71.57        30.52 o                         
   6  10  18         13.97         26.45        27.14 o                         
   7  10  18          5.84         34.28        27.30 o                         
   8  10  18          4.09          8.83        25.68 o                         
   9  10  18         10.94         -0.94        44.20 o                         
   1  11  18         15.25         55.21        36.11 o                         
   2  11  18        204.42        166.38        36.72 o                         
   3  11  18        100.06         55.92        38.38 o                         
   4  11  18         17.29         45.99        44.36 o                         
   5  11  18          2.05          1.38        37.81 o                         
   6  11  18          5.49         -8.62        35.30 o                         
   7  11  18         61.55         60.91        27.77 o                         
   8  11  18         15.23         29.39        36.25 o                         
   0  12  18          9.71         54.91        67.87 o                         
   1  12  18         18.71          7.63        48.23 o                         
   2  12  18         16.45         35.91        39.01 o                         
   3  12  18         37.06         27.42        37.73 o                         
   4  12  18          8.79         11.32        29.34 o                         
   5  12  18          4.97         -4.76        39.82 o                         
   6  12  18          4.97         -1.26        35.60 o                         
   1  13  18          6.83        -22.15        38.02 o                         
   2  13  18          4.00         19.84        47.49 o                         
   3  13  18         56.84         43.82        54.23 o                         
   4  13  18         37.81         61.53        40.75 o                         
   5  13  18          1.30         32.98        50.92 o                         
   0  14  18          5.34          8.87        53.21 o                         
   1  14  18          8.42         45.44        42.97 o                         
   2  14  18         36.24         71.17        72.76 o                         
   1   1  19        290.59        274.41        20.41 o                         
   2   1  19        610.80        615.64        20.55 o                         
   3   1  19        360.66        379.15        20.28 o                         
   4   1  19        322.40        383.75        20.96 o                         
   5   1  19        590.89        581.93        20.81 o                         
   6   1  19         44.13         57.02        15.02 o                         
   7   1  19         28.24         25.10        17.29 o                         
   8   1  19         10.97         -3.82        20.10 o                         
   9   1  19         20.54         43.55        20.02 o                         
  10   1  19         91.04         92.52        22.47 o                         
  11   1  19          8.04         15.31        21.96 o                         
  12   1  19         39.58         10.02        24.39 o                         
   0   2  19        170.47        153.99        37.16 o                         
   1   2  19        931.05        944.47        25.62 o                         
   2   2  19         32.08         45.49        20.25 o                         
   3   2  19         26.80         40.62        17.88 o                         
   4   2  19         33.06         41.38        16.73 o                         
   5   2  19        676.08        671.06        21.15 o                         
   6   2  19          2.39         20.02        15.01 o                         
   7   2  19         12.93         15.55        18.74 o                         
   8   2  19          0.50         -2.73        20.82 o                         
   9   2  19          3.74         -2.85        19.58 o                         
  10   2  19          4.03         12.30        23.86 o                         
  11   2  19          2.96          7.89        24.06 o                         
  12   2  19          4.63          4.87        27.62 o                         
   1   3  19        471.69        465.82        20.51 o                         
   2   3  19          3.50          8.60        18.81 o                         
   3   3  19        553.05        533.19        19.76 o                         
   4   3  19         65.11         71.43        20.56 o                         
   5   3  19        267.53        242.30        20.33 o                         
   6   3  19         44.61         48.01        21.27 o                         
   7   3  19         89.69         98.24        18.88 o                         
   8   3  19         30.36         29.99        20.79 o                         
   9   3  19         10.21         35.38        21.54 o                         
  10   3  19          0.10         16.55        24.39 o                         
  11   3  19          2.27         17.36        23.63 o                         
  12   3  19          0.01          7.84        73.90 o                         
   0   4  19          8.51          4.95        39.38 o                         
   1   4  19        183.09        204.47        22.53 o                         
   2   4  19         25.20         37.29        19.63 o                         
   3   4  19         29.32         46.26        20.13 o                         
   4   4  19          2.04         25.27        18.49 o                         
   5   4  19         84.48         76.52        18.97 o                         
   6   4  19          0.71         16.09        20.29 o                         
   7   4  19          0.86         31.44        18.19 o                         
   8   4  19          1.62          2.43        18.44 o                         
   9   4  19         60.85         57.01        22.09 o                         
  10   4  19          1.12         14.06        26.79 o                         
  11   4  19          0.01          9.20        26.83 o                         
   1   5  19         50.35         38.91        22.99 o                         
   2   5  19          1.23         -6.93        20.27 o                         
   3   5  19          2.82          6.00        19.91 o                         
   4   5  19         12.91         24.32        20.75 o                         
   5   5  19          0.56         19.89        20.90 o                         
   6   5  19         99.00         98.50        22.64 o                         
   7   5  19          3.37         20.86        20.21 o                         
   8   5  19          0.78         37.55        20.22 o                         
   9   5  19          8.23         11.37        21.12 o                         
  10   5  19          0.78         15.86        23.62 o                         
  11   5  19          5.38        -11.95        22.65 o                         
   0   6  19        674.03        670.76        47.86 o                         
   1   6  19        178.16        166.87        25.71 o                         
   2   6  19        135.30        134.34        21.51 o                         
   3   6  19          0.60         21.49        22.38 o                         
   4   6  19          1.63          6.94        20.44 o                         
   5   6  19          2.37         18.44        21.35 o                         
   6   6  19         15.83         24.61        19.78 o                         
   7   6  19         20.50         18.98        22.22 o                         
   8   6  19         31.27         56.61        21.36 o                         
   9   6  19          3.19         38.45        21.93 o                         
  10   6  19         20.74         17.26        21.60 o                         
  11   6  19         14.58         32.86        23.65 o                         
   1   7  19         56.41         73.11        31.50 o                         
   2   7  19          6.23         21.22        25.37 o                         
   3   7  19          5.89         -0.37        23.11 o                         
   4   7  19          2.72         13.07        22.57 o                         
   5   7  19          0.84         21.56        23.84 o                         
   6   7  19          0.18         -1.01        21.67 o                         
   7   7  19         17.63         22.98        19.95 o                         
   8   7  19          3.00         11.28        22.01 o                         
   9   7  19         33.41         10.62        20.40 o                         
  10   7  19          3.99         18.91        25.47 o                         
   0   8  19          0.87        -58.78        58.78 o                         
   1   8  19          3.43        -14.35        34.10 o                         
   2   8  19        153.84        139.95        29.55 o                         
   3   8  19         85.24         93.08        28.12 o                         
   4   8  19        247.24        247.40        26.46 o                         
   5   8  19         78.92         79.51        26.26 o                         
   6   8  19          1.36         13.70        24.36 o                         
   7   8  19          7.96          7.79        22.51 o                         
   8   8  19         50.85         40.22        22.51 o                         
   9   8  19          0.11          4.26        25.17 o                         
  10   8  19         39.53         -2.61        37.62 o                         
   1   9  19          0.11          3.56        27.72 o                         
   2   9  19          1.08          3.58        27.65 o                         
   3   9  19         19.74         10.55        29.46 o                         
   4   9  19          2.63         -3.51        29.87 o                         
   5   9  19         25.28         -2.34        26.62 o                         
   6   9  19         18.16         44.51        27.66 o                         
   7   9  19         24.24         32.71        22.71 o                         
   8   9  19          0.00         35.64        24.55 o                         
   9   9  19          3.39         18.73        24.51 o                         
   0  10  19          1.45        -28.54        64.01 o                         
   1  10  19          4.31         31.81        34.18 o                         
   2  10  19        104.77         69.71        44.57 o                         
   3  10  19          0.26         84.19        31.71 o                         
   4  10  19         91.47         79.14        28.89 o                         
   5  10  19         16.26         19.19        32.09 o                         
   6  10  19          3.74         -3.44        25.18 o                         
   7  10  19         38.54         32.22        30.01 o                         
   8  10  19         21.92         22.48        28.05 o                         
   1  11  19          3.96         27.30        37.80 o                         
   2  11  19         32.07         68.86        37.74 o                         
   3  11  19         19.07         33.26        32.39 o                         
   4  11  19         42.34         40.79        37.33 o                         
   5  11  19         17.47         28.96        33.91 o                         
   6  11  19          4.15         16.19        38.44 o                         
   7  11  19         14.79         27.59        30.29 o                         
   0  12  19         29.26         60.71        65.26 o                         
   1  12  19         68.75         75.91        46.54 o                         
   2  12  19          0.15          2.49        45.94 o                         
   3  12  19         30.37         -2.02        33.96 o                         
   4  12  19          0.22         -3.47        38.14 o                         
   5  12  19          1.17         -1.00        41.41 o                         
   6  12  19         10.14          4.09        49.34 o                         
   1  13  19          3.90         21.67        41.28 o                         
   2  13  19          1.12        -12.07        49.87 o                         
   3  13  19         18.96         39.67        44.28 o                         
   0   0  20       1725.89       1618.28        57.98 o                         
   1   0  20        213.29        237.47        38.71 o                         
   2   0  20        983.38       1004.08        33.73 o                         
   3   0  20         61.47         79.47        31.49 o                         
   4   0  20          0.08         18.80        31.23 o                         
   5   0  20        366.76        315.72        34.63 o                         
   6   0  20         28.32         51.94        24.36 o                         
   7   0  20        237.45        262.13        30.20 o                         
   8   0  20        184.39        166.59        31.52 o                         
   9   0  20          1.32          4.73        34.59 o                         
  10   0  20         23.97         20.17        30.16 o                         
  11   0  20        110.51         70.07        32.43 o                         
   1   1  20          0.79         10.74        18.93 o                         
   2   1  20          7.09          8.57        17.50 o                         
   3   1  20          2.19         31.32        18.50 o                         
   4   1  20        159.47        194.20        17.23 o                         
   5   1  20        107.82        140.57        20.54 o                         
   6   1  20         10.49         14.87        15.47 o                         
   7   1  20         48.01         49.04        17.90 o                         
   8   1  20         34.93         32.77        18.53 o                         
   9   1  20         21.81         51.20        21.85 o                         
  10   1  20          0.29         22.15        21.88 o                         
  11   1  20         17.46         -5.25        24.59 o                         
   0   2  20       1443.11       1468.90        87.37 o                         
   1   2  20       1320.55       1281.31        26.15 o                         
   2   2  20         88.82        114.48        20.32 o                         
   3   2  20         35.78         27.58        17.48 o                         
   4   2  20        327.02        343.00        19.06 o                         
   5   2  20         19.14         31.63        19.14 o                         
   6   2  20         36.56         46.97        18.72 o                         
   7   2  20        140.80        170.15        19.21 o                         
   8   2  20         53.99         89.16        18.81 o                         
   9   2  20         41.68         68.73        25.72 o                         
  10   2  20          0.29         -3.74        21.47 o                         
  11   2  20         56.51         45.86        28.51 o                         
   1   3  20         36.36         42.66        22.91 o                         
   2   3  20         40.83         51.80        18.12 o                         
   3   3  20        605.24        610.69        21.60 o                         
   4   3  20        265.52        265.71        19.25 o                         
   5   3  20        215.73        209.62        21.44 o                         
   6   3  20          0.43         26.54        21.54 o                         
   7   3  20         32.76         45.80        19.94 o                         
   8   3  20          3.99         11.41        18.04 o                         
   9   3  20         43.14         24.59        22.68 o                         
  10   3  20          0.00         -4.54        25.09 o                         
  11   3  20          0.21         16.89        25.00 o                         
   0   4  20       1459.17       1424.55        49.45 o                         
   1   4  20        601.23        616.80        29.87 o                         
   2   4  20        421.43        386.95        23.42 o                         
   3   4  20        127.68        119.10        19.56 o                         
   4   4  20         39.05         36.19        19.13 o                         
   5   4  20         32.68         40.49        18.88 o                         
   6   4  20          0.09         11.20        21.06 o                         
   7   4  20         28.64         28.17        18.87 o                         
   8   4  20          0.00          8.35        18.22 o                         
   9   4  20          4.83         16.39        19.58 o                         
  10   4  20         13.34         30.40        22.89 o                         
  11   4  20         41.22         17.76        23.98 o                         
   1   5  20         23.78         60.63        28.76 o                         
   2   5  20         73.85         83.90        20.04 o                         
   3   5  20          0.47         13.02        20.27 o                         
   4   5  20         35.18         47.94        20.84 o                         
   5   5  20         31.68         39.99        20.17 o                         
   6   5  20         11.40         29.91        20.24 o                         
   7   5  20        102.32         92.43        19.28 o                         
   8   5  20         34.00         47.93        21.88 o                         
   9   5  20          6.54         13.09        22.19 o                         
  10   5  20         10.66         25.20        24.09 o                         
  11   5  20         10.97         25.42        52.84 o                         
   0   6  20         71.11         77.31        42.93 o                         
   1   6  20         43.48         64.37        28.11 o                         
   2   6  20          6.47        -10.48        19.47 o                         
   3   6  20         35.62         43.71        21.62 o                         
   4   6  20          0.59         29.39        21.96 o                         
   5   6  20         22.27         32.81        19.46 o                         
   6   6  20          0.20         20.92        19.00 o                         
   7   6  20         46.47         53.83        20.55 o                         
   8   6  20          0.02          2.74        20.73 o                         
   9   6  20         19.72          2.17        23.79 o                         
  10   6  20          0.31         25.29        21.65 o                         
   1   7  20         10.08        -14.67        29.42 o                         
   2   7  20        206.53        179.54        27.61 o                         
   3   7  20         68.23         78.43        28.43 o                         
   4   7  20         67.39         86.96        23.43 o                         
   5   7  20          0.20          6.75        22.85 o                         
   6   7  20         82.96         93.27        23.99 o                         
   7   7  20          1.44         16.28        19.90 o                         
   8   7  20          1.73          6.96        23.97 o                         
   9   7  20          3.49          3.60        26.21 o                         
  10   7  20         16.09         17.60        24.02 o                         
   0   8  20         18.88         36.95        57.30 o                         
   1   8  20        174.00        238.45        44.96 o                         
   2   8  20          0.68         23.18        32.91 o                         
   3   8  20         12.40          1.17        24.30 o                         
   4   8  20         55.01         79.82        29.95 o                         
   5   8  20          7.06         18.57        24.26 o                         
   6   8  20          0.05         -0.08        22.11 o                         
   7   8  20          6.34         12.12        21.04 o                         
   8   8  20         70.48         41.95        20.61 o                         
   9   8  20          1.39         10.28        22.75 o                         
   1   9  20         22.98         16.80        28.99 o                         
   2   9  20          9.48        -21.23        34.18 o                         
   3   9  20          2.58          8.29        30.50 o                         
   4   9  20         15.76         33.21        31.35 o                         
   5   9  20         28.68         26.44        30.25 o                         
   6   9  20          2.21         33.05        26.07 o                         
   7   9  20          3.83         35.38        26.66 o                         
   8   9  20          8.72         22.16        24.41 o                         
   0  10  20         31.79         -6.48        62.53 o                         
   1  10  20        153.90        143.04        45.42 o                         
   2  10  20          5.54        -26.45        36.30 o                         
   3  10  20         97.51         30.70        46.79 o                         
   4  10  20          5.40         53.44        32.50 o                         
   5  10  20         48.61         52.68        30.18 o                         
   6  10  20          5.15         20.24        29.75 o                         
   7  10  20         16.33         10.14        29.86 o                         
   1  11  20         35.65         78.01        47.75 o                         
   2  11  20         27.70         -1.20        33.16 o                         
   3  11  20          2.64         45.29        45.54 o                         
   4  11  20         40.70         53.67        33.50 o                         
   5  11  20         22.84         31.54        31.28 o                         
   6  11  20         21.62          2.34        36.11 o                         
   0  12  20         15.14         13.98        47.18 o                         
   1  12  20          8.19        -11.30        38.31 o                         
   2  12  20          1.17         -4.55        38.73 o                         
   3  12  20          0.01          3.41        35.13 o                         
   4  12  20         21.99         32.43        50.90 o                         
   5  12  20          7.78          4.74        41.06 o                         
   1  13  20          9.37         62.78        51.08 o                         
   2  13  20          0.06         -1.78        35.63 o                         
   1   1  21        195.31        206.38        29.22 o                         
   2   1  21        258.15        274.87        22.32 o                         
   3   1  21        414.62        455.97        23.34 o                         
   4   1  21        176.50        194.43        23.56 o                         
   5   1  21        121.64        144.96        20.19 o                         
   6   1  21          2.38         27.79        18.28 o                         
   7   1  21          0.18          7.58        17.66 o                         
   8   1  21          0.81         29.59        18.06 o                         
   9   1  21        107.71        114.04        21.33 o                         
  10   1  21          9.14         13.91        25.71 o                         
  11   1  21         13.86         15.05        26.75 o                         
   0   2  21        196.96        215.31        39.29 o                         
   1   2  21          1.62          6.74        23.10 o                         
   2   2  21        467.97        466.86        26.89 o                         
   3   2  21        251.50        271.83        21.95 o                         
   4   2  21          1.41          4.03        15.17 o                         
   5   2  21        372.18        384.09        20.61 o                         
   6   2  21          7.08         24.78        17.39 o                         
   7   2  21         47.93         39.33        18.02 o                         
   8   2  21        116.40         99.77        20.90 o                         
   9   2  21         17.61         21.41        20.59 o                         
  10   2  21          0.22         12.29        20.25 o                         
  11   2  21          9.30          6.75        26.39 o                         
   1   3  21        143.67        152.51        23.69 o                         
   2   3  21        105.81        121.08        21.10 o                         
   3   3  21          3.61          4.61        17.83 o                         
   4   3  21         70.14         86.24        19.23 o                         
   5   3  21          0.01         16.56        19.53 o                         
   6   3  21         39.82         60.53        22.50 o                         
   7   3  21         13.01         28.46        20.05 o                         
   8   3  21         50.11         25.65        17.32 o                         
   9   3  21          4.51         -4.74        20.76 o                         
  10   3  21          9.00          4.82        23.13 o                         
  11   3  21          0.01         35.55        27.61 o                         
   0   4  21         12.18         35.59        30.87 o                         
   1   4  21        628.59        611.53        29.02 o                         
   2   4  21         82.52         95.12        23.58 o                         
   3   4  21          2.21          4.88        20.32 o                         
   4   4  21        148.99        128.10        19.23 o                         
   5   4  21         19.07         18.21        19.83 o                         
   6   4  21          6.59         26.27        18.58 o                         
   7   4  21          3.56         22.41        19.24 o                         
   8   4  21         28.49         14.27        20.19 o                         
   9   4  21          8.48          7.96        21.03 o                         
  10   4  21         16.53          7.75        22.26 o                         
   1   5  21          0.68        -13.47        29.36 o                         
   2   5  21          6.81         20.71        19.53 o                         
   3   5  21        118.93        114.18        21.15 o                         
   4   5  21          5.91         18.57        20.75 o                         
   5   5  21         28.28         42.20        18.89 o                         
   6   5  21          8.05         26.50        21.13 o                         
   7   5  21         27.18         31.08        19.05 o                         
   8   5  21          2.86         21.88        21.59 o                         
   9   5  21          0.01         20.16        20.54 o                         
  10   5  21         11.35         17.86        24.58 o                         
   0   6  21         18.59         39.82        45.61 o                         
   1   6  21         13.05          9.16        25.70 o                         
   2   6  21         12.89         28.42        26.14 o                         
   3   6  21         17.60         46.09        21.36 o                         
   4   6  21         13.63          0.63        21.68 o                         
   5   6  21          6.75         -4.96        21.90 o                         
   6   6  21         15.97         10.48        22.95 o                         
   7   6  21         29.21         28.70        22.17 o                         
   8   6  21         35.90         39.60        22.47 o                         
   9   6  21          0.30          7.17        22.33 o                         
  10   6  21          6.42          4.63        25.93 o                         
   1   7  21         58.97         85.90        37.44 o                         
   2   7  21          2.82          4.01        36.84 o                         
   3   7  21          9.94         23.45        28.42 o                         
   4   7  21         94.47        131.98        23.71 o                         
   5   7  21         23.00         23.68        24.07 o                         
   6   7  21          0.19         21.61        24.70 o                         
   7   7  21          0.31          3.65        21.83 o                         
   8   7  21          1.19         18.69        23.57 o                         
   9   7  21         10.57         12.30        24.93 o                         
   0   8  21        168.28        194.18        55.82 o                         
   1   8  21         37.25         52.64        32.93 o                         
   2   8  21         17.17        -29.18        43.32 o                         
   3   8  21         37.46         59.88        29.35 o                         
   4   8  21          3.37         25.31        28.78 o                         
   5   8  21         70.59         78.55        28.33 o                         
   6   8  21          8.17        -12.64        25.83 o                         
   7   8  21          6.57         16.72        24.26 o                         
   8   8  21          6.45         16.39        23.96 o                         
   1   9  21         19.01         74.58        43.97 o                         
   2   9  21         40.17         46.44        36.41 o                         
   3   9  21         18.30          3.80        36.11 o                         
   4   9  21         12.71         35.46        29.45 o                         
   5   9  21          1.88         23.09        28.16 o                         
   6   9  21         27.78         36.46        27.96 o                         
   7   9  21         17.26         12.83        29.75 o                         
   8   9  21         22.65         34.70        31.78 o                         
   0  10  21         20.24         23.88        66.85 o                         
   1  10  21         20.24         70.87        46.72 o                         
   2  10  21         48.60         95.83        48.03 o                         
   3  10  21         33.75         -1.35        32.68 o                         
   4  10  21          0.22          7.97        38.09 o                         
   5  10  21         57.78         64.47        35.20 o                         
   6  10  21          5.04         10.35        33.59 o                         
   7  10  21         41.97         44.48        26.65 o                         
   1  11  21          0.79         28.36        46.21 o                         
   2  11  21         17.79         39.90        39.85 o                         
   3  11  21         45.61        100.71        48.26 o                         
   4  11  21          9.08         39.09        35.62 o                         
   5  11  21         43.19         29.83        32.88 o                         
   0  12  21          9.58         60.82        71.06 o                         
   1  12  21          6.98         -5.63        42.12 o                         
   2  12  21          8.89         23.22        53.21 o                         
   3  12  21          3.85         -3.01        41.58 o                         
   0   0  22         87.75        104.03        55.94 o                         
   1   0  22         70.14         81.21        40.19 o                         
   2   0  22         45.20         51.21        33.10 o                         
   3   0  22         41.40         61.37        28.96 o                         
   4   0  22         69.42         77.27        28.74 o                         
   5   0  22        112.81        145.65        34.06 o                         
   6   0  22         30.38         29.95        28.90 o                         
   7   0  22        113.79         89.27        28.42 o                         
   8   0  22        105.29         85.81        32.59 o                         
   9   0  22          0.42          3.49        28.99 o                         
  10   0  22          2.70         36.92        35.00 o                         
   1   1  22        248.12        300.90        26.72 o                         
   2   1  22          0.91          3.81        21.08 o                         
   3   1  22          6.67         34.69        17.81 o                         
   4   1  22          2.63         15.08        21.37 o                         
   5   1  22          1.96          3.30        17.58 o                         
   6   1  22          1.29         32.53        19.67 o                         
   7   1  22          0.22         23.15        19.19 o                         
   8   1  22          3.06         17.92        19.82 o                         
   9   1  22         24.14         26.50        21.70 o                         
  10   1  22          1.79         34.66        23.73 o                         
   0   2  22        155.63        194.36        51.45 o                         
   1   2  22        270.07        224.45        24.33 o                         
   2   2  22        281.25        284.28        24.19 o                         
   3   2  22        537.31        581.92        24.05 o                         
   4   2  22         17.30         17.96        19.14 o                         
   5   2  22        310.37        314.76        20.89 o                         
   6   2  22          1.98         19.47        20.96 o                         
   7   2  22         69.84         48.93        20.66 o                         
   8   2  22          0.10         -5.58        17.92 o                         
   9   2  22         58.42         50.53        21.00 o                         
  10   2  22          0.11          9.44        20.72 o                         
   1   3  22         11.98         30.06        22.98 o                         
   2   3  22         30.18         68.40        22.83 o                         
   3   3  22        160.83        170.48        21.47 o                         
   4   3  22         28.15         39.85        18.54 o                         
   5   3  22          2.46         17.14        18.06 o                         
   6   3  22         59.07         70.07        21.70 o                         
   7   3  22         31.66         17.29        18.83 o                         
   8   3  22          2.79          0.04        18.98 o                         
   9   3  22          7.93         23.09        21.32 o                         
  10   3  22          2.42          2.26        23.71 o                         
   0   4  22         11.94        -10.65        31.62 o                         
   1   4  22        528.20        505.45        34.58 o                         
   2   4  22          0.16          7.58        25.71 o                         
   3   4  22        190.62        195.31        20.02 o                         
   4   4  22          0.05          4.24        20.62 o                         
   5   4  22        180.35        226.61        22.13 o                         
   6   4  22          4.54         38.05        21.59 o                         
   7   4  22          1.72          4.65        18.47 o                         
   8   4  22          0.73         17.05        21.54 o                         
   9   4  22          3.40         24.18        21.17 o                         
  10   4  22         12.96          2.87        21.68 o                         
   1   5  22         18.00          5.69        25.60 o                         
   2   5  22         21.35         22.86        24.01 o                         
   3   5  22         55.33         53.92        21.62 o                         
   4   5  22          0.11         44.36        23.13 o                         
   5   5  22          0.25         17.32        23.32 o                         
   6   5  22         12.71         11.78        21.71 o                         
   7   5  22         24.30         42.69        21.77 o                         
   8   5  22         70.82         37.91        22.54 o                         
   9   5  22          0.46         16.00        21.36 o                         
  10   5  22          6.89         -0.34        77.99 o                         
   0   6  22         68.62         75.88        36.19 o                         
   1   6  22         21.97         27.36        29.70 o                         
   2   6  22        130.04        170.81        28.23 o                         
   3   6  22         30.00         35.34        22.81 o                         
   4   6  22         43.70         37.59        20.84 o                         
   5   6  22          0.83         22.04        22.19 o                         
   6   6  22          7.63         20.51        23.30 o                         
   7   6  22          2.47          1.31        24.28 o                         
   8   6  22          7.37         16.48        21.83 o                         
   9   6  22          3.08         11.84        22.82 o                         
   1   7  22         61.01         97.79        37.81 o                         
   2   7  22         12.81         10.88        29.96 o                         
   3   7  22        100.35         86.93        26.86 o                         
   4   7  22          0.73          3.19        23.63 o                         
   5   7  22         13.76         12.94        22.84 o                         
   6   7  22         17.18         23.90        24.38 o                         
   7   7  22         31.31         18.84        20.09 o                         
   8   7  22         15.61         10.54        23.61 o                         
   0   8  22        189.30        204.64        64.58 o                         
   1   8  22         15.17         19.79        35.14 o                         
   2   8  22         53.90         48.44        44.38 o                         
   3   8  22         36.31         39.71        30.98 o                         
   4   8  22          4.14          8.71        30.27 o                         
   5   8  22          2.17         20.83        26.55 o                         
   6   8  22         13.91         19.95        27.15 o                         
   7   8  22         12.79         18.12        24.98 o                         
   8   8  22          1.93          3.37        22.78 o                         
   1   9  22          4.75         43.86        44.53 o                         
   2   9  22          5.33          7.05        45.57 o                         
   3   9  22         18.91         22.63        33.36 o                         
   4   9  22          0.06         35.15        49.39 o                         
   5   9  22        125.55        129.24        52.42 o                         
   6   9  22          6.48         27.90        30.35 o                         
   7   9  22         64.92         31.03        27.32 o                         
   0  10  22         50.20         71.74        47.18 o                         
   1  10  22          3.64         14.27        45.98 o                         
   2  10  22         35.88         51.03        46.59 o                         
   3  10  22          2.21         40.68        38.87 o                         
   4  10  22         19.89         19.86        31.32 o                         
   5  10  22         14.27         34.29        31.51 o                         
   6  10  22         10.10         23.39        36.43 o                         
   1  11  22          1.53          9.79        39.75 o                         
   2  11  22          4.02         35.89        78.05 o                         
   3  11  22          8.30        -22.57        40.48 o                         
   4  11  22         21.04         14.05        50.24 o                         
   0  12  22          0.27         -9.44        70.94 o                         
   1  12  22          2.43         33.64        36.07 o                         
   1   1  23        113.90        125.13        29.29 o                         
   2   1  23         44.15         74.86        20.59 o                         
   3   1  23         98.20         96.46        20.81 o                         
   4   1  23         43.36         53.15        20.90 o                         
   5   1  23        150.12        159.87        21.54 o                         
   6   1  23          4.79         19.91        20.55 o                         
   7   1  23         11.77         17.34        20.18 o                         
   8   1  23         41.59         16.24        20.29 o                         
   9   1  23         14.00         26.07        21.69 o                         
  10   1  23         76.72         58.83        21.27 o                         
   0   2  23          0.12        -18.35        39.59 o                         
   1   2  23         53.36         38.66        24.40 o                         
   2   2  23         46.90         63.35        23.04 o                         
   3   2  23         21.58         32.83        22.37 o                         
   4   2  23          3.30         19.07        18.57 o                         
   5   2  23         74.95        102.15        20.48 o                         
   6   2  23          9.54         25.49        20.40 o                         
   7   2  23          0.38         11.34        21.45 o                         
   8   2  23         20.10         27.67        21.32 o                         
   9   2  23          1.49         15.20        20.74 o                         
  10   2  23         24.66         22.40        23.01 o                         
   1   3  23        254.29        285.85        27.25 o                         
   2   3  23        151.53        165.48        22.65 o                         
   3   3  23        208.42        214.69        22.96 o                         
   4   3  23         17.75         34.94        22.60 o                         
   5   3  23         68.77         95.06        19.48 o                         
   6   3  23         33.09         40.12        20.77 o                         
   7   3  23         12.68         15.75        21.05 o                         
   8   3  23         23.57         32.44        19.55 o                         
   9   3  23          2.08          1.56        21.59 o                         
  10   3  23          5.33         59.78        52.82 o                         
   0   4  23          2.27         28.15        41.97 o                         
   1   4  23         81.06         83.95        25.58 o                         
   2   4  23        125.08        114.70        20.54 o                         
   3   4  23        206.52        249.98        22.14 o                         
   4   4  23        182.35        193.50        21.89 o                         
   5   4  23         36.67         47.67        20.28 o                         
   6   4  23          9.28          9.22        23.93 o                         
   7   4  23         12.50         33.46        20.01 o                         
   8   4  23          0.82         27.09        24.31 o                         
   9   4  23         36.95         29.23        22.73 o                         
   1   5  23         12.91         37.43        30.70 o                         
   2   5  23          1.46         11.04        24.99 o                         
   3   5  23         86.25         97.84        24.15 o                         
   4   5  23          3.92         33.49        20.05 o                         
   5   5  23         27.01         24.62        23.79 o                         
   6   5  23         70.88         59.01        24.79 o                         
   7   5  23          1.31         29.35        21.12 o                         
   8   5  23          3.82          3.63        20.21 o                         
   9   5  23         45.04         14.21        22.20 o                         
   0   6  23         13.21         44.84        36.64 o                         
   1   6  23         15.39         26.36        29.24 o                         
   2   6  23          2.33         25.17        26.96 o                         
   3   6  23          0.00          7.98        26.96 o                         
   4   6  23         47.22         67.95        24.09 o                         
   5   6  23          0.47        -12.03        23.90 o                         
   6   6  23          0.46         29.00        27.13 o                         
   7   6  23         14.07         19.89        22.01 o                         
   8   6  23          3.16         20.19        24.92 o                         
   1   7  23          0.28         40.49        33.53 o                         
   2   7  23         50.64         58.41        28.54 o                         
   3   7  23          8.42         16.53        25.37 o                         
   4   7  23          7.29         15.23        27.56 o                         
   5   7  23          0.81         37.97        28.67 o                         
   6   7  23         42.71         45.74        26.37 o                         
   7   7  23          0.58          4.09        23.35 o                         
   8   7  23          3.96         17.01        26.55 o                         
   0   8  23          6.56        103.91        66.62 o                         
   1   8  23          5.86         -4.15        36.70 o                         
   2   8  23        158.37        115.98        40.56 o                         
   3   8  23         20.49         22.57        36.20 o                         
   4   8  23         20.49         16.05        27.66 o                         
   5   8  23          2.85         17.78        28.75 o                         
   6   8  23          0.31         13.71        28.59 o                         
   7   8  23         19.43         23.01        24.39 o                         
   1   9  23         11.92         37.62        46.58 o                         
   2   9  23         30.73          4.15        46.63 o                         
   3   9  23          0.55         -4.91        36.37 o                         
   4   9  23          0.20        -30.68        30.68 o                         
   5   9  23         25.81         69.17        40.49 o                         
   6   9  23         38.46         -0.68        29.17 o                         
   0  10  23          2.48         38.65        49.91 o                         
   1  10  23          8.22        -11.33        38.80 o                         
   2  10  23         20.71         -2.26        39.03 o                         
   3  10  23         17.27         27.22        40.30 o                         
   4  10  23         25.82         11.83        41.45 o                         
   5  10  23         57.36         30.27        35.68 o                         
   1  11  23          7.02         24.49        42.41 o                         
   2  11  23          1.19         -6.35        42.00 o                         
   3  11  23          2.89         47.15        66.22 o                         
   0   0  24         48.63        101.75        57.41 o                         
   1   0  24        229.86        185.73        35.08 o                         
   2   0  24         10.39         48.99        41.96 o                         
   3   0  24          4.63          4.98        33.72 o                         
   4   0  24         31.71         51.71        27.03 o                         
   5   0  24          2.21         14.16        23.05 o                         
   6   0  24          1.51          5.17        29.92 o                         
   7   0  24          2.18         11.93        28.43 o                         
   8   0  24          0.00         33.21        30.61 o                         
   9   0  24         26.36         27.48        33.07 o                         
   1   1  24          0.62         27.48        24.90 o                         
   2   1  24        138.25        127.35        24.84 o                         
   3   1  24         19.06         21.44        22.65 o                         
   4   1  24         44.89         42.42        21.44 o                         
   5   1  24          0.03         12.80        20.24 o                         
   6   1  24         26.26         36.76        21.62 o                         
   7   1  24          3.30          0.61        21.20 o                         
   8   1  24        142.72         93.85        20.53 o                         
   9   1  24          0.11         11.82        25.75 o                         
   0   2  24         31.68         52.44        31.52 o                         
   1   2  24         92.65         86.79        25.60 o                         
   2   2  24         25.42         36.98        24.16 o                         
   3   2  24          8.50         39.99        21.89 o                         
   4   2  24          0.68         21.14        22.46 o                         
   5   2  24         11.71         30.23        21.94 o                         
   6   2  24         42.82         38.19        20.17 o                         
   7   2  24          3.65         17.02        19.54 o                         
   8   2  24         59.73         56.12        20.63 o                         
   9   2  24         21.12         36.97        20.32 o                         
   1   3  24         15.76         29.45        26.74 o                         
   2   3  24          0.34         33.22        26.69 o                         
   3   3  24          4.87         10.97        22.96 o                         
   4   3  24         17.30         44.06        20.98 o                         
   5   3  24         35.67         47.48        23.47 o                         
   6   3  24          0.38         14.23        22.09 o                         
   7   3  24         29.31         10.38        21.20 o                         
   8   3  24         55.27         33.26        20.64 o                         
   9   3  24         42.53         22.61        24.78 o                         
   0   4  24        141.28        125.14        42.35 o                         
   1   4  24         10.05          5.08        26.44 o                         
   2   4  24          2.86         35.68        26.60 o                         
   3   4  24         78.19         91.98        22.67 o                         
   4   4  24         37.49         26.07        22.98 o                         
   5   4  24          7.30         28.57        23.84 o                         
   6   4  24         11.37          7.53        24.64 o                         
   7   4  24          0.02         23.93        21.01 o                         
   8   4  24          5.93         40.63        23.13 o                         
   9   4  24         11.89          9.12        29.96 o                         
   1   5  24          1.33         25.75        30.72 o                         
   2   5  24         10.42         23.41        29.36 o                         
   3   5  24         28.31         38.12        22.13 o                         
   4   5  24         36.69         51.82        24.64 o                         
   5   5  24          6.53         26.81        21.28 o                         
   6   5  24          0.11          3.40        23.45 o                         
   7   5  24          1.15          4.48        20.59 o                         
   8   5  24         29.65         13.18        21.83 o                         
   0   6  24          8.92         53.96        37.56 o                         
   1   6  24         32.62         34.98        27.95 o                         
   2   6  24         47.70         92.98        28.44 o                         
   3   6  24         31.95         36.45        23.85 o                         
   4   6  24         13.75         16.01        25.25 o                         
   5   6  24          7.34         26.66        24.32 o                         
   6   6  24          8.34          3.71        23.04 o                         
   7   6  24          0.00          6.23        24.63 o                         
   8   6  24          1.51         19.82        24.10 o                         
   1   7  24         20.31         26.75        32.26 o                         
   2   7  24        124.49        138.91        38.07 o                         
   3   7  24         12.25         14.77        31.39 o                         
   4   7  24          2.88          5.91        25.26 o                         
   5   7  24          3.51         13.76        23.78 o                         
   6   7  24         15.86         12.21        24.85 o                         
   7   7  24          9.66         19.91        25.25 o                         
   0   8  24        141.23         81.86        68.78 o                         
   1   8  24          0.46         19.46        47.12 o                         
   2   8  24        186.24        143.45        34.53 o                         
   3   8  24         10.72        -13.57        36.46 o                         
   4   8  24         47.57         80.56        31.97 o                         
   5   8  24         21.53         26.96        33.52 o                         
   6   8  24          5.32         23.27        30.60 o                         
   1   9  24         26.56         34.94        51.45 o                         
   2   9  24         14.84          4.53        41.07 o                         
   3   9  24          3.85          8.21        50.23 o                         
   4   9  24          4.73         -6.05        31.59 o                         
   5   9  24         25.27         31.30        35.92 o                         
   0  10  24          1.21         -9.66        51.84 o                         
   1  10  24         34.12         30.07        41.17 o                         
   2  10  24          7.99        -22.32        41.80 o                         
   3  10  24         30.70          6.66        50.96 o                         
   1   1  25          0.56          0.73        27.70 o                         
   2   1  25         30.45         45.50        25.38 o                         
   3   1  25        137.39        139.08        22.58 o                         
   4   1  25          3.97          8.32        21.99 o                         
   5   1  25          6.92         24.29        21.32 o                         
   6   1  25         34.36         31.76        20.72 o                         
   7   1  25         13.82          2.17        20.93 o                         
   8   1  25          4.86         15.25        21.97 o                         
   9   1  25         20.48         24.64        42.16 o                         
   0   2  25         91.41        121.77        43.53 o                         
   1   2  25         28.45         29.44        30.58 o                         
   2   2  25         21.89         57.78        31.67 o                         
   3   2  25         38.29         48.68        22.37 o                         
   4   2  25          0.68         31.20        21.76 o                         
   5   2  25         81.56         79.51        23.07 o                         
   6   2  25          3.92         31.02        20.18 o                         
   7   2  25          1.58         10.36        20.35 o                         
   8   2  25          3.48         14.45        21.86 o                         
   1   3  25          3.49         14.87        27.28 o                         
   2   3  25         24.53         32.76        27.65 o                         
   3   3  25         48.45         40.20        22.78 o                         
   4   3  25        179.52        138.84        21.58 o                         
   5   3  25          1.29         -4.39        22.88 o                         
   6   3  25        195.96        164.98        25.05 o                         
   7   3  25          8.92         11.21        22.92 o                         
   8   3  25         35.80         32.06        22.57 o                         
   0   4  25         27.19         59.71        43.32 o                         
   1   4  25         13.90         79.58        31.84 o                         
   2   4  25          5.59         27.58        24.79 o                         
   3   4  25          2.78          0.91        23.40 o                         
   4   4  25         17.87         34.39        20.35 o                         
   5   4  25         27.33         42.67        25.73 o                         
   6   4  25          5.86         35.15        24.49 o                         
   7   4  25          0.24         10.32        25.31 o                         
   8   4  25          0.09         -3.36        24.52 o                         
   1   5  25          0.02         18.52        29.57 o                         
   2   5  25         15.39         17.54        24.27 o                         
   3   5  25          0.07         19.44        23.75 o                         
   4   5  25          7.83         17.77        23.23 o                         
   5   5  25          7.78         25.00        24.28 o                         
   6   5  25         27.88         22.30        23.01 o                         
   7   5  25         14.73         21.40        24.03 o                         
   0   6  25         28.87         42.31        35.57 o                         
   1   6  25          0.45         17.05        27.77 o                         
   2   6  25         41.80         51.89        28.63 o                         
   3   6  25         11.73         34.29        28.94 o                         
   4   6  25         22.81         -0.84        24.69 o                         
   5   6  25          6.74         34.49        24.05 o                         
   6   6  25          7.80          9.07        23.66 o                         
   7   6  25          6.92          3.68        25.68 o                         
   1   7  25          0.24         32.27        39.43 o                         
   2   7  25         22.42         32.33        39.52 o                         
   3   7  25          3.72          6.96        29.47 o                         
   4   7  25         27.74         19.67        26.54 o                         
   5   7  25         13.58         -7.26        27.63 o                         
   6   7  25          1.35         16.37        29.82 o                         
   0   8  25          8.88        -14.89        65.71 o                         
   1   8  25          4.54         22.40        38.63 o                         
   2   8  25         33.74        -28.23        48.89 o                         
   3   8  25         11.85         17.68        38.58 o                         
   4   8  25          2.74          5.97        33.46 o                         
   5   8  25          9.12        -17.31        34.18 o                         
   1   9  25          3.75        -30.99        40.46 o                         
   2   9  25          9.87          4.12        34.69 o                         
   3   9  25          1.71         -8.90        40.98 o                         
   4   9  25         11.52        -17.19        43.03 o                         
   0  10  25          9.26        -18.42        50.02 o                         
   1  10  25          5.84         34.56        71.85 o                         
   0   0  26         31.38         40.47        44.11 o                         
   1   0  26         41.45         37.06        44.09 o                         
   2   0  26         77.37         83.47        40.59 o                         
   3   0  26          2.24         43.34        37.28 o                         
   4   0  26        108.61        105.77        34.36 o                         
   5   0  26          1.13         -5.50        26.95 o                         
   6   0  26          3.60         30.81        34.75 o                         
   7   0  26          0.05          9.92        35.97 o                         
   8   0  26        119.42         91.81        35.34 o                         
   1   1  26         26.63         49.32        28.24 o                         
   2   1  26         24.75         60.16        29.39 o                         
   3   1  26          0.31          0.56        21.47 o                         
   4   1  26         24.52         12.12        23.36 o                         
   5   1  26          1.33          1.62        24.04 o                         
   6   1  26          3.69         21.48        22.54 o                         
   7   1  26          0.20          9.52        23.58 o                         
   8   1  26          8.30         14.00        25.47 o                         
   0   2  26         37.00         40.84        45.08 o                         
   1   2  26          0.05         27.03        26.07 o                         
   2   2  26          4.72         34.55        32.40 o                         
   3   2  26         86.86        103.76        26.67 o                         
   4   2  26         24.16         49.49        21.67 o                         
   5   2  26         26.66         50.20        23.70 o                         
   6   2  26          1.32         33.65        23.08 o                         
   7   2  26          8.71          9.50        20.31 o                         
   8   2  26         29.76         36.87        27.14 o                         
   1   3  26          9.28          1.41        27.80 o                         
   2   3  26        135.45        112.98        33.16 o                         
   3   3  26         19.44         22.64        28.06 o                         
   4   3  26          2.17         17.38        20.86 o                         
   5   3  26          7.47         22.66        25.76 o                         
   6   3  26         41.58         41.96        19.61 o                         
   7   3  26          3.25         22.30        22.70 o                         
   0   4  26         25.30         -8.37        38.49 o                         
   1   4  26         56.74         54.35        32.29 o                         
   2   4  26          3.78         -5.28        32.37 o                         
   3   4  26          1.04          2.78        24.49 o                         
   4   4  26         32.26         13.77        23.31 o                         
   5   4  26          0.31         20.41        24.17 o                         
   6   4  26         49.72         28.26        25.40 o                         
   7   4  26          5.94          4.15        23.48 o                         
   1   5  26          5.05         18.29        33.43 o                         
   2   5  26         10.68         16.63        28.71 o                         
   3   5  26         26.70         27.41        33.05 o                         
   4   5  26         45.33         38.18        24.15 o                         
   5   5  26          2.70         16.71        22.71 o                         
   6   5  26         93.86         27.97        24.40 o                         
   7   5  26          4.15         18.21        50.76 o                         
   0   6  26          1.10         19.00        52.01 o                         
   1   6  26         74.43         72.65        33.78 o                         
   2   6  26          0.78         28.10        32.53 o                         
   3   6  26         19.39         19.53        26.54 o                         
   4   6  26          1.31         26.56        30.20 o                         
   5   6  26          0.51          5.67        27.89 o                         
   6   6  26         27.57         23.90        29.84 o                         
   1   7  26         57.69         11.04        40.72 o                         
   2   7  26         16.93        -28.64        36.01 o                         
   3   7  26         12.99         36.10        40.38 o                         
   4   7  26         99.09         57.21        29.29 o                         
   5   7  26          0.48         20.15        28.28 o                         
   0   8  26          8.11         25.01        69.92 o                         
   1   8  26         14.12        -12.63        41.84 o                         
   2   8  26         10.92         16.80        51.20 o                         
   3   8  26          8.61         -3.65        40.59 o                         
   4   8  26          1.84        -19.24        43.12 o                         
   1   9  26          2.62         -1.25        41.64 o                         
   1   1  27         14.37         10.22        28.89 o                         
   2   1  27         12.77         11.09        28.09 o                         
   3   1  27        116.34        108.38        30.72 o                         
   4   1  27          2.21         13.11        24.93 o                         
   5   1  27         12.74          0.39        20.84 o                         
   6   1  27          7.89          8.01        22.14 o                         
   7   1  27         15.27          4.47        23.00 o                         
   0   2  27         66.54         59.86        34.20 o                         
   1   2  27          8.77         30.42        33.35 o                         
   2   2  27         13.83          3.98        29.15 o                         
   3   2  27          8.72          9.75        29.13 o                         
   4   2  27          4.19         33.63        21.56 o                         
   5   2  27         19.82         15.87        24.36 o                         
   6   2  27          0.93         11.77        24.43 o                         
   7   2  27          3.14         28.22        26.59 o                         
   1   3  27          9.96         29.89        32.72 o                         
   2   3  27          6.56         48.58        33.17 o                         
   3   3  27         50.87         30.66        31.02 o                         
   4   3  27         40.07         42.68        26.42 o                         
   5   3  27         12.11          4.47        25.54 o                         
   6   3  27          6.72         20.38        22.19 o                         
   7   3  27         45.78         85.61        78.79 o                         
   0   4  27         91.24         79.39        41.33 o                         
   1   4  27          6.50         -1.45        30.83 o                         
   2   4  27         41.01         12.00        30.59 o                         
   3   4  27          7.00          2.20        28.42 o                         
   4   4  27          0.25         25.64        24.97 o                         
   5   4  27          1.46          2.66        23.14 o                         
   6   4  27         37.54         30.68        23.98 o                         
   1   5  27          0.08         23.48        31.43 o                         
   2   5  27          3.99         20.72        27.69 o                         
   3   5  27         56.76         79.66        32.45 o                         
   4   5  27          3.11         29.09        28.29 o                         
   5   5  27         22.51          8.95        26.40 o                         
   6   5  27         24.68         34.35        43.05 o                         
   0   6  27          5.78         44.89        53.89 o                         
   1   6  27          1.01         19.14        33.51 o                         
   2   6  27          3.18         13.54        29.18 o                         
   3   6  27          0.21         17.57        35.58 o                         
   4   6  27          0.02          7.89        24.48 o                         
   5   6  27         38.73          8.41        54.69 o                         
   1   7  27         10.97         10.91        36.82 o                         
   2   7  27          2.52          7.08        45.37 o                         
   3   7  27         24.59         46.18        38.13 o                         
   0   8  27         25.69        -21.71        52.64 o                         
   1   8  27         20.61        -26.31        53.37 o                         
   0   0  28          4.92         11.03        69.24 o                         
   1   0  28         40.61         84.41        55.37 o                         
   2   0  28          1.72         24.93        49.24 o                         
   3   0  28          5.21         -0.67        35.67 o                         
   4   0  28          7.23         19.52        35.91 o                         
   5   0  28         47.84         25.21        29.58 o                         
   6   0  28         25.68         21.47        38.79 o                         
   1   1  28          1.86         21.06        34.56 o                         
   2   1  28          3.61         13.43        26.16 o                         
   3   1  28          5.41         17.78        33.65 o                         
   4   1  28          6.96         34.70        29.59 o                         
   5   1  28          6.43         29.55        22.11 o                         
   6   1  28          0.09         30.87        23.89 o                         
   0   2  28        151.55         76.94        50.81 o                         
   1   2  28        278.84        302.88        37.55 o                         
   2   2  28          0.01         24.03        34.47 o                         
   3   2  28        109.27         72.65        35.69 o                         
   4   2  28         11.49         16.43        23.83 o                         
   5   2  28          0.00         12.29        23.75 o                         
   6   2  28          2.14         19.33        42.87 o                         
   1   3  28         79.38         65.47        31.00 o                         
   2   3  28         39.34         -9.56        27.97 o                         
   3   3  28         18.21          1.17        29.38 o                         
   4   3  28         22.54         11.06        29.08 o                         
   5   3  28          2.99          1.41        24.61 o                         
   0   4  28          6.28         23.19        48.63 o                         
   1   4  28          1.26         11.49        37.01 o                         
   2   4  28         19.91         13.45        34.90 o                         
   3   4  28          4.48         -4.70        26.67 o                         
   4   4  28          0.72         23.62        30.15 o                         
   5   4  28          6.98        -11.52        26.39 o                         
   1   5  28          7.99          2.17        29.48 o                         
   2   5  28          5.10         26.55        30.09 o                         
   3   5  28          0.01         55.51        33.94 o                         
   4   5  28         73.31         21.31        34.56 o                         
   0   6  28         26.27         14.03        47.38 o                         
   1   6  28          2.90          9.38        31.78 o                         
   2   6  28         10.93         22.85        36.64 o                         
   3   6  28         54.91         36.15        34.37 o                         
   1   1  29         14.94         28.96        32.87 o                         
   2   1  29         32.60         28.83        33.30 o                         
   3   1  29          0.00          4.25        37.06 o                         
   4   1  29         49.69         33.91        30.34 o                         
   5   1  29         21.41         -2.50        44.75 o                         
   0   2  29          9.44         35.75        50.52 o                         
   1   2  29         32.35         34.31        33.06 o                         
   2   2  29          4.27        -11.05        37.75 o                         
   3   2  29          1.28         25.01        36.65 o                         
   4   2  29          0.97         11.16        28.08 o                         
   1   3  29          0.11          6.74        34.43 o                         
   2   3  29          1.17         -0.41        31.09 o                         
   3   3  29         16.91         28.88        30.12 o                         
   4   3  29         12.25          0.92        33.32 o                         
   0   4  29         45.64          5.91        57.21 o                         
   1   4  29         20.30         23.68        32.72 o                         
   2   4  29          0.26         24.65        28.66 o                         
   3   4  29          0.16          6.72        31.68 o                         
   1   5  29          0.68         13.89        32.21 o                         
   0   0  30         52.34        -16.03        74.35 o                         
   1   0  30         19.29          6.94        43.96 o                         
   2   0  30          9.40        -18.44        45.11 o                         
   1   1  30          0.98         14.56        33.48 o                         
   2   1  30         10.55          7.28        38.23 o                         
   0   2  30         39.42         19.84        40.42 o                         
   1   2  30        186.95         91.89        35.48 o                         
   2   2  30          0.45          6.29        34.44 o                         
   1   3  30          1.65         -7.57        41.07 o                         
                                                                                
